# Supplementary material for: Epigenetic aging in cows is accelerated by milk production
Source: Epigenetics. 2023 Aug 2;18(1):2240188. doi: 10.1080/15592294.2023.2240188 (PMC10402850; doi:10.1080/15592294.2023.2240188)
Supplement: Supplemental Material [file KEPI_A_2240188_SM7744.zip]

Archive with 6 entries (5 files):
- Supplementary files/
- Supplementary files/Supplementary captions.docx
- Supplementary files/Supplementary Figures.docx
- Supplementary files/Supplementary_Table_1.xlsx
- Supplementary files/Supplementary_Table_2.xlsx
- Supplementary files/Supplementary_Table_3.xlsx
