# Supplementary material for: Epigenetic aging in cows is accelerated by milk production
Source: Epigenetics. 2023 Aug 2;18(1):2240188. doi: 10.1080/15592294.2023.2240188 (PMC10402850; doi:10.1080/15592294.2023.2240188)
Supplement: Supplemental Material [file KEPI_A_2240188_SM7744.zip › Supplementary files/Supplementary_Table_1.xlsx]

## Sheet: Sheet1
Probe name	GC %	Length of the probe	Sequence of the probe
10127242:335-455	56.67	120	TTACCTTCCACTCCGAAAGCTCAGAGAGGCTCTTGCTCTAAGACACCAGCACAGGCACGCGTCCCAGCAACAGTGACGGAGAGACTCCCCTTCGGTCCCAATCACCGTTGCCCATTTTCC
1035938:358-478	58.33	120	GCTGTGCAAGATGGCTGCCCCAAGGCTGTTTGAAGCTGGCGCGTTTGAAGCTGCCGCGCGTGTTTGAAGCTGCGGCATTTGAAGCTGTCGGGCTTGAAGCTGGCGCGTGTGTTTGAAGCT
11257403:483-603	55	120	ACAAGATGGATCAGGCTACCGTGCGGAGAGCGGGCTGTAAATATTTAAAAAGTCTCTCGCGCGCCGGCGGTAATGGCTTTCGCAGTCGGAATGTGTGCTAGGGGAAGAGGAAGGACGACG
11257403:56-176	61.67	120	CCGCAATCCATTCATGCACTGAAGCGCGTGCAGAGCTGCTGCTCGCTGCCATTGTTACTCGCGGGCGGTGTGGGAGCCGAGCCTCCACTCTGGCGAGAGATAAATGGCCTCTGACAGCCC
11389810:1335-1455	40	120	TGAAAATCCTTCTATTGTGCCAATCAAGCAGATGGTTTGCAGGAAATATAGCTTGGCCTCGCTGACCGAAACTAATTTTAACTAGCTTTCCAAGCCTGAAACGTTTGTTTTGCTCTTACA
11687602:427-547	61.67	120	CGTTGTTTCCTCTGTTAGCTCTGGTCTTTGAGAAGTGCGAGCTGGCGACCTGCACTCCCCGGGAACCCGGAGTGGCCGGCGGAGACGTCTGCTCCTCCGACTCCTTCAACGAGGACATCG
11896106:561-681	55.83	120	GCGCGGCTCGGCCCGGAAGGTCACCTCCTTCATCACGGATTCTATTTGCATCCGGAATCGCATGTACATGAAAAATGTGTCCGCGTGCGGCCCCGACTGCAGACGCAGATGAAATTCTGT
11896106:682-802	47.5	120	GCCGAGCCTGATGCGCGGTAACCTTTGCAGATGGCGCCGCTATTGCTGAGAAATGGATTGCTTAATAAAGCGTATCATCCGGCATATTTGCTGCTTGGCTAGCCAAATAGAAGTTGTTTT
11904666:1-121	61.67	120	GGCAGGGAGGGGAAAGTGGCGAGGGGGAGGGAGACTGGGGGACGACAGATTTCCAGCTTCTACGACGCTCTGCCTAAATTAAAAAGCAACCAATCGGAACGGCCGGAAGGGGGGCCGCGC
11904666:122-242	65	120	GTCCTGAGCCAGTCATTCCGGGCCTGCCAATCACCCAGCGGGTAGCCAATCAGCGGGGGCCCTGGTGCTCGACTTCCTTGTATTTGGGAAAGTGTGGTGGTGGGTGCGCGCTCGCGGCGG
11908455:1601-1721	37.5	120	TTTTCCTCAGGAGATTCACTCTCCTTTTGCAATGCAAATATTTTCAAGTGTACTAAACACGTTTTAGCACCTCAACATAGGCACTAAAACTATTTGCATGCAAAATTACCCAGAGTAGGC
11918831:10008-10128	42.5	120	CTGATTGAAATCAGCACTGTGTCAGGGCCTGTCATATCTCAGAAAAGACATAAAACACACGGAAACATCAATAAGCAACAAGCTTCTGACAGCTCTGAGACATTCCAGCTGACAAGAAGA
11944161:3717-3837	50	120	TGCTCTTGTTCACAAACTGCTAGAGCTGCACTTTCCGCCCAAATTTATGGTGCTGGCAGCGTCTGGGGCCTGAGTTACAGCTGCAGGTTTGATCGGGGACTGCATTATTCTGCATCTAAT
11958726:281-401	50.83	120	CAGCTCGGCGCGTTCTGGCAGGGCGAGGTACTGAGTCTTCTGAAACCTTCTCTGTAACGCGGCCAGCTGAAAGCTGGAATAAATAGTCCTGGGTTTACGAACTTTCTTTGGTTTGCCATT
12010957:333-453	59.17	120	TGGCAGATCTGGAGGGCTAATCCAAACAAGGCGCTTGACTTGTGAGGTCGCGAGTCTAGACAGAGCTGGTGGCTCGGCGGCTCCTTATCTTTCCCTGGGATCAGCCCAAGAGGCGCTCCC
12037146:2949-3069	45	120	GTATCGATTTCCCTAACTCTTTTCATCCCGTTGAAGACACATCTTAAAACACTCCAGCCCGGAGTGTGCTCTGGGCTTTATCCACACTAATAAAATGATTTACCCTTCTCTCCGCGCTCT
12037592:609-729	44.17	120	AGCCAATAGCAGTTAGCAACAGTTTGGCTATTTTAAGAGCATTGAGGTAGGCACCCCTTCGAGTTTCCATATCTGCATTTGGTAGGAAGTTATTTCTGGTTAGCATACTCAGGACGAGGG
12074489:1077-1197	47.5	120	CCTAATGAGTGACGAGGCAGGGCTGCTGCAGAAAAGTAGCACTTCCCTGGTGTGAAGACCTCTTACTGGGAAGTTTAGTTCACTACTGTTCTCGCAAACCTAATCGTATAACCTGTAACC
12074489:1198-1318	40.83	120	AAAACCCACAGAACAAGGATACAACACGCTAAAGAGTAACTTCTAATCACTAAATGTTAGCACTATTACCTGCTGTTAGAAAGAGATTACAGACAAGTTGGCTCTAGCGAGGGCAGACCT
12106533:179-299	51.67	120	ATTAGGGGCCCCCTGGAGCTCGAGAGAGATACCAGCCTGTCATGTCCCTGTTGCTGTGACGACCCTGTCTTTATAGAACAAGAAAGAGAAATGGTAGTGATTGGCAGACCTTGCTTGCCC
12115665:29-149	48.33	120	AAGGCGGGCAGGGCGCCCTAAGTCCAAGGACAATCCATGGAAGTGTTCGCTTCTTCACAAGTTGTGCAAACGATTTGTTAGTTCATGAGCCTAATTAGTGCGGGGATCACATAAACAGCT
12135183:407380-407500	43.33	120	CTTGCTGAAGAGGTGTTCAGTGCATAGCATTCAAATTCATGACCTAGACCTCAAATTAACGGGCTGTCCATTAAGAATGGATGAGTGGCTTTGAAGACTGCATTTATCGGTTGTCGACAG
12135223:421816-421936	58.33	120	CAACCTCTTCTTATCCCCATCAGTATTGCAGGTCAAGTGGCTGGGCAGCAGGGGCTGGCCGTGTGGACAATTCCTACAGCAACTGTGGCTGCCCTCCCAGGACTGACTGCTGCTTCTCCC
12135233:127704-127824	38.33	120	ATGCCACATGTCATTGGATTTTATATCACACAAGGACAATGTGCCATGGGTATTAAAATCGTTTTTCCAATAGTTATATATGTGTGTGAGTGTGGTGCACAGTCCGAATGATGAGAGGAA
12135233:163131-163251	57.5	120	TGCCACTTGGACAATAGAAGGCCCCAGGCCTGCTGAGTTCTCCATAATAAAGCCACCAACGATCTCCCCCACCACCCCCTCCCCTCCCCCCACCCTCATGTCAACAACACTAGCCAACCT
12135233:168954-169074	34.17	120	GCTCCTGATATATAACTGCTCATTAGTATTATAATAAAGTACATGAAACAACCATAAAACGTTATATACTGCACAAGTGTTGTTTTCTTGCCAATTATCTGCAGGCGGATTTATCACCAC
12135233:169054-169174	55.83	120	GCAGGCGGATTTATCACCACAGTTGTTTCGAATTCCCCTTGGTGAGGTTTGGGCGGAATAAAGAAAGGTGTTGGTGGCGGCAGCAGCAGAGGGGGGCCTTTTCGAGGGGCAGACCATGTG
12135233:169175-169295	54.17	120	TTTTCTTAAGTAGCACTTACTGATGCGCCATTTCATGAGAGTGAAGCAAGGAGCTCCATCCTTCCCCATCTCCGCAGCTCAGGAGGAAAGCAGGAGGGGACTGTGGAGGCAGGCAGGCTG
12135233:220323-220443	35.83	120	AACGATGCTTTTACAGAAACCGTTCCACTGTAAAACTTTATGATTTGAATCTTTATAGCCGCCAGCAGAGCACATGTTCACTGCCTTAAATTATAACTTAATCACAATAGAAGCTGACTT
12135233:273270-273390	40.83	120	CAAAGAGCGATGGATTTACAAGGCAGGTTGATTTTATGATGACTTTTATTGAAAAGGTACGCTGGGTTTAGGCAGATGCCTTTTAGCGCAGGAAAGTTAACACAGTGCCTAATTCAAGGA
12135233:276745-276865	33.33	120	TTGGCATCTTTCCTTATAGACATCATTGCTAAATTACCAGATTATGTATCTCACATTAACGGATTTTTCTCTCTTCCAAATTTTAAATAACTTTCCTGTCAAGTTATAGCAGTGCAGGGA
12135233:277630-277750	34.17	120	CTTTTCTGCCTCTATGCTGATTTTTTTTAATTTAGCACTTCGTGCAAATCCAGATTAAAATAACTCCAGCTATTGATCCGAGCAGTGGAATTGACATTAATTTTAGTTCACTTCTCACTT
12135233:277751-277871	43.33	120	TGCAAAGGGATCAATAGGAAGTAATAACAGCTGACATCCCCGCTGAAAGGAGGAGAAAGAAGGGCTGAAGACAGAAATCGAAAAGCAACCAAATAAATCATCAGCTACTTTTCCACGGCA
12135233:353181-353301	40.83	120	TACCATTCCTTGTTCTGAAACTTTGAGCATCAGCTCTCATCTGTCAAAGTGTAAATCAGCAATTAAAACCCAAACAGCCAAATGCCAAAGATGACCCGAAGCACAAAGCAACTGACAAAC
12135233:353302-353422	39.17	120	AAGTCCGGACAAATCGACGGGTAATTTATAAGCTTTGCCCTAAAATCTAATTATTTGGCAATTCGAATTTGCAGCCAGCCAGGGCTCGGCAATAAATTTAACCCGCCATAAATTATTTAG
12135233:353423-353543	38.33	120	GAGCAGGCTGTGGTGTAAATCAAAACCACGAGTGTTTGTTTAAGAAATAAGCTCCTTGTGCATAAAATGTCTTTTTTTTTTCCTCCAAGAGAGAAACTGTTAAGCAAACCATGCCCTGTT
12135233:421634-421754	54.17	120	GATTAGTGGTATGAATCGGATTTTGAGAGGTGTAATGATAGAAAGACTCGCTCGGCTGGCGGCCTGCGTGAGCTTGATAAATGGGGAGCACTCCAGACTGACTCGCGCCTTCCTCCGCGC
12135233:432815-432935	41.67	120	AGCACCTGCTAATGCAAGTGTTTAATATTTGATGGGCTGGGATAAAGCAGGATCACCTTCGAATTGAATTGAGTGTCAGCCGAGAATCTATTACTGAAATTCGGGTGTGATTTGACAGCA
12135233:684304-684424	63.33	120	CCCCAGAACTTCTGCTCTGTCACTGGGGTTCCCACCCCAGAGCCCTCATACCTTCTCCACGTTCTCCACAGTGAAGTCCAAGGCTGGTGCTGCTCCAGCCCCTGCAGCCCCCGGCTGCTC
12135240:233107-233227	50.83	120	GTTGGAAGCTCTCGGAGGCTGCAGGCTTTGCCGCTCTGCCTTAATTGATATTGAACGAGCTGCTGGTAGACGGGAACAGGGCCGCTGCTGGATAATTTGCAGTTTAATCAGCGTTTGTAA
12135240:233228-233348	45	120	TGAGAGCGGCTGATTAGGGCTGTTGGAAATAAAAGAGAGTTACAAGGAACGTCTGTCAGAGTCCGGTGATAATTCAGGACTAATTGTGGTGATTAGCGCAAACTGGATGACTTTGGGCTT
12135240:235247-235367	52.5	120	TCAATGGCGAGTGCCTGATTATACAGCCAAGCTGCTAATTTACCAAACCCCCCAGCCAGGGAGGCCTGGACCGCCACCACTCACTGTATTCATGCGGTAGCTAAGAGAAGGAACCGTATT
12135240:235368-235488	59.17	120	CCCTGAGCCGCTTTCCAGCTACCCGCAGAATGAGAAATGTAAAATTAGTGGAGATGTGTGCATGAAGGGAGCCGAGCAATTAGCAAGGCGCGGGCGCCCGCTAGCCCAGAGGGGGTCGGG
12135240:236326-236446	46.67	120	TATTAATTGCACCCAGGCCTTCCTTGCTCTTTGAGAGAGCAGCGGTATAAATTGGCTCTAATAAATATTAGCCGCTAGATTAGGCGAGGTGAAGCTGGCACCGCGCTCTATTTTCGACCT
12135240:236447-236567	54.17	120	GTAGCCTCTGCGAAGCCGCCAGTTCTGCGCCAGATTAGCCCCATCCATCCAGTGTCAATGGTTGTCTTGTTGAGAAAATCAGTGAGTAAACAGGGCTGACAGAGAGGGGGCCCAGCTGAT
12135240:240960-241080	34.17	120	ACTCATTATGTAAGTTAAATTAGACTTCGATAAAATTTCAGTGGCGCGCAGTGGTTCCTCGAATGAAATGTAATTTGTGCAAGAATTTGTTGTATCTGTCACAAATATTTCCAATTAGCG
12135240:263024-263144	35.83	120	AATCCGCGGGAAGAAATTGGAATAATTTATTAGCTTACAAGTTTTCGTTGACAGTTAGCCCAAAGCTATTTATCTCTGTAATAGAGAACGTCTCCAATGTGGCAAAATTGACCAAATCAA
12135240:263145-263265	45	120	ACAGCTTTGATCAGAAAATGAATCTGGCAAGCCTGCCTGTCGGAGGGTCCCAGGAGAAAGGGGGGAAACAAACAAAAAGATTTAACAAGTGGTCAATAGGAGAAAGAGAGCAAGAGAAAG
12135240:298414-298534	43.33	120	TAACAAACTTAATAGCCGGCAGATTGATTAGATCCTCTGTTGCAGGGGCAGAGCTGAAGCGAAACAGAATGAAAAATCATTGCACGCGTACACTGCAGCTTTGTTATTTTCTCAGATCCC
12135240:51310-51430	43.33	120	TACTCTCAGCTTGTCCCCCTATTAAGATGTGGCAGGTGACAGGGCCATTCTGGGGGACACGGTCAATGGAATTACAGCACATTATTTTTGTTCATATAAAATATTGAAAGGCAAGCCTGA
12135240:55865-55985	30.83	120	TCCCCCCCAAATTTTAGCGGCTTTAAGTTATTTAAAATAGATATAAGCTATAAGCTATACGATATAGATATATATAGATCACCTAAATGAAAGAAAATTCGGTTTGTGGTTAAAAAGGGG
12135240:56038-56158	74.17	120	ATGAACCCGTGAGCAGCTTGGCGAGGGGACCAATCAGGAGGGCAGCCTGCAAATGTCAGCGCCCGGAGAGTCCCCCACTCCGCCCGCCCGCCCGCCCGCGCCCGCCCGGAGGAGGCGGCG
12135240:58450-58570	33.33	120	TCGCTCGTATATTCTGTTTTGTTGTATCTTTCAGGTCGATAAATAAATGTGTAATAGTTAATGTGAAGACACATCAGAGTAATAACAATGGGACGAAATCAAAGGATTATCCATCTCTGT
12135240:58571-58691	34.17	120	TAGTAACCGCTGAATAACAATGTTGCGGCGTGATTGATAGCCCGCTTCATTTTATGACTTTTCTATTGGTCTTGATTTTTATAGCAGTATAAACAAACTAAATCATTTCTTCCAAGACTT
12135240:59034-59154	44.17	120	TTTAAGGCATTTCCCACATGATCATGGGAACTGAAGTCCCTAACAAGGCGAGGCTTTAGCGCAATGGCCCCCAAATCTTCGGAATGACAAGAATGTCTTCAGAAATCACTTCAAAGCAAA
12135240:59164-59284	33.33	120	TTTCTATGACGGATCCAGTGATTTTTCCTCAATAAATAGGTTTTAGATTGTTACACACACGTAGAAGTGGAACAAAGGGAACTACCAGAAAATATATTGGTTGCCCCTAATAAAATTTAT
12135272:150492-150612	46.67	120	GCTCCTGCCACCCCTGGATTACGACTTTGATGTCACCAATCCCGCTTCAAAGGGTTCTTTCTGGGCTATTAATCACAGTTTAGCCTCTGAAGATATCGCCAGAGAAAACATTTGGACATC
12135272:150613-150733	35.83	120	TTTGTGCTAGACTCGCTAAAACTTTGAAATCTCGAGCATCTTGCATATGCACAAATTGCAGCATTTCCTTTCTTTGACAACTTTTTATTTTGCTTCAGAATCAAATGACACTGTGGGTAA
12135297:53492-53612	54.17	120	CCCTCAAATCCCTCCCCTCTCTATGCCCTCTTCCTTCTGCTGCCAGAAAGGGTTAATCTCTCCTGCGGGTAAAAACAGGTCCGCGGAGTCTCTAACTGGCGACAGATGGGCCACTTTCTT
12135297:53613-53733	60.83	120	CTGGCCACAAAGGGGCCGGAATGGAGCGCTCTGCGGCATACAAATAGGCAGGTCACGTGGTTCCCGGCTCTTGGCTGGACTGGGAAGACCATATGGCGCATGCCGGGGAGGAAGAAGAAG
12135445:41311-41431	38.33	120	CACTAATATACCTTTATTCTTCTTGGAACCAACAGGAAATGATGCAGTTGTAAGTTGATCGGTGGTAACTGTGATGGTATTTTCTATCCCAGGGATAGTTGAATCCAATGAACCAGAATC
12135508:90776-90896	36.67	120	CAGCCTGAACTTAATAATAGCACATTTTATGTGACAACGATGACAATTACAATCTACAGTTACTGCAGTCGCCCTTTGGTCTAGGGAAAAATGACAGTATTAATTATACACACTTGCCAT
12135583:260060-260180	32.5	120	CCTCTCTGTGATTTCTGCATAGTTAATTTGTCAGTTTATAAATTACCACATTATGTTAACGCTGAATGCTTCAAAACACAAATATATGCACAGAGGGCTTGAATATTTGAAGTGTTTTAG
12135589:299487-299607	44.17	120	CAAATGTGCTGATTTGGGAGAGCTATGTCTGGTCTCTCCGTTTAGATGATGAGGTAACCGTGGGGAAGTTCTATGCCACTTTCCTGATACAGGACTACTTTAGGAAATTCAAGAAACGGA
12135618:312183-312303	42.5	120	TCTGACTGCCACCTGAAAATGTCCTCAATATTCCACTGTTTGGGACTTTACAATGATCCTTCCGACATCAATTTTGTGCATGTACATCAAAATGCCATTAGAAATGCCTCTCCACTCCCC
12135618:587086-587206	38.33	120	TTAACAACTGCTTTTCCAACTAATGTCCATTTCTCCTGACAATAAATATGGCAGGTCGTCGGCAAGTGACAAACAATTTACTTTACATGCCACACTTTTATGGGTTTTGAGAGCTCATGT
12135618:599035-599155	40.83	120	AGGTAAACACATTTTCTCCCTATTTAAGGCTAAAGCACTCAGCACGCATTTAGCTGAGCCGAATCCTCCCTTTTGAATACCTTGATAGGTCCACTGGAGGGCAAAATTAATACTTAATTG
12135682:32224-32344	40	120	CAGTGAAGAGTCTAACCTTGAAAACCTGGGAAGATCAGAGTTCACCAAAGCCCAAAGATCGATGTTAGCAGTATCAGACATGACACAGTACAAAATAAGATTATGAGTTAGAAGTGGTTC
12135694:28360-28480	33.33	120	GCTCTGTTTATTTTTTGCTAATGATCATTGTGTGAGAATTTAACCTTCTGCTGTACAATCGAATCAGTAAAGTCTCTGAAAAAAATGTCTAATGGAAAGAGGGATGTGATAGAAAGCTAA
12135710:139935-140055	40.83	120	GAGGTGGAGAACAATTACTGAGTGACGCTAATATGGGGAAACTGAAAAGAAATGTCGATTGTTTTTATTGTAATAGAAGGAGTGAGCAAACAGAAAAACCAACCCCGGGTGATCGGAAAC
12135710:2334-2454	71.67	120	GCGTGCTGCTGCATAGCCGCGGCCGGCGGTGCCGCCTGGCCCTGCCTGTACGCCGCTAGCGGAGCCCCGAGGCCGCCGCCCTCCATGCCCACTTTCTTGTAGCTTTCCTCCAGGGGACTC
12135710:69399-69519	52.5	120	GAGGCAACTCCAATACAGGCCAACTGCTAGGCCGTGGACAAAGGGGAAATGGAGCTCGACGCCCCGGACCTGTTGGAAGCATTTGTTCCAGTCAAGATTTTGCATTTGTTCAGTCCCGAA
12135777:126605-126725	55	120	TTTGGCAGCACCAGAGTGTTCAGGTGTAACTGTGCCAGTGATGGCGCATTACGAGCAGCGTGGATGAAGAATGAGGCATGGAGAATCTGGGGACTGAGGTGCCTTGAGGCCCATCCCTTC
12135777:194936-195056	39.17	120	CACACCAAGCTCTCATTTTAAAGCTAATAAAGAAAAGACATAGCATGTACGTGCAAGCTCGAGACAGGAAGGGTCTAAATTACTACACCTGTTTCACTTGGGAGCTACTTTATTAGTGTT
12135777:313277-313397	30.83	120	TTATGTGGCATTTCATATGTACAAGTACTTTACAATCATTTATTATTTATTCCTCACAACGTGAGAAAGCCACAAATCAAGGACAGGGATAAAGTTAATACAATTTTATTAAACAGGAGG
12135777:54779-54899	39.17	120	TCCCAAATGGCAGCACTGGGAGGTATTTGGACCAAGAATGATTGACAGTGTCTGTAAGTACTTATTATGTCAAGGCTTCAGCTCGTCGATTGATGGGAAATGATGTATAATAAATTAGAA
12135777:54900-55020	40.83	120	TGATCACACATCATTTCCCATCGATTGAAATGCCAAATCCTTGACGGAGTAATGAGTTATGGCCAATACCACTCACTGTCTTAGGGGGAGATTGATTGCATATCCTTTCATCAATGTGAT
12135883:1333535-1333655	41.67	120	TTATCACGGGCTGGCCATCGTGTCCTTTGGGAGCTGTTAATGAACTGGGTAATTGAGCCGCTGACATGTGTTACCAAAACAAAACAATAGGAAGAAGAGACAAATGAACATTTTATTTGC
12135883:1362605-1362725	37.5	120	AAGTAGAAATCCTTCCCTTGGAACTCTTCCAATATGTCAAGAATTAATTCTAATGAAAACGGCATTGCCCAAATGCAGGATGGCCAGTCACTTATTTTATTTACACAAAGTCCTTCTCAG
12135883:1384133-1384253	54.17	120	CAGCTGAACATGCCCGGGTTCTCTCTTTTGTATTCCTCAATTTTCTTCTCCACGTCAGGCGTTGTCACCTGCTTTAAGAGAACAGGCGGGCCGGCGTTGGTACCCGGTACTTTGGGCCAG
12135907:1261899-1262019	45.83	120	TTAGCCCTTCCCAGCTGCGGTGATTTAAAGGCCTTTTCAGTTAAGCTGAATGAAACACCCGCGCTTTATAAATAAAGGCTTTACCAGGGCCGACAATGGAGTATTTGAAACGTACAGGCC
12135907:1307013-1307133	50.83	120	GGGAAGAGAAGGGCTGCGGAGCGAAGCTGGAGCAGGAGGCTGCGAATTACGCAGTTAGGCGAGTTTAATGACCTTTTTGACAGAGACAAAGCGGTGCCGATACAGTAGATAAATAAACGG
12135907:70514-70634	60.83	120	GCAGAGGGATGCTCAGTCCCTCTTGTGTTCACAGTTGGGCAAGGCGGGCATCATGGCCTCGGATTGTGAGCCAGCTCTGAACCAGGCAGAGAGCCGAAACCCCACCCTGGAGCGCTACCT
12135972:624205-624325	45.83	120	GTCCATTTTCAACTTGGCAGCTTTTCGAAGGATGTGCAAATTTACATTCCGTGTCTGGCCGTGAGCAAGTCCCCCTTTGAAACTCTCTACATACTTCCAGTGTTAGCCATTTTGTGTCCC
12135972:625076-625196	47.5	120	ACAGTCTAGCTGGCAGCAAGCAAGGCAAAAGCAGAGACTGCTCTAGAAGCGGTTCCAAGCAGCAGAGACGTCAGGAAAGGCACTTCTTAGTACCAACCTGTAGAAAAAAGAGATAGGTTA
12135990:98905-99025	60	120	CTCCAGCAGGAAACCAGGTGCAAGCTGGGAAACAGTCCCACATTCCTTACAGCCAGCAACGGCCCTCTGGACCAGGGCCAATGAACCAGGGACCTCAACAGTCACAGCCACCCTCCCAGC
12136047:179615-179735	46.67	120	ATCACCATTTAAATTTAAATAATCCGGCTTCCCAGGCGGTAATTAGGCGAATTGACTGGCGCTGAGAGAATGCGGCATTAGCGCCGCTGATTACTGTCATTACCTCGAACAACATGTGCG
12136049:239739-239859	45	120	GCAAGTGAAAAACAACTGTAATCTACACTTCAGGGCCACCATACAGAGCTTAATGAATCGCAAAGAGAGAAGGAAGTGACAGACCTATGAGAGGATCGATTTCCACTGGCAGCTGGTATG
12136049:465083-465203	43.33	120	TCAAGGACCATCAGATTTCGCTCCCCCTCCTTTGCCTCATTAACTCAAGTATGATGAGACGGATTATAACAAGAGAATACAGATCAATCGGTCTGAAGACTTGAAGTGGCTTTTAGCCTC
12136102:37587-37707	54.17	120	AGCAAAAGGAAACCCGCAGATACAATGGGTACCTTGAACTCGCTCAATTGATGCAGGCCCGGCGGGTCCCACGGGCGAGTGCTGTAGGGTTCCTACGTGAGCAGTAAGTTCAAAAGGAGA
12136160:42111-42231	41.67	120	ATACTATGAAATGATGCAGAGCAAAAAAGGTCCATCCACTTCACTTGTGTTGCCTCCTGCGTTACCTAAACCACAACAGAACAATGACAGACAACAGAGCCTTTCTCCTCTCTAACAATT
12136160:83505-83625	49.17	120	GACAGCTGCTGTTTGAACCCAGTTCTGACCGTAAAATCAAAAGTGGGTCCGAGGGAAGCGGTAAACACTGTGCAATGAGCCTTTTGAAGGCAGCTGATGCCTCATTTGGGGTGACATGTT
12136160:83602-83722	54.17	120	TGCCTCATTTGGGGTGACATGTTGTGGCTGATGAGTGTGGATGATGTGGGGTTTTCGATAAGTGCCTCATCAGTATCCTCATCATGCTCGTGTTGCTCCGCCGCGGCGTGTGCCCTGACT
12136160:83723-83843	46.67	120	TGATTGTAATTGCCCGAATCTGCTCCCGCTGCTCAGGCGCGCACAGTAATATGCAATAAAACAGCAAGAAGTGAATGTTAACCATCTGAGTTCTGACACGGCAGCTCTGCAGTTCAAGAT
12136176:63791-63911	59.17	120	ACTTCTCAGCTGTGCACTCGGCCTTGCTGGTGGGATTGCTCAGGGCAAAGATGATAGGGCGCTCGTGGAAGGAGGCCATGTCCCTCAGAATCTGCTCCGTGAAGGCTCCTGCGATGGCAG
12136227:251720-251840	60.83	120	GCTCACGGCACTGGAGGCTCCGCTGGAGTAGTCCACCAGCTCCTTTGCCCGTATGGCCCCGCACCTGGTTTGCAGGCGAGCAGGGACAGCAATGAATTTCTTTGCATGGTCCTGAGCCAC
12136262:36616-36736	40.83	120	GCTGTGACAAGTTAATTCAACTCCTGCTGTTAAATTAACCAGCGTTCCAGCCGAGTTAACGCGTCACCCAGTTTCAAAAGGTTAAGCTCCAAGCTTAATCTTATTCATCATTATGAACTC
12136273:278223-278343	49.17	120	GGGTTCGTCGCAGCTGCGCCCTGACCCTTTGTGATGGCGCCGATAGCGCTCGGATGAAATTATGTCCTTCTCCGGGTGTGAAATTACCATGTTTATTAATTGAGCCAGACATTAGCTTTA
12136273:278661-278781	33.33	120	TAAAACCCAAATCGCTTTCAAGACAAAGGAGCATCAATCAGCGACAAAGACAGATTTAACGTATTAAATCTTTATTAAAGTGAAGTCATTCTTATTGAAATGATGTATTGGGTGTGCAGA
12136273:283367-283487	58.33	120	GTTGTTGCAATAATCGCAGCTCCCTGCTCGGTCAGGGCCCAGGGAGGCGGGCGGAACACGCAGGGTGTTTTGTTAAATGCTCCCGTCGTTCGCAGGGGCTGGGACTTGATAAAAGGAGAC
12136273:283488-283608	50.83	120	AGTTTTCTGAAAAGATTTGATTGAAATGGCGTGTGCCAGGGCTGATGGGAGCCAGCGAGGGACAAAGCGCAGAGAATCCATGGACACTCGAGCAATTATGCCTCCACGCTGAAGGTGGAT
12136273:283609-283729	61.67	120	TAGCGCGCTGGAAAGAAGCATATGTTTGGCCCGGGGCGACACTTCCCCCCGGCTGAGCTTAGAGAATGGGAGCGCGGAGAGCGGCTGGACCCGGAATATCAACTATCTGCGAAGCCCCCC
12136273:290320-290440	33.33	120	AAATACTGCCAAGAACAAAAATACGCCTGGGTAAAGACAGCCACTGAATAAAAAAAAATCGACATAAAGCGTATCAAATATTTATTTATCTGGGCAACAAAGGACTATGATACATTGACA
12136273:291781-291901	55	120	GGAGGAGAGCCTCACTTTCTGTGCTTCTCCTCTTTGTCACTGCTTTTGGCGCTGTTGTCCGTGTGGCTGTTGGGGTTGTTGCTGAGGTACATTTTGTCCATGGCCTTGAGGGCCTCGGTG
12136273:293808-293928	45	120	ACTTTGTAGCCAGGAGCATGTTTTTTCTTGTCACTTGCTCATTGGGATCGGAATGTTGTCGGTTGAGAAATTCAGCTACTGCTTTGGCAGGAAATTCGGTTTCGCACACGTACCCAAAGT
12136273:294463-294583	51.67	120	ACCAGTTGGTTTTTACTGCAGGGCTTCCTGCCATTAGCTCCAGCTCCGGAAGAACGCATGCGCCAATTAGAGCATCAAAGCCCTCTCCGCAGAGCTTGTTTCCATAAAATGGAGCGGATC
12136273:295909-296029	34.17	120	AGATTTAATCCTATTTTGTCCAGTTTTTCTCTTAAAGATCTTCCTCCATTTTTAGACTTCGCCCTGTTTCATAAATATATGTGAGATAGGGATTTAGAACACATTGGGTTGTTCTGCATC
12136273:301392-301512	30	120	GGAAGACTGTTAAGTTTAAAACCCCACTGAGATATTAATGATTAAATAATTTTCACCATCGATTGGATTTTCTTAAATATTTAGCAGTCATTCTTATTAAAGGTTAACTGTTGCAGCAGT
12136273:303415-303535	68.33	120	GGGCCAGCCCGGGTGCTGCGGCTGCGGCTGGGCGTGCAGGGGGTTCAGGCTGTAGGGGTCGTTGACGTGGGAGTAAGGATCTTGCGACTGGGGGTAGATAGGCTGGTAGGGCGGGGGGAA
12136276:233224-233344	38.33	120	ATCTGCAAAATAATCAAATCATTACCAGCTAATGACAAAGCTGTGAAAAATGATATAGATATTGTGTAACTTCCAGCTATGGCTGAGCACGTGGAGGTACCCAATCCTTCCAGCAAATGT
12136276:233345-233465	39.17	120	GGACTTGTGTTAATAACTGCTGGGAAGTTCGCTCTAGGTCCACTCTAATTTGGCAACAAAAAACATTGATCTTAATAAAGCTGTCTGATAAAAGGAGCAGTGATTAACATCCTGAACCCT
12136276:33049-33169	29.17	120	CAGGAAAATGTTTAAACTTTGCCCTTAAGTTTACTTTGTTCACTAATAGGCTTCTATTTCGAGTAGAGAGTAGGAAGGGTAAGTTCAATGTGTTAATAAGAAAAAAGTAATAATATTTAA
12136276:474337-474457	45	120	GTTAATGCTTTTCACGGTGGCTCGTGAGAAAGCAGTACACCTTAAATTGTCTTCCCAAGCGCATCAGAGCAGGAAGGTAGAAGTAACATGAAAAAATAGCCACCACAGGCAGCTGATGTA
12136276:474442-474562	40.83	120	CAGGCAGCTGATGTATAATTCATGCATCGATACAGCAGATGTGTTGTATAAAGTAATTAACTAATCGGAACAATCAGGAGACCGAGAGCAATCTCCAGATGCATCTGTTTGATGCGCAAA
12136276:474563-474683	40.83	120	ATGAAATCTGTCTGTCTTAAAGGAATGTTCTGCAGCGGGATGCAATCTTGTAATAATCCCCTTTCTAATCTATGTCTCAAATAGTTGCCCCAAACTAGAAGACTTGCCTCCCGAACAATG
12136276:518828-518948	40.83	120	AACTGTATTATTAGACTGAGGGAAAATATTCCATTAGGTCTCCCCCTTGGGAGTTTCTCCGCTTTGTGATGTCACTGAAGCCTTCACCCTCTCGCTTGTAATTAATTTTATTTACACACG
12136292:96596-96716	35.83	120	GGGCTTAAACCGATTAACTACAAATGAAGTACTGTACGCCTATCAAAGCAATTGTTCATCGTTGCCTTTGTTGCAGAGACTAAGCTAATTGAACATGATACAGTATGAAGATAATTAACA
12136398:545671-545791	50.83	120	TTCTCCACCTCTTCCTACTTGAACCCGAGTACAGAAGGCCCCTATTTAAAATGCAGCTCCGGAGCCGCCACCAGGCTGCCTGTTCAGCTGCCAGTGGCTTTTGTGTACAAAGATGTTAAT
12136398:580037-580157	41.67	120	AGCCCCCACGTTTCGGTTACCTCATGAATACACTAAATTGTTTGGATAATATATCAGATCGTAATGGATGGTTTCTGTCCTTGTCCCCAATCAAGTAGGGGTTTAGCCAGTGAATAAACG
12136398:580941-581061	54.17	120	AGTGAAAGATGGCAATTATCTAATTGGACTATTAACAAACAGTCCTCTGAGTGCGGCGGTCTGGCGTGGCTCCTGGGCGGGGGAAGGGCCGTGTTCCCTGCCCTCATTCACAAAGAGTGC
12136601:230782-230902	55.83	120	GGTGGCAAAGCGTCCAATGCGCGGAGGGAGGCGTCCGACTGCGCCGAGCCGAGGCATCCCTGCATTTATTTGAGCTCAAACCGAGCGACTGTTGACTTTAGCACACAAAGCAAAGATTTC
12136601:230903-231023	35	120	ACTGCCCGCTAGTTTAAAAATGAATATTTTACCAAGATATCGATCAGCGTTATAAAATTCAGTTAAGTACAATGGGATCCTGGCAAAAAAAAAAGAATAATAAAGGAGGGGGGAGGCAAT
12136601:234764-234884	54.17	120	TGCTGGTTCTGCCGGTAGAAGGGGAAGAGGTCCATGATCCACTGGTAGATCTCGCTCAGCGTCAGCATCTTGTTGGGGCTCTGTTGGATGGCCATGGTGATGAGCGAGATGTACGAATAG
12136601:236052-236172	56.67	120	GGCAGACCTCCCACCCCTCCCCAGCCGCGCGCTGCCAAACATAACTCTGTTAGGATAGTGCGTGGCTCGGCCACGAAGAGGATTTGGAGGCGCCGCAAGTCAATATTTGATCACAAAGTT
12136601:236173-236293	53.33	120	AATATTATCTCAAGGCTAACAGTGTGTCGTATAAAAAAGAGACCCATTTGAGTCGAAGGAGGGCGGAAAAGGCGGCTGCCCAGTAAAGCTGGGGGTGAGGGGCGGGTGCCAGCGAGGGAA
12136810:77034-77154	32.5	120	TTCATGCCCCCAAAAGTTATAATTAAAGACACAAATTGAATGATTTTAATAATGATGAACGTTCACCTTTTTAGTGCTTAGGTATGGTAATATGATAGTCACAGAAGGACTCCATCTTCT
12136827:228829-228949	39.17	120	AGATCCACTTCAACAGATCATAATTTATACTGGCAGCTGGACAAACAAAAGCAGAGTGACGCATGAACCAGCTTAAGAAAATTGCCAATCCTCCACCAACTGCTTGTTATATTACTCTTA
12136893:110963-111083	40.83	120	CATGTGATGAAAATTAAAGTGAAAGTTTTGGGCCCAGAGCCGAAAAAAATCTGTGTATGCGCATGAGGCTGTTGATGTGCAAATGTGAATCATATTGAGAAGGTCTGAATAGGGAGGTGT
12136893:115064-115184	47.5	120	GCTCTTCCACAGTGTCAGCTGCTGACTGATAGTAGGAAAACGGCCTCGTGGTGTGAATGAAAGGGACCTAGCGGTTGGTAAACAGAGATAAGGAATAAATAGAGCACAGGCAAAAGGAGA
12136893:115922-116042	40.83	120	GGAGTATGTACATAGAAAATGCATCAGCCCATTGTACCCTGGCAGCTAATGAGATTGGTCGTTAAGTAAATGACACAAAGCCTACAAAAAAAGCTTACAGCTCACTAGAGTATCACAGAG
12136893:137744-137864	37.5	120	ATAAGGAGAAGAAACTGGCCCCCCAAAGCAAATTATAAATCCATTTGCATTAACCATTTCGCTGGTCCATGATCTAGGCAGAAATAAGCATGGCAGATTGTGTTAAGCTTATTTGAATAT
12136893:192829-192949	46.67	120	GCAGTTGGCAGCCGCACAGTGAAGTGCATTGTCGTGCACATGTGCATGTTTGTCACACCCGCCTCTCTGGTGATCTGCACTTAATAGGAATATTTTAAACTATGTAGCTAAGCAACAGAG
12136977:74980-75100	36.67	120	CCTGAGCAAAGAAAAATAATGAACTGAATATGCATATCCTCATTAACTAAATTTAATTACGCTGAGTGGCATAGTAATCAGTGGTTGCTCCAGTTACAGTATTCATTGAAAGGGAGGTGG
12137031:91619-91739	45	120	CAAGTCCAGTGGAGAACATGGGATTCCACTTCCATTCATCTTCCTTATTTTGCAAACACCGCATTCTGCAAATCCCATGCCAGCAAAGCTCTTGGATCAGCCTTCAAATTCTTCTGGATC
12137055:181975-182095	45.83	120	CACTTCTCCATTCAGAGCCAGCAAAGAGCTAAAAGTCCTTCTTGTAAGTGTATGCCCAGCGCCCGCAGTGGGTATTAAGCACTTAGGTTGGCAATGTAATGACACACTGTAACAATCTGT
12137056:17358-17478	45.83	120	CTGCAGTAATGGCTTCCTAATAGGAAACACAGAGGCTGCAAAGCTGGGGGCTCTCGATGCGGTTGCTCCATAAGCACTGCTGATTTATAGGGCTGTTTATGACAGAAAGGAAAATTATCT
12137056:176108-176228	37.5	120	TGTAATTGATTGAGGCGCTGACCCGCTATTCAAAATGTTATTTGAGAACCATCAGAATGCGTAAACTTGCAAATTGCCCAGCTTGTATCTGAATTAATACCTCATTCATCATCATTATGG
12137056:178051-178171	45.83	120	AACGCGCCCTGTAGTTCAGGTTTTTTGTCCTCCCTGCAGCAGCTGTCACCCTGCATTACTCGCAGTCAGCTAAATGAAACATTATTCTAAACATATGCATCGTAATCAGTTCGGTCACAC
12137056:178172-178292	40.83	120	TTACAAGAACACGCGTTAATAAGGCAATCAATCACCCTGGAACAAGCAAGTTGTTCTGTAACAGCTCATAAACAGTGTGTAATGAAGAATTGGAGGTTACCGTGACATGCGTTGATCAGA
12137056:178293-178413	30.83	120	TAATCAATGTCAAAGATGCGATGAATGTCAGTAAATGTAGTTTTCATGTCGTTTCTATAAAATCTTCAATTTACAACAAGCAGTTCAATTACCCAGAAAATACAGTCAATTAAATAGGGG
12137056:180821-180941	45	120	CACACATACCCACTTGGTTGGGCCTGAACATGCACTAGCAAGTTATTTTAGGGCTTCAACTCTTCAGAAAATCTCATTATGTGAGGAGTGAAGTGGCTCTGCGGGGAGCATTATGGAAAT
12137056:180942-181062	39.17	120	ATCTGGGCTTGATTTAATGAGGCTGTTCACATTGGTGGAATATCAACTTAACAGAGAAAAGTCTACCCAGGGCGTCCAAGTTACCAAAATGAAAATTGGCAATTGAGATGATAAGAACGT
12137056:181063-181183	38.33	120	GGCTTTCTTCTGCGAAATCACTTCAGGTAACAGAGATAACATTAAATAACATACATTCTATGCACCAAGAACAATGTTTTATGTACCGAGTCTCTTATCCGTCTCTCCTAATGACTTCCC
12137056:181184-181304	44.17	120	TTAGCGGGTTGTTAGTACTTGACAGCAGGTCTCCGTGCGGGGAACTTTTCTACAATTCCACATTCAAAGGAGGTCCATCAGAGAGCATGATTGGCAATTTTCGTCATAATCTGCACATTA
12137056:181305-181425	50.83	120	TTAGCATCAAAATTGACGTGGCAGTTAACACTGGTGGGTTTTGATGTACCTTTCTTCAAGTTCAAGGAAACCCCTCCTGTAGCCGGGGTTGGCAGAGCGGGTCTCAGCAACCCAGTGGTG
12137056:186420-186540	45.83	120	AATTCTCATTCAGCCCCAGCAAGCGCCTCTAAATATTATTATCTCTTTTGGAGGGAGGCGGAAAAATTGTGGGATGCCAGAGCGAGGGAATGACTGGTCAAAATGACCCATACATCCTTC
12137056:186541-186661	42.5	120	CGAGCCCGAGATGTCATTCATCAAAAAGTAGCGCCCGCTCGTCATTAAGGTACGAATGACGCCGTTCGAATAATCATTTATTGTAACAGGTTTATAAGCAAATAAATACACGCTCCTGTC
12137056:186727-186847	61.67	120	GTGAGGAAGAAGGCTCCGGTCCTTTGCCCGTTCGGAGCCAGTTCTGCTCGCCCGGGGGTTTGGCCTCGGGGGTGAAATTGACAGTCTGATTAATAGAGCGCGCCGCGGCACATTTCCCCC
12137056:186848-186968	41.67	120	TTCATTTAGGGGCATCATTACGCTCTCAGTTTGCTGGGTTGCCCCTTAGGTCCTAATCATGCAGCGCCTTCCTCATTTTTCCATGGACACAGATATGTGTTAAATAATAGATAATGCTTT
12137056:196810-196930	47.5	120	CGAGTATGCCATTAACAAGTTCATTAACAAGGACAAGCGGCGGCGGATTTCAGCTGCCACGAACCTATCCGAGAGACAAGTGACCATTTGGTTTCAGAACCGAAGAGTGAAGGACAAGAA
12137056:201999-202119	50	120	ATGTAGGCGGTGCTGAAATGACCGACTTTGAAGAACCTGCAGGCAAAGTTTCGTCCAATCGTCTGAGCCTGTCCTCTTATTCCCGGTTGTAACTAAATACTGTTGCGAGCGCAGCCGAAG
12137056:206545-206665	50	120	GCAGAACTGTAGTGGCAATAAATGAAATGACTCAGAATCCCTTCCCCAGTCAGCTTTTACGAGAGCTGCCAGACAGTGTCTGTTCACGTTCTCCAGATACCAGGGGCGCCCTGACAAAGT
12137056:209265-209385	58.33	120	CCGCCCCCAGCGTGCGCGCGTCTCGGCGCCAGGAGTCGTCCCGGGGCGTGTTGGCGAACACTGATATAGATATAAGGACATTTCTCTCCATGGCGTCACGTGACATAATTACCACCAGAA
12137056:209386-209506	60	120	TCAATCAAGATGAATTGCACGTCAGCGCCCGGTGGGGATTTTTGCTTAGTTGATCCTGGCCCAAGCCTCTTGTGCAATCGATGGCTCAGGTTGGCGGCGCGGGGAGCGGCCCGGGGCTTG
12137056:210401-210521	40	120	TTATGTGCTACTTTATAAGCATTCGAAGGGGTTTATACATCCTATAAGATTTCCCGGGTCGTTGTAAAGCGTGTTTATGATAGGAAACCAATTTAGGTGGGCTTAAGGTAGACTTCGAGG
12137056:211161-211281	47.5	120	TCCAACTCTCTCGGATGCTCAACCTCACTGACCGGCAAGTCAAAATCTGGTTCCAGAATCGCAGGATGAAAGAAAAGAAACTGAACAGAGACCGTCTGCAGTATTTCACTGGAAACCCCT
12137056:216616-216736	46.67	120	GACAATGATGTTGTATTTGAACAGCTGCGTAAAGGTTTAAAAGGTCTGTCTCATTGCCACCGCGGAGTTTTTTAAAAGGGGTTATTGTTTGGGCGAGGGCACTGAGAGGGGACAGGCGAA
12137056:218746-218866	60.83	120	GCGTAGTAGATGTCGCTGTTGTCCGTGCTTACGCGGCCGGCCGGCCGGGCTCTGGAGCACGTGACCTGCGAGGAGGCTGCGGCTCAAGGCCATTTTCAAATCTCATTGGCTTGGTTGTCA
12137056:219277-219397	50	120	ACCAACATTAAAGAAGAATCCAATTGCTGCATGTATTCTGATAAGCGCAACAAACTCATTTCTGCCGAGGTCCCTTCGTACCAGAGGCTGGTCCCCGAGTCCTGTCCCGTTGAGAACCCC
12137056:219398-219518	55	120	GAGGTTCCTGTCCCTGGATATTTTAGACTGAGTCAGACCTACGCCACCGGGAAAACCCAAGAGTACAATAACAGCCCCGAAGGCAGCTCCACTGTCATGCTCCAGCTCAACCCTCGTGGC
12137056:221191-221311	48.33	120	CTTACACTAAGCACCAAACGCTGGAATTAGAAAAAGAGTTCTTGTTCAATATGTACCTCACCCGCGAGCGCCGCCTAGAGATCAGTAAGAGCGTTAACCTCACCGACAGGCAGGTCAAGA
12137056:221312-221432	54.17	120	TTTGGTTTCAAAACCGCCGAATGAAACTCAAGAAGATGAGCCGAGAGAACCGGATCCGAGAACTGACCGCCAACCTCACCTTTTCTTAGGTCGGAGGGCCGGTGGGAGGCCAGGATCAGA
12137056:238820-238940	39.17	120	AGCTGTATGTGCAAAATCCGCAAGGAATTGCAGTAAATTCCTTTTTGTTTGAAGAAAATTTACAACTTGGTAATAGACCTTTTTATGACCTATTTGCGGTCGTCATTGGCTGCGGCTGGT
12137056:238941-239061	56.67	120	CATGTGCAGGCGCCGCTCGCCTTCACGGCCTTTTTCCTGATTTCCCAGGCGAATTTCCCCCCGCATTCTGCTTTCCCAGAGCCTCACCCCCTCTTTTTCTAACCTTTGTCTCTGCAGAGG
12137056:259867-259987	48.33	120	TCCCGACCACGTGATTGGCGAAATAATTAATTCAGCACGTCCCTTAAGAAACAAGGAGTCGTCATTAATCTGCCACGCAAAGGGCTCTCTCCGACTTGGAAAGTGCAGGGATCCCAAGAA
12137056:261644-261764	50	120	TTGGGGGCCGGGCGAGGACTGTAAATCTTTCCGGTTTATTGCTCTATGAACATATGCTCCGATTGAAGAAGGCTTAGATCCTTTCCTGGAGACAAATTCCCGCAAAGCAGCCCCCCTCTT
12137056:267824-267944	45.83	120	CGGCCTTGGGAAGTGTTTTTCTTTTCATTCCTTACTGAAGCGTTTACTGCCGCCGTGGTCGCAGTCATAAATTTTGTTACAAACCACAATGACAGGTGCATTGATATGCACCGTGAGAGC
12137075:285695-285815	38.33	120	TTAATTAAAATCGGTTTTGAAATCCTCCATGAAACTTCAGTGGGATTGTTAAAGGCGGCAATTTCCTTATCGGCAGCGCATCCGCACAACATACTGTAATAGTTATTTTGCAACAAAGCA
12137075:285816-285936	44.17	120	CAAGTCTTATTAATTTAGCTCAATCAAATCAGCACCACGTTAATTTACGGGGCTGTAAAAATCTGGCAGCGCTGCTCTAGATCAAGGAACTTAGGGCAGGCAAGACACCAAGTGGGATGT
12137087:279459-279579	35.83	120	CTCATTAATTTCATCATTAGCAAGGGTATGCTAAGAAGTAAGCCAGTTTCTTATGTCACGCCCAATTAGCATCCCATGCTAGTAATCCCATTAGTATTGTTGAATTCACTAATGGAAAAA
12137087:295347-295467	40	120	GGTAATTAATGACTCAAGCCCTTTATGTGATACTAATCTCTTACTATTTGCTAGGTTTCGGTGGTTGCATGAAGGATGTTAAATTTACACGGGGTGCTGTCGTTAACTTGGCATCTGTGT
12137087:295458-295578	50.83	120	CATCTGTGTCCAGCAGCGCTGTCAGAGTCAATCTGGATGGATGCCTATCAACTGACAGCGCTGTTAACTGCAGGGGAAATGACTCCATCCTGGTTTACCAGGGAAAAGAGCAGGGTGTTT
12137087:325194-325314	30	120	AATAGCACACACTTTAAGTCAAACTTTTTCATTCTGTATTCAAAGGTAATGGATTTTTCGTAACCATAGTAACCTTGGTGTATTTCTGGATAAATACATGAGGTATATACATTCTAGTTT
12137123:363369-363489	51.67	120	GCGATTCCCCAAGACAGCGGGAATATTTTACACGGCGCTAATATAAACAGGCGGCCGGCCGGGTCCTTTTTATGGAGTTCCTGTAATTACCCGGGCCCTGACAGGTCTTTGATTTACTGC
12137156:22763-22883	44.17	120	TTTCTCTCTTTTGCATTTTTACATTTTGCAGGTGAGAAACCTTTCAAATGTGAATTTGAAGGCTGTGACAGACGCTTTGCCAACAGCAGCGACCGCAAGAAGCACATGCATGTGCACACC
12137156:22884-23004	50.83	120	TCGGATAAGCCCTATATCTGCAAAGTGTGCGACAAGTCTTACACGCACCCGAGCTCCCTGCGCAAACACATGAAGGTAATTACCTCTTTATTAGCGGTCGGCGGTTTGTAAACACCCGGC
12137178:14003-14123	38.33	120	AACATCACTCTAGATTGGATTGGGGGAGGTGGGGAAATCATACAAATGCTAAAAATGTTCGAAGCTGCAAAGATTAAATAAAGGAACATATCAATTTGGAGCCACTGAATTACATCCAGC
12137178:32322-32442	42.5	120	TCTGGCACTCGCAACCTTTCTGTCATTCAATCCATCTGTCAGAAGTGAACTTTGTTTACCGCAAGCTTCTGCTTTCTTCTTCAAGAAGTAAAGCCCCTCAAGGTCATTGTCAAATGAACT
12137197:21827-21947	57.5	120	GGGAGCCTCAGCAGCCCGGGAGCTGCTTTGGGGGAGACGAGTGTATCCGCGAGCGCGTGTGCGTGAGGAGGAGAGCAAAGACGTGATTACTTCAGAATTTATTTAAGGGCCGGTGGAAAC
12137201:35724-35844	49.17	120	CAATGCTTCTGTAGGCATGGGAGGGGATAGGACTGTAGAATGGATGCAAACAGAAGCCACGTTGGAAGAGGGAGTAATATTTGAATCTCCTGGGTATTGTGGTGGCAGTCGAGGTGGGAA
12137202:11982-12102	43.33	120	TGGAGACAGTTACGTAACTCCAACTGGTGGTGAAATTTCATACTGCTTGTGGTGGCAAGCGATATTTCAGTCACTTAGGGCTACTTTTAAAGAGAACAAATAAAGTAGCTGAGGGGCCCT
12137232:279703-279823	36.67	120	ACTGATAGACTTGTGGGTTTCCATAGAAACATGTATAATTATGATAATCGGTCCCTGGCGTACCCTCAGAATCGTATACATTCAGTTAAATGCAATAAACATTAGGCACTATTTAGTGAG
12137242:4642-4762	39.17	120	CTGGTGCTAACTAAATCCACAGATAGCTTACATGCCACTGAAATAAACACTTCCAGATGCGGGTGTACAAAAACCTTTCACAGAAAGAAATGTTTTCTTTCATAAATCTGAAGGAGGGAC
12137252:11467-11587	53.33	120	TGATTCTCTTAATGGGCCGCTGCAGTGTGTCCCGTAAGGTGATACACAAGTTCTGGTTCGCACCTGCGACCCTTGACCACAAGTAACTGAGCATGTGCTCCACTGGGACCACTCTTCCAC
12137252:17810-17930	37.5	120	AAATTTAGCAGCATCAGCTTGTTCCTGAGGGACCCTTTTTTCATGAACAGATCGAGGTCGCTGACTTTTAATTGTATGATCTCCCATCATTCCAAATTCTAAAGACAGAATAAAGGTATA
12137280:7065-7185	31.67	120	GTGATAATTCACTCAAAATGTAATGATGTTGTTAGAAAGAATGAACTAGTTTCTTGCGGATTAAGAGAAAATCATTTGTAGAAGATGAAAGGGCATCTAGCATTTGAATAGACAGAGAAA
12137299:29573-29693	66.67	120	AGTCATTGCAACGTGACGCCCTTGTCCTTTCAGGTTCAGGCGCAGCTGCAGCTGGACAGCGCCGTGGCGCACGCGCACCACCACCTGCACCCGCACCTGGCCGCGCACGCGCCGTATATG
12137310:43899-44019	58.33	120	CTCTCACTGACTCTCTCCTTCCCTAGCTGCAGCTAACTCGAGTCGGGAAAATGCGACAGCGACTGCCCACTCGAGGTCGTCATGGCGACAGCCAGTGAACGTGTTCCTCTCCTCTGGCAG
12137368:340331-340451	35.83	120	CACATCAGCCTCCTTAAGGGGAGATCCTTTGTTCTAGATTCAGACAAAGCAGCACAGTCGGCCTTAAAAGAAAAAAAAAAAAGCTGTTTCATTTTATATTGGAAAAATACAATGTGACAT
12137368:595102-595222	41.67	120	TCACTTGGGAAACCACAGCTTGAAGGCTCAAAGCTGTGAAAGATAAATTAACCTTCCCTCGGACTTCATCCAACCTGCCAAGCAAACTGGAAGTAATTATTTTATGTGGGATGCTTATTG
12137372:153792-153912	39.17	120	GGAGACCCTGCCAAAACGTTTCCAAACTGAATAGTCATTGGGCTGCCAGATAATTCAGAAACTATTTGTATGAGCTGTTTATCAAATTATTAACCGCACAGATGTTGTTTGGTTGAAGAG
12137372:153913-154033	41.67	120	CAGCTGAATCCCCTCTCTGGCAGCCGTGGAGACAAAGGTCTCCAGGAATAATTGGAGATGTGCACGGAATATTAAATTAATTTACTGCTCTTAATTCTTATGCAAATTCTGACCTCTGAT
12137372:157528-157648	38.33	120	AAAAGAGGCCGCTGCAATTTATTCCAATGGGCGGTTTTTAAGAAGCTGGCAATTTGAACCGGCTGGGTGTTATTTAGTGCAATATGAAATCAAATGATCCTATTTCTCAAATAACAGTGT
12137409:41797-41917	45	120	CAAGGGGTTTGAGAGCACGCACAAAAAAAGAGATTTCTAAGAGAGCAGGCGATTGGGCTGGGGTCATTCGAAAGGGTAATTATTGTTAAATGTCAGGTTAACTCTGAAGGCCTCAGCTCA
12137409:7424-7544	41.67	120	ATTTAGCAGTGATCTTGCTTGTTAGCATATTCATTTACCTACGGGAGCCCCCATTAGATATTGTTAATACATGACGTTTCCAGTCACGGCCTGGATCTCCTCAAATTGCATTAACACCAG
12137422:34411-34531	37.5	120	TAAGTGCTGCCAACAGCTCCTGCTTTAATGAATTCCCTTTTAGATGTCCATTAAATGCTCGTGGCAAATGTACTCATAATGGAAATGGCAAATCTAAATGGGTGGATATGAATAATCCAT
12137422:43056-43176	32.5	120	ATGGTTATCAAACCAAACTTAATTAGTCTATCCTAGATTGATATTACTTGGGGAGTCTTCGTTTTAATTGTGGAGTGCTGGATACAAAGAGTTTGGTTCATTATTTTTTCCTGTATAAAC
12137424:112994-113114	39.17	120	ATTTGTTGTTTTTTCTTTATTTTTTCTCCTTCCCCCTCATTTGCTCATGTCTTGGTTGGCGTTTGGTGGTGTATAACCGTGATTGCGTTACCTTAGCAATAACAATTGGTCGTCTTGGTT
12137463:95814-95934	47.5	120	ACGCTATCCCCTGACATCCCAGGAGGCGAACAGCATCAGTGACTGTGGGCCCTGATTGGGGCAGTGAAATATTGCTGGCAAAAATTAAAAGGTCCCCGTGTCAAAATAATTCATGATATG
12137463:95935-96055	37.5	120	CATATCTTCCATTCTGATGAAACGGCTGATATCCGGATTAGCAAGATAATAAAACTGATCAGGCTACAGTTAAACAATTTAAGTTGGAGAGCTGTTCATTTTGTAGGTGTCACTTGTCAG
12137486:435423-435543	31.67	120	TCCAATTAGTTGCAAAATGTGACTGAAATTTCCACATTATGACTGCTGTTTTACTTGCACGCACACATCTAGAAACAAATTAATGCTCTTGAATATTTATTTTTTGAGCCCTTGAATTTA
12137525:503501-503621	43.33	120	TTCAAGGAAGCAGAACCCCCGATTCTTCTTTTTGTCATCGGGTTGATGATAGAGAATAACGTCCACCAAACCCTCTGTTAAACCAACAGCCAGATATATAAGCCAAAAGCATCCACCACA
12137527:7401-7521	46.67	120	TTGGTTGACACTCCGCACTTGGAAGGTTGCATAGACACAGTTTTCAGCCAGCAGCCTTACGAGATAGCTACAAAAACCAGTGGTGCAGAACTGGGTTACTTCCTGAATAGCAGAAAAGGT
12137548:390303-390423	57.5	120	CCCTGTTTATGGGCAGTACCCCCTCCTACTACCAGCTGTCCAATTTGCTGGCAGATGCCCGCCTGGTATTTCCAGTGACTACTGACCCTCTGGTGCCAGCAGGCCCCGTCAGTTCCTCTT
12137599:59898-60018	44.17	120	GCTTATCTTTAACCTAAAAATCCAGACCTCAAGTACCACATTATGAAGCTAGACAAGCTCACCTGAGTAGCTGCAGACTGACAGGAAGATGACGATGACGACGAGACAACAGGAATGTCA
12137599:60019-60139	41.67	120	GACTGTACAGCAGCCACAGTGGTAGCGGGTGTGAAAATCAGCTGTACAGACAGAAAACAAAAAAAATACTCTAAGACAAAAGAACATGTCCCACACACAATGTATAGCAGGCAAGAAAGA
12137628:1022048-1022168	44.17	120	AGGACCAATTTTCTTTTATTTTAGGGCAATGCGAGCTATGATAACTGTAAGCATGTTTACGAGGCGCGCGAGGCTTAGCTGAAATGTGCCAACAATTCTAGTCAAACAGATGGTGACCCC
12137628:427421-427541	42.5	120	GAAGCAAAAACATTCCATAACCTTAACCTTTTCCCTGACCCCCTGCTTTTAACAACTGCCGACATAGTTTTATGCTGTTATGTGACCATGCTCGGATGAAATCTGTCAAACAGCTCCTTG
12137628:427548-427668	42.5	120	AGGCTGTCTGAGTCTGACCTTTCTGCAATCAAAGATATATGACTTAAGGGCTCAGATTTGCCATGGCAACCGGTCCAATTTGCTGCCGTGAGAAAAGGTCTAATTGTTGCAGAAATTTAA
12137628:427669-427789	35.83	120	TGATCTAGAGCGACATCAGGGCTGTGAGATTTTATGAACTGTTTACACCGTAATTTTCATTTTGTTAATGCAGTCTTTTTTTTGTAACCCATTCATGGCTAGAGCATAAGTGATTGTGTT
12137628:506401-506521	36.67	120	GTAAAGGCGGCCCATGGCCAGCCTTGGGCTCATGTTAGTTTATTGTCACTGGTTGATAACGTTTAATGGAAAAGATACAAGAGTGCCAAAGAATTTTAATTATTTTTGTGATAAAGTTAT
12137628:506602-506722	30.83	120	AACAAAAGCAGATGAAATTTGAAAAGTATTATCAATATTGCAGATAGCAGATGCCCTTTCGAATCAGAACAAGCATATCTTCTATAGCAACTTTATGGTTGAGTAGTTTATTCATTTCTA
12137628:614997-615117	40	120	GAAGCAAGCTGCGCTGTGTTAAATGGTTTCTTAGTTGCTAGACAGAGAGAAAAAATGGACGATCACACACCATTCTTTGTAGATTATTATATCAAGGGTTCAGTCTCTGGCTCATCAAAG
12137628:644971-645091	37.5	120	TATTCTGTTGATCTTTTATAAACAAAGTAGCACCCATCTGCTCCTTGAGACACTCCTGGCGCCTATTCATTGCAAAAATAATACATGTCCTAATGACTTCCACATATTTTGAAATCTCCC
12137628:738069-738189	38.33	120	GTTGCCTGAAAGTATCACAGGATAATTGCAGAACGCCTGCATAAGTAATTTCTTATGAAATCGGGCCTTGTCTGCATATAAAATTGTTTTTCGATGCTGCATCCATGGACTTCATTATAC
12137628:864908-865028	34.17	120	CTGGATAATGCAGTGCTGTTTAATGATAATTGGTGTTTGGTTAATAAATTCTGCAAGTTCGAATTACTTTCTAGCAATCTATAGAATGCAAGCCTCAGCAGTGTAACTAAACCTCAAATT
12137628:865032-865152	45	120	AACTTGCATGAACCAGGCGTTCACAAAGATGGCACTATTCCAAATAAAAAAGAGAACAGCGCATCAGCCGGATGGTGTTATGTTGCTCTGGAGTAAGGAAATAAATCCCCTCTGGGTGCA
12137637:240981-241101	40	120	AACATCTGGACAAATTTGAGCAAATGATTTTTCAGCCTTCCATATATTTCTTTAAATTACGCTGTCAACGGAACAAACCGCGTCCTCGAGCACTAAATAAATGAGCACCGCTGTTTAGGC
12137637:250832-250952	48.33	120	GGCCACGGTCCCTGCCGATTGCATTAATAGCTCAAAGGGGGCCAATACAGAAAATTAGCCGTAAACGAGCTCTGGAGATCTTCAAATGAAAGAGCCATTTATCACGCTGGCTACCTTCAC
12137637:255178-255298	48.33	120	GCGACGTGGGGTAGTTGTGGTAGTTAATGAGAAGGCTCTTGTCTGATTTTCTATCTAATTACGGCCGCCTGCTGGGTTTTTGTACAGGATATTCACGCAGCATGCTGGCGCTTAATCGTC
12137637:255299-255419	40	120	ACAGGGAGGATCGTAAAGATTTAATTAGGACTGCATGCGGAAGCGCAGAAAAACAACTCAGACTCGTAATTACTAGACTTCTTTAGTTAAAAGTGATACCAGGGGTTGCTTTAAGACACA
12137637:260375-260495	46.67	120	CCGCTTGCCTACACCGCCTCATAATAATTGATATTCATGACTATTAATATTACACGAGTACTTTAAAGGGAGAATGGAGGACAAATGGAGCGTGAAGCAGCAGCGAGCGCAGAGCTCCCC
12137637:260496-260616	41.67	120	TACTATTGTAAATGACGTTCATTCAGTGGAGAATTACTAGATGTAATCAGACGAGGGGGCTGGCAAAGGCAGACTGGGGAAAAAGTTTAGCAGGAAAGAGGCAGAACTTCAATTAACTGA
12137637:263062-263182	45.83	120	ATATATCAGTTGGGGTGTCAAGAAGCTCAAATTCTCTGTCTGCAAAGCTCTAAAATGCATCTGGGGGTGTCGGCTCACCTCATAGATATCCTCGTACTTGACATTCTCCACGAGCTTCCA
12137637:263183-263303	50	120	GAGCATGATGGCAGCCTGGTCTCTAGGAGGTGAGTGCATTCATGTGAGGAGCAGATGTCTGGCTTCTCAGGACTCCGCTGTCTGTAATGATCCATCTATAATTGGAAATGGGGGATACAC
12137637:263304-263424	45	120	ACCAAATCCGACGCTCCTCTCCCATCGCAACTTATATCTGTTGTCTCAAACAATAGGCTGGAGAAGTAAGCCTCAGCAGAAAGAAAAACAGTATTGCACACACAGGAGTTAGATGCAACC
12137639:1252794-1252914	60.83	120	ATCATCCCACTTGACGAATTTGGTGCCCTTCTTGAGGCTGTCGGACACGCACACAGGCTTGAGTTGCAAGGCGTGCACTCCGGGTTGAGCCCCAGCCATCTGGGCTCATCGGGGCTCCGG
12137654:616342-616462	37.5	120	GGCCTTGTGAAATGCTAAACGATGTGTATAACAGTATTTAGGCTCTCCAAGAGCCAATCCGTCAAAACATTTGCTGCTTTGAAAATGTGTTCTTCAAAAAAATGGGCATATGGAACTTAT
12137656:357739-357859	65.83	120	TTCCGCAAGCTGGCCGACTTCCGCCTCTTCCTGCCGCCGCGCCACTTCGAGGGCATCAGCGCCGCCTTCATGGACCGCCTGGGCCACCAGCTCGAGGACATGCTGCTTTCCTGCAAGTAC
12137660:115848-115968	50.83	120	AAAAAAAAGAGCGGTGAGTGTGTCAATCAGAGGGTTTTGTGCCTGGGGGCTCCTAGCGGTTTGGAGCAGAGGTGTCCCTGGGCGGCCCCACAATGAATATGAATAGGAATCCTTGCTAAA
12137660:115969-116089	50	120	TGGGACAGCAAAGCGCACCGCCCTGAATGATGGCACGTCATCTTAACCAGTCCAGGATAGATAGGAGGGCTCCTTTTGTCTCTTTTCTCCTCTGCAGCTCTATAAAAGCCCCTCTTTTTC
12137719:28991-29111	61.67	120	TTTCCGGAGGAGGCAGGGAGCTCTGCGGCGGCCGCGGCAGCAGTAAATGGCGTCATGTGGATCCGAGGCGGAACAGAGCAGTTGTTGTCCCAGAGGATATATCGCATCCGGTCCCAGCTC
12137768:178559-178679	60	120	GTGGCTCAGCCTGCAGCATTGAAGCAGTGGAGGGGCCAGTGCCCCTGCTTTGATGGAGCGCGCCGTGCGCAGAGACCTCCCCAGTCGACTTCCTCATCAGAAGGCAGCATCCATTCATAA
12137790:92858-92978	49.17	120	CCCTCCTGACAGCTACAATTATGAGTCAATCCCTGGTTTAAATATGAAACCGGAAGCTCCGTGTTTCCCCTCTGACTATGTGGCAGGCTAAGTCAAGCTCTCCAGGCCTGTCAGTTTGGA
12137824:46182-46302	32.5	120	CAGATTGCAAGTAGATGCAGGTGAGAAATTTCAGAAAGACACTTTTATCCACACTTGGACGTGAAGGGTATGTAGCTAACACAACAAAATGAATTTTAAAGAAAATTTGCAAATAATATA
12137853:18908-19028	42.5	120	CGAATAGCTAATGACCATTTTTCTCTGTTGCAGGTGAATGCACAATATTTGCAGCTGTTCGTGATTTAATGGCTAATCTTACACTGCCCCCTGGTGGGCGTCCATAGACACTATTGTTTT
12137876:44249-44369	49.17	120	TAGGAGAGAAGACTACGAAGCACTTTTTCCAGGAAGTGTGGGTTGCAACGATTGTGCGCTCTTAACTAATCCTGAGTAAGGTGGCCACTTTGACAGTCTTCTCATGCTGCCTCTGCCACC
12137879:82067-82187	48.33	120	ATGGCAGGTGAGCACCAACAAAATTGTCACACTTTGCTGTGTGGAGCTAGAGTTCTTACCGAAACAGAATTGTTAGTGCTGCTATGACCATTAGCAGGGGACTGTCTGGAAGTGGAGGGG
12137897:17106-17226	48.33	120	GGAAATGATAGATGCTAACACTCATTTTAAACACAGGCAACTGAATTCCTGCAGACAGGCGCCACGGCTGGAATTTAGGGCACAGCTGCTAGGTTCAGATAAGGTGCAGAATCAGCCCAG
12137971:33739-33859	35.83	120	AAGTGGCTACTTGCCATTTTGACATCAACTCATTTTGCGAGGCTTAGGCAGCTAGACATCGTTTAAAACAAAATATTAACTTATATTACATGTGTATCTATCTTTTGTCAGTCGTCTCTC
12138018:518050-518170	38.33	120	CTATCAGCCTTCATAGCCTGTTGAGTTCAATGTTGCTTGTGTTAGTGACAGTGAATTTGCGTTTGAAAAATGAACTACCGATGAGAACTCCTGTTGAACCTGTATTGTTTGTTATTCTGA
12138018:518192-518312	53.33	120	ATCCAGGGCTTCAAAGCCAATTGCCCTCGCTCTGTATACAGAGCGTCAGAGCCCAGTGGCGTGGATGATAAGAGAAGTAAGGGTTGAAGACACTGGGAAAGTGGGTTGGGGAGAGAGTGC
12138114:12565-12685	42.5	120	TTCAGCTGGTTGCAAAGCCTTTGACCTTAATGGTGGGACTTGGCAAATCAATGCATACACGTATGTTTAGTGTTCTGTCAAGAATTGCGAAAATGCTCTGTAAGCCATAGATCCTTCTGC
12138114:248273-248393	49.17	120	TCCGTGGCGTTTGTTCCCCGCAGGTTTGTTTGTTTTTCTTCAAATTACAGATGCAGGGAAAACCGCCTGACATCATGAGAGCGGGACAAACGCTCACTTTGAAGGATTCCTGGGCAGAAC
12138114:248394-248514	40	120	TTCAAGTGAAATCATATGCCTGAGAAGAACTTGATACCGGTCTAGAGAAAATAACTAGTTCTGACTTTGCCAAACCGTGGAATGTGCAAAATGCTCTACTTTTTTGCAAGAGGCCAAGTG
12138114:252406-252526	64.17	120	AGTGGGACGCGGACATGGACCAGGCCCCCTCCATCCTCCAGACCGAGAAGGCGTAGCTGAGCCGCTCGTGGGCCACATAGCTGCAGCTTGCCATCTTGGAGTCCAGCTCGTCGCTCTGGA
12138114:7484-7604	35.83	120	TTTCTCTGTTCTTCTCTATTCCACAGGGGGTTCTGCTTTTTTAATTCAGTTGCAATTACCGCCAAATACTTGAGAGACCAACTAAATATAAGCAAGATATTGATTGTAGATCTGGTATGT
12138114:7680-7800	36.67	120	TTGCTTTTAGCACTTGCAAACAACTGAAGGGTGTGTTTCCTTTGAATGTGGAAACTCATTAAATTCAGGATTGCAGTTCTGAAACCATAAACATTCACGTTTCACTTTCATGGTGTTAAC
12138114:7801-7921	34.17	120	TGCAATTTAATGAGAAGAAGGCGCAGATCAGGGCAACTTTTATGATCCTTAAATGAATTGATACTTCCACAGTTAAAATAACCCAACAGAACCTGAATTTACTTTTCCCTACAGAATATA
12138129:39071-39191	56.67	120	CTTCTCACCACCCTCTGAATCTGCATTAGCCAGTCAACTAGCCCTTTCAGCGTCATGTGACCAGCGCGCCCCATTCAGCTTGGCTGGTGTCGTTTCACATGACCCAGGCTGGCCAGTCGT
12138155:123234-123354	50.83	120	CCAGTTTTCAGCAGCTGCTGCAGCTCTGCCTTTGCCTATAGCGACGTGCCAGCTGTCTCCAACTGCATTACACCACGGTAATGTGAACAACTGGAAGCAATAATGTGTCTCCCCATTTGC
12138155:59720-59840	42.5	120	CATCTGAATGCAGTCAGGGGACAAAATTAACTGCATAAATCTGCAGCACAAACTGGATCGCATCCAACTTTGCATGCACTGTCTTTTTCCCCTACTTGTGACATCATCATCTAGATTCCT
12138155:84687-84807	36.67	120	AATGAAGACAAAAGCTAGGTGAAAGCTGCTAATATCATTTACTGATAAACAGATTTTCTCGAGAGGCTCCTAGCTGAATCCCCTAAGGACCCATAAACCTGCATAATTCCATTTAAAATA
12138182:152523-152643	65.83	120	ACCCAGCGTACTTCGAGGGCAAGCCTGCCTCGCTGGACGAGGGTGCCATGGCTGGTGCCCGGAGCCACCGTCTTGAACGGGGGCTCCCCTATGGAGGCTCTTGTGGTGGGGGCATTGATG
12138183:27097-27217	60	120	CTGCTCGCTCAGCAGCTTGTTGATCTCATTCTGCTTATATTCAGGTGAGAGGCGGTGGCCAAAACCTGAGCCCTTACGGGAAGGTGGATTGGAGCGGCGCTGGGCTCGGCGGGCACAGGC
12138245:7495-7615	50.83	120	AGGGTTGGAAATCGTGCCAAATGGGATAACATTGCCGGTGGACTTCCAGGGGAGGAGTACGGGGGAGGCCTTCGTGCAGTTTGCTTCACAGGAAATAGCTGAAAAGGCTCTAAAGAAACA
12138259:25725-25845	53.33	120	GGTGGATTGCTGCTTTGGCCTTGCACACCTGAACAGGAAAACCACTGATAAGCAGCACTCGCTCATCGCCTACATCCTCTGTGTCCACATCAATCCGTGCACCTGTCTGTTTCCGCAGCT
12138265:234685-234805	31.67	120	AAATTCTGCTCTCTTGAAAAATTTTGCATCTCTATACAATTCTATACCACTGTTGTAAACGTTCTGACCTGCCTTCTTACCAAATTAACCTAAATCCTTTCTATTTTTCAACATTAATGG
12138267:1870-1990	60	120	CGTCGCTGCCTGGCTGCTCCTCCCCGCCTCCCTCGCCTATCTCTTGTTCTCTAAGCACGACGCCTGTGCTCCCCGCCCAGTTTGGGATTAGACAAGATAAAAATAGGACTGCCCAGCGCG
12138268:164540-164660	69.17	120	CCCCTTGACGTCGGGGCTGCCGCTCCGCCGGTCGGGGCTGTCCCGCAGACACGGGCTCTCGCTCCGCCGCTCCATGCTGCTCCGATTCGGAGACAAAGTTCCCACCGGCAGGTCGCAATA
12138268:28639-28759	49.17	120	GTCTAACTCTCCACTGTGTCTTCTGCCTTTACCCAAAAAAAGGCAAGATTTGATTATCTCCGCTGCATCAGCCAAGACAGCAACACCAGCTGTTCTCATTGTGCAGCCTCTTCCTCGCGG
12138268:28760-28880	50.83	120	CCTCCATGTTAATAACCTGATCATTCCATTTTCTCCTTCAACTGCCGGCTGCAGCACAGCGAAGAGACAAAAACCCAGGCCCATCTGCAGCAGCTGTAGGCACTGAACTGTGAAGCCACT
12138355:403516-403636	38.33	120	TAGTCAAAATAGCAGAGTATCACTTTTGGAGTGACATGGCATTTCAGGAAAAGCCCACACGACAACTGTTTAAAATATTCTTTGCAAGCTTCTGACTGAGAAATAAAACACAGGCGATTC
12138359:503401-503521	47.5	120	TGGCCTTGTGCAGATGCTCCATTTGCATTTCTATTAATCCAGGCCCTCCTGGAGATGCTCGAGCAGAGACACAGCATGCTTTGTGTTTGAACTTGTGAGAACCCATACCACCGCTTAATA
12138393:176288-176408	50	120	TCTTGGCTGCGTTATTGACACAACACTTTCTATTGATAGAAATAAGTAGTGATTGTCCCCGAGTCATTGGTGCGCCAAGAACTCTGCGATGGGCTGGCAGGAGTCCATTGGGCTGGGCAG
12138393:178442-178562	45.83	120	CTCCCTGTCATTTGTCTGTTTCAGGGAATTACAAAAACCACAAGTTGACCCACAGCGGGGAGAAGCAGTTCAAGTGCAATATCTGTAACAAGGCTTTCCACCAGGTTTACAACCTCACCT
12138411:34523-34643	44.17	120	ATATGGTTTATTTACTCAATTTGTGCTGAGCTCCACAGTTCCTTCAGGCCAGCCTCACTCGCCCATTACTCTATTAATGCTCCATTACTGAAATTAGTGCTGTAATTGGAGGGGGAAGGG
12138485:95597-95717	42.5	120	TTGCCTCTGATATAGTTTTCTAATTTGGTGCAATTAATAGCTGAGGCTTGGCAGAGAAACGAGGGCCTGACACACTAATTACAGTGTGAGCACTCAATCATCAACACCTTTGTTAGTCGC
12138540:272546-272666	44.17	120	TCTGCGCAGAAAGTTCTCCCTCTCTTCCTCTGTTGGAGCTAATGACCAATCACTGAGTTCGTCTCTGTGGTCAGATTCTGTTTCAGAAGCATTTGATGCTTCAGAATTAGTTCCTATCGA
12138544:919765-919885	58.33	120	CCGCTCGGGGGGTGGGGGGAGTCTGGATTTAACTGGCGACTGTTTTGGGGGACGCCGGACGCCATGTTGTGGAAAATAACCGATAATGTCAAGTACGAAGAGGACTGCGAGGTGAGCGGG
12138552:165803-165923	38.33	120	TATTCTATAACTGACATTTACTGCATTGGCCTTGGACTTCTAATCTTTACCAGACGGGCACACAAATCAATCCATCAGCTCATAAAGGTGTGCTTTTTTAACCTCTAAAACAGATGGGAT
12138597:259169-259289	45.83	120	GGTCACCTCCTTTCTCAGATCAGAGCCCCATCAGAAATTCTTTCAAGTGTCCTTCTGCGTCGCCAAAGATGACAACAGCAAATCAATAAGTGCTTGAAATGAAAGGGGATGTTGGCTAGC
12138597:266388-266508	31.67	120	TATCATAAGTAAACATTTGAAGTCTGGACTAATAAAATCCCATCTGTGTTACTTCATATCGAGTTAGTAGAAAGCTGTGATAATGAATTTTGTAATATCTCACGAACAGACATCTCAATC
12138597:272036-272156	43.33	120	CTGTTATTCCACACCGCCCGCTGTTAATGTATGCAGCAGTTGTTAGAGCGACTCCGGGGAAAAGGAAATGTATAAGGAAAGCTTATTCGTGAGCAGGAATATACTAATGGAACAATCTGA
12138597:272157-272277	37.5	120	TGTCTTCTTAATCCTATGTAAAAAGCTTTGTCGTCTTCCTAATATTGACTGAATGGGTAATTAATGGCTCTTCATCTAGGCGAATACCCTGTAATCCAAGATAGGCAAAAGACAACAAGC
12138597:282633-282753	61.67	120	TCCAGCTTGGCCAGCCTGAGACTGAAAGCAAAGCAGCACTCCAGCTTCGGCTACGCCAGCGTGCAGAACCCTGCGTCCAACCTGAGTGCTTGCCAGTACGCAGTGGACCGGCCCGTGTGA
12138599:1071465-1071585	36.67	120	CTTGATAGCCCATGTGGTTGTAAAGAATAAATGGCTAATGAATTACAGATGAACATTGACGCAAATTAATCTTCCCGCTGTCCCTGGGTTATATGGCAGCCATTTAAAAGTTTAATCAAT
12138599:139277-139397	35	120	ATAGCTTACTCATCTGTCTTTTTTAATTCATCACATTCGAGCCCACATCTTTTAAGTCTCGTGTGTCAACAATGGAAGAAATCTGTTAATTGACAAATGAGTGTCACAAATGTGAATTGG
12138599:240394-240514	35	120	TTATGGATGCACATTCCCCAGATTACTAAAGGTAATATTGTTGACTAAAGGAAAGTATACGAATGGATAGTTTCAGTTGTTGCTGTCCTTATAAAAGTGATTGACTGTTCACTTTGCACA
12138599:244652-244772	50	120	GGGGGCAACCATGGAGAAAGGAAATGAGTTCAAACAGACCTGAAATGGAGCTCCGTTCTCGGGGTTTGCTGCCCCCGTAGAGCCAGCATTGATTTTTCTTGATGTTGAGCAACAGCAAAC
12138599:411096-411216	44.17	120	ATATCAAAGGCAGGGCATCAGTAATCTTTGCTCAAGGGCACGGCTAACAGACAGATAGACGGGAGAATGAGATGGAAAAAAGCAACTCATCCTTTTCTGCTAACACCACGAAGGAGATAA
12138599:484155-484275	40	120	TTCTTCCCCCTTTCTCTTTTCCTTTTGCGAAATCAGCATTAGGCTATTTGGAGGACAGGCGAGAACTATTATGTTAAATTGTGCTACCTACAACTTAAGCTTCTGTCTTTGCTAAAGCTG
12138599:499014-499134	30	120	AAAGATAGCTCTGTCCTACCATATTGATTTATTAGATTCTCTGACATTTTAGTTGTGGTCGTTATGTTATATTTATGAGATGAATGTTGGATTCCCTCATTATGTTATCCTCATTTATTT
12138599:537480-537600	45.83	120	CGAGAAAGCTATAGATTGATGAGCTGAGTTTTCTGCAAGGACTGGTGGCAGTTAATTCTCGTGACCTGCGTGGCTCGGGGAGTCTCTCTTAGAGATGGAGTCTTGAAAGTTCGATTATTA
12138599:567406-567526	39.17	120	AATTCAGCAATAATCATGACAAATGAGAAGAGATGCAGTCAGAGGAAAAAATGCCAATACGTTAAGCCTGCAAAGAAATGCCAAGGTCACAAAGAAAGGTCCCCAAACTTCTGGTTTTGA
12138599:570773-570893	46.67	120	GTATTGTAAATCTTACATTGTTGGAACAAGAAGCAATCCTAACAAATATTGATCCTCTTCGTGCCCAGAGGCGAGGAGGGAAGCTGCGAGCTGCAGAGCACTGGCTTGTTTCGATAGCAC
12138599:598356-598476	61.67	120	CTGCACAGTATGAAGCCAGCGAAATGGCTAAGCAGCCCAAGATGGATGGGGCACAGAACCGGCAAGGTCAGGACACAGAGCTGGGAGAGGAGGGAGGCAGCAGGCAGGGGTGGGGGAGGA
12138599:736137-736257	38.33	120	AAATGAAAAGTTCCTCGTTTTAAGTTGGTGCTTATACAAAGCTGCTTTGTGGTTTTTTTCGGCCTGTCAGACTTGTCAGGCCTAGTAAGAAAAAGTATATTGTTTCCAGCACTTGGATTC
12138599:83080-83200	57.5	120	TTCACTGTCGAGATGGCTAATCAGTATTGAGGCCGGAGGGCAGGCGGGCCGCCTTTCACCGCCGCTTCCCTTTCATCTCGGGCTCGGCGGAGGCGCTCAATTAAAAGCCTATCAGTTTGT
12138599:849086-849206	47.5	120	TAACATATTAGTTTGATGGACAGAATTATACCCCCAACGCTTCCTGCTCTCCCCAATGACGCACACTAACTTAGTGTACTGTGACAGCTGCCTTGATTTACCACCAGTCCGGGAGGCCAA
12138599:877592-877712	48.33	120	GCCTGCGTCGACCTCAGTGTTTGTGCAGTCAAGATTATATATACCCACGATCCATAGCCTGCCAGAGAGGCGCTGGTGGAGGTCTATGATAACAAAGACTTTGTGATTTATGGCTTGCTG
12138599:877847-877967	36.67	120	TTAAGACAGCTACTTTTTATTTAATTTTTATCCTGGTTTTGTCTCTTTTATATCCCCTTCGTCTGCAAACCATTCACCTTCACAAGTCCTTTGCTGGTTAGAAGGCCAAAGATTGAAGTC
12138680:46355-46475	37.5	120	CTCATTACAAGTTTCAATTTAGGAGCTTGGCTGGGGTCAGCAGATTGCTTATGCTGATCGCAATGATTTGAAGTTGTGATTACCATAAGCAATTTAAATTTTATTGATCTCCCCTTCTGA
12138697:37974-38094	68.33	120	GGCCGCCTCCTACTCTGTGCACACCCCCCTCCAGCCGCGAGTCAGCCTCACGCGGGCCCGCGGCGCGCTGCGATGATGGATCGCGCCTGGCGGGGGTGATTTGGTGTTGATCGCACATTA
12138697:38095-38215	63.33	120	TCACTGGCAGGTTGGACTGGTTGCTGATGGACGACTTCTAGCGGCGGCGGCAGCAGCGTCTTCAGACACCGCGCGGGGACTCGCTCGCTGTGCAAGGGTCTCCCCACTACACACACAGAC
12138697:38547-38667	56.67	120	CGCGAAGCTGCGGTGCGCCCCTCCTCGCTTCTTTTTCTAAAGTGCCTGCAGATACAAAAGCGGTTTCGTAATGCCTTCCGTCTGCGAGAGCCGGAGGACCTTGGCTGACCTTTCGGAAAC
12138697:38668-38788	60	120	TGATTGCAACTGCCTGTTAACAGCCCGTACTGACCGCACTGAGCGGAGCGGAGGACAATCATTTAAGTGACAGACGGCGAGGTGGCCCCGGCTCAGTAGAGCGGCCTGGTTAAGCCCGCC
12138697:39295-39415	71.67	120	GTGGGGGGGCTCACAGCGGGTAGGCGAGGTGGGGGAGGGGAGGCTGGTGACAGGGCACCTCGGGCTGCGCTCGCTCCCTCTCTGGGGAGAGATCGCCAGCTGCTCTCCAACAGGCAGCGC
12138697:39537-39657	60.83	120	AAGCGCTCACATCTGTACACTCCGCGATCGATGGGGAGAATGGATAATATTTGTCAGCTGCAGACCTTTCTCTTCCCGGTTCCCGGAGAGGGGAGGGGGCGAGGGAGGGGGAGGGGCGGG
12138700:93190-93310	37.5	120	GTCAGTTTAAAGCATAACGTCATTAATACCTCCAGTGCACTAATGGATGCTTCACACACGAACACATTAATGAAATGTGTTATTGTTTTCCCTCACAGGACATTAACAATCTACCTCATG
12138737:59470-59590	40	120	CTGTTGTCTTGCAAGTGTTACTTATCATATTAATTAAAATCTGGTGACATGATGACACCGCCAGCTGTGTGGGAAAGCCAGGGAAATTAACGAGCGTTTGATTTGTTGTGTTGCTAATGT
12138737:82702-82822	51.67	120	TTAACCTGCATTACCGAAAGCAATTACCCATGTATCAACAGCCGAGCAGCACAGCGCGCGGTGCCGGCAGAGCACCCCCGGTTCCATCTGGGAATAAGGATTTTCAATTAGGAGGCAAAT
12138790:15415-15535	33.33	120	AAGGCAAGTCAAACCTGAATTCATCAAATATATATTATCACAATATTACATGTTCACTTCGATTCCATGCAAAGACAAACATCCTCCCTCACTAGTATCTGCTCAATGCATTTGTATTAT
12138803:106019-106139	51.67	120	GGGGCCTGGTCTTTTATTCCCCTGTCTCTGAGCCTACTTTCCAGGTCAGCCTTTGCCAGCGCTGACAGCACGCTTTTCTCATAGCCTCTCCTTCTCATAGCCTTTGGTTGCTTTCAAGTT
12138803:110320-110440	40.83	120	CTTAGGTTTTCCCTCCTTTCACTCCAGACTCTTATTTCATTTCTGAGCAATTGGATTTCCGTGGCACTCCCAGAACAAATAAATATCTCCCTTTTCCCCCTGCTTACATCTTTTGTGTAT
12138803:110954-111074	40	120	CAAACACTTAAGTGACAATTTCACCACATTGCTAGACCCTGCTAATATGCATCAGTGAACGTTCACTTATTAGTGATGGGGCTAACGATATGTTCAGCATTTTAATCAGACTTGCGTTGG
12138803:121738-121858	35	120	CTTAGAAGATTTTTCATCTATGAGTGGAAAACAAACTTTCCTTCAAGAGGTCTGTGAACCGAATAATAAATGTCAGGTCTAAATCCTGTATGAAAATCAGTCCGGTTTAATCCTGGATAT
12138803:208783-208903	38.33	120	ATTTTCTATGCATGGCTTCCAAAAGTGCTAATTAAATAGTTGGTATTCAAGGCTATGCTCGCTCATTGTTTAGTGACACACAAATCCAGCGATGTGTGCCAGCAGACATTTTAAGTTGAA
12138803:216285-216405	40.83	120	CATTTAGTACAGCCCTGGTGAGGAAAACAATACTACCATTCATAGCTCTAGACGTAGATTTCAATCGACTTAAGCGGGCACAATGAAACTTGGTCATTCACTGGTTACCCATATTGTGTT
12138803:216581-216701	42.5	120	CTGCTGCTCCCCTTTCACAAAGACTATGCTTGGTTCCCACTAGTTAACATGCATACTCACGCAACCTGCAACTTCACTCCAACTGTTTTACAATGCAGTGGTATGCTAAATAAACTTGAT
12138803:218515-218635	45.83	120	TTAGGCAGGACAGACCCTCAGATTCCCCACCCCCTTTCCATTTTTGTCAGGTCTATATACGTCCTAATTATTTCAGTTTGGGATGCCAGAGCTGTTTCCTGGATAGACCTGATCATCCTT
12138803:220164-220284	47.5	120	TTGGAGGGGCTTTCATTGCCAAATCGTTGACCAGCCCGGCAAGGTCAAAGGTTCGAGACCGCGGGAGACCAAGGTAATGATGATGTCATGAGAAATCTCAAGTACATGGTTATTGATATG
12138803:226129-226249	55	120	AGGCTCGGCAAGTTTTTGGGGGGGCTGTCCAAGGTCTAGTCCAGCCCCCTCTGCCGAGGAGGACGTGCTCTGAAACTCAACCAATTTCCCCACTGCTTTTGTTACTGATGAACTGAAGCC
12138803:226308-226428	44.17	120	GAGATAATGAATTTGCACCCAAACCTCTCATAGTCCCCTCCTGACAGACGGAACAAATTAGAAATGTCTCGTCTGAAGGAGGGCAATGGCTACATTTTCCTATTGTAGGATGCAAAGCAC
12138803:359487-359607	37.5	120	TGTCTGTTACGTTCATCCATAATCCTCGTAATCTGAATCTTTTTTCTCCCCATAGTCCCCGTTTTTCTTCTCTCTCTCGTCCCTGAAATTATGTATTTTTTCCTTCCTTTTCTTTCTCTT
12138803:458275-458395	40	120	CAAATTACCCATCAAGCCATATCTTTTCAGCCCAGAAATGCGCAATAACACGGAGTCATGGCATTATCGCATGTTGTGCACTTTATTTCCTCACAGTTCATTCAAGTGTGTCACTTTATT
12138816:241227-241347	55.83	120	AATTTCAAGGTTAGCTCACGTGGGCGCAGGCGCCCCGAGCTCCTTGCACGAGTTTGGGGCGGGTTCCTCATCCCCCAATCTAGGGCAGTTTGTTCAACTGCAGTAAAGGGAGCTTGATGT
12138885:230430-230550	56.67	120	AATGGATTCAGGCCTGCATGGCAGAGGCGCACCCGCCGGCCTGCCCGCGCTCTCAATAGCGGACAATGGAGTCCCGGGGTGACCTGAACAAAGAATTTGGAAGTAGTTAAACTGCAGAAC
12138885:241525-241645	56.67	120	CAGGACCCAACCGCGACGCTGAAAAGCATGAAGGGTCGGAATTAGGCGCTCATTTAGCGAGCGTTACTAATCCGAAGTTACAGCGCTAATTCCCTGATCCGGCCGCTCCCACACGCAGCG
12138914:138947-139067	24.17	120	ACTCAGAAAGTTAGTTTTTTTTATTCTTCTTCATTTAAGTATTATTTTTTAATTGCAGCGTATTAAACATAAAATCTGGTACAATCTTTAAAAATAAATAGGACCTAACTATAAATGGGC
12138929:201896-202016	38.33	120	CTTTCTTACTCATCATTTTGAAGACCAACATATCTTGGACTAGGAACAAGCATGACTCGAACATTTTCAAGCTTTCCTTTCACAATATGCATGAATTGGTCAAGGTGACTTGAAGGTGGT
12138954:242059-242179	44.17	120	GCTTGATTTCTAAAGAAACTTACAAAGGGTCTTTTTCAGGATTCAAGTATTTTGTTTCGTGCGCATTTCCAACCCATCAAATCAGCTGCAGCCACCGCACCGTCTAACAGACCCAGGTAC
12138954:268713-268833	49.17	120	TCACTTGTTAACTAAATGAACTGCATAATGTACTCTATTCTTGTCAACCCCACCCACGCCGTAACAGGCGCCCTCGCCCCCTCCTCTTCCTTTTGCGGGTTTATTTTCTCATTCTCCCGC
12138954:270844-270964	40	120	TGTGACAGCGGAGGATAAGCAAACACAAAGAGAACTCTGTCACACTTTGGGGCAAAATCCGTGGGCTTTTTACCAAGTCTCTTCGCTATGATTGAATTAAGTAATAGGAAAACATTTTCT
12138954:270965-271085	40	120	TTCAGTTTAGAGCCATTAGACAAAAACTTCAAAGCGAATAACACTTTTTAATGTGCTGCCCCACAATAGATCGGGTTTTGTGCTGAAATGTTTAAATGGTTTGTTGTGCAACTCGGCGCG
12138956:122464-122584	35.83	120	TTTCTCATTAAAGATATTTCATGTTTTATTCAGGAATTTAAATGAAGCTATCAGAGCCCGGAATGGCATCCGTTTGGTATAATTGTATCTCACTGATGCCAGCCCCAAGAGTTCTAATTA
12138980:98729-98849	53.33	120	CGGGCAAAGCCAATGTGATTTGTGACCAACTTTGTTTCTATTTCCGAAGGCTTTGCCCTTTTCGGTGACACAGGCTGTTGCTATTCCAAGCAGCCTATCACAGCCAGGGGGAGGGCCCCG
12139041:60848-60968	40	120	AAAAAATTTCCTCTCAATTAGGCCGATTCAATGGAGCTAAAGAGCTCGTAAAATCATGAATAATTTACTCGTGATCTGTTATTAACCCATCGGGTTTCGAGCTCTTGTCGCTGGGACTGA
12139041:60969-61089	36.67	120	ACCTGTAATCAAATCTGACTTCGCCTCATTTTACTAAAGACAAGATTGTAGGTTCAATTGTCTAAATAATGGATTGGAATCAAATCAGTAATTACGCCGCCAGGCACACACACACAAAAA
12139041:77453-77573	45.83	120	AGTCAGTCAAAGGACAGAGGGGACATTTGGATAATTACCATCCATTGGCTAGTCAATCACGCGAACAGAGAGAAACTGCACAAAACCCACAATGGAGTTGGGAAACAAAAGAGACCCGAG
12139041:83065-83185	32.5	120	TAAACAAAGCACCATAAGCCGTCACTTATTCATCTTAATTTCAACAAAATTAAAGTAGTCGCTGTTAGATTGCACCTAATTGCACTTGCAATGAAAAGAACGGAGATGTTAATCAAAATA
12139100:300806-300926	45.83	120	GCCCCAAAGACGTTAGGATAAATTTTTACTTACTATGATACTCAGGTTAATGTAACTCACGCCACTTTAAGACCCTTCCGCGCCTGCACTCACAGCTAAGTTGCTGGGAATCAGGACCCT
12139108:245251-245371	61.67	120	GGCCCAGCTGCCAACTGGAAATGTTTGCTCTGGGGGCGAGTTCGGAGGCTGGCGTCAGGCGGGGCCAGATCTGTGCCAGCGGAATGTGATTTGGGGAGGAAGCTGCAGGTCACTCAATCC
12139114:328912-329032	43.33	120	GGCCGAGGCGAAACGAATGAAGGTGGCAAAGAATGCACAGAATATTAACCCATCTTCCTCGCAGAATTCACAGAATTTTGCAACTTATAAGGAAGGTTACAACGTATATGGCATCGAGAG
12139115:168161-168281	38.33	120	TCCAGGCACCAAGCAATTTGAGAACCACCAGCTTTATGCAGTAATATAATTATTCCCTCCGAGGCTCTTAATTGTATTCATCACACCATGATTTCTGCACAAATTAAGCATGCATTTACT
12139142:104423-104543	43.33	120	GTCACCATGGAAAACAGGAAGTGAGATGCATAGCAACCACAAGCCAAAAAGCAGAAAAGCGCATACCTTTAGCTTGGAATGAAAATCACGAGATTTCCTTCTGGCAAGAACCTGAATGTG
12139142:71117-71237	45	120	AATGTCCACGGATTCAAGCAATGGGTCACTGTAAGAATGGTTGGCATGCCCAATGTGCACGAAGAGGTGTTTGTTGTACTGTAAGAAACCAACAGAGACATTCCCATTACAAACCCTTGG
12139175:36983-37103	35.83	120	ACTTTAGTTACTCTTTTAGCTTTGAGTTTTAAATGATTCTATAAGTACCGCGCGCTAACCGATTGCGCCACTGGAGCTCCTTTAAATGATTCTAAAAGAATGGTTTCTTTAACTACAATG
12139176:126823-126943	59.17	120	TCTGGTTTTGGGCAAGGTCAAAGCCGGGCCTGCAGTCACAGGCCACCCCACCTTTGGGCGTCTCCCGGCAGATGTGGGCACAACCGTGGTCTTTGTTCATGCAGTTCATACCCTCTGGGA
12139202:182844-182964	54.17	120	GATGTTGTGTTTGCCCCTACCATTTTCCATATGCTCTGCCTCACCAACACTGCCATCCGGCGTGGTCCTTTCATAGTTGTCCTCTGGGAGTGGAAGGGCACCCAGTCTTGGCCCTGATGA
12139205:35704-35824	45	120	ACAGCTGCTTCTAATAAGTGGGATGGAAGGGCCGTTTCTATGGGGTTGGAATTACTTTTCGATTGCTGGGGCCACAGTGTTGGTACTCTTATTTTGCTGTGCCACCTTTTCTGATCAATA
12139205:36024-36144	45.83	120	TGAGATGATGAAGTGAAGCACTTTCCTCCCTGCTGTTCCTGATGAGGCTTGATAGGCCTCGAAATTACGCATTGACTCCCCGTTTGATTTCTCCCAGTGTTTAGTGCTAATAACCTGTAG
12139245:204320-204440	34.17	120	GCCAATTCATAATTTTCAGGAAAGCTGGTTTTAACAGCCCTATTAGTTTTACAATTCCGACTTTTGTAAGCTTCAATTTGTTATGTTTAAGTTATTTGCTTCGAGGAGTTTGAGTGCTCT
12139245:223044-223164	37.5	120	TCTAATGTTTCTTTGTAAATTTGTCAGATGGGAATGAAATTGCCTCATAACTCTCCAGACGTGAAGAGCATCTCTGAAGAAAATTACGTACTTGTCAAAGCAAGGGGGAATTTATGTTGG
12139321:258240-258360	57.5	120	GCCCCTTCCCCCCAGGCGCTGCACAAGAAGCACAGGGAGTGTGAAAGCCCTGAGGTGGACGAGGTGTTTGCCCTGACCCCCCAGACGGAGGAGAAGTATAAAAAGATAGACGAGGAGTTT
12139321:288324-288444	40.83	120	GATCTATTTATTTTGGCTCAGGAGGGACAATGTAAGCAGATGGTCTTTGATGGGATTAGCGGCGTAATCTCTAAGACCCTGGTAAATTGGAAAATGATCCATTATATTCCGGGAACCTTT
12139412:502219-502339	43.33	120	TTGTCAGTAGAACGAGCTGCATGCATGCCAAATCAGGTCATTCACAAATATAGAACAAACGTCTGTCACTACAGATTTACCACTATGACTAAGGCCTGGCCCTTCTGTCTGTAGAAAGTG
12139435:79443-79563	44.17	120	AAAAAAAAAAATTGCGATGAAATGTCATCTAGTAAAGATATTTTTCTCGGCGCCGCTCCCGATCTGCCTTTGGAAAGGAGGTGAGAGTGAGTCGCCAGGACTTGACCCAAAGGTCTGATT
12139450:24841-24961	60	120	TGCTCCCGGCTCAGGAGGCTGCCAAGCTGTACCACACCAACTATGTGCGGAACTCGCGGGCCATCGGCGTGTTGTGGGCCATCTTCACCATCTGCTTTGCCATCGTCAACGTGGTGTGCT
12139452:406965-407085	40	120	GCAAGAATTTTGCAATCAGCGTTAATTAAGAAGATGGGACAATAATTTGTGCATAATTCCGGATCTTTTCCTGGCTTGTGAATCAAAGTAATAAGAGCAATGCTCAGGCTGGTGGTGGGA
12139474:126896-127016	48.33	120	CCCCATGAATGCCTGGCCGGCCTATTCATTATCTCTCTTCTATTAGTAATTTTCTGCTCCGCATTCAGCCTCCCAACTCTCCATTTCCTCCTGTCTCCGAGTGTACACAGTGCCTCTTAT
12139486:73173-73293	38.33	120	GTAGTTATTCTGAATTGGCTGCAAAAGCAGAACTAACAAGTTAAGCTCTAACCATAAGTCGACATCAGGCTGGTAAACCATACATCAAACACAGACAGTTAGTCAATACTCCAGTATGAA
12139516:211324-211444	49.17	120	CCGAGTCCTCCACATGACCTTGTGAATTGTGTGCCGTCCTCCTGTGCTCTGTGAGAACTCGTGGTACTTCAGTGTCCCTTCCCCTGTATTGTGACAAGGTAATTCTGTGGTATCAGAATA
12139523:677606-677726	38.33	120	AAGACATGAAAATAACCCAACATACTAGACATGAAGAACATATCTTATAGACTTCTCCTCGTGCGATTTGCAATCTGTGATGGATTACCAGGAAGACAGACTGCAGATTTATTGGACTTC
12139564:145931-146051	45	120	CGCGGCTTCCAATCCAGGACATATTTGCTGGACTGGTTACAAGTATTGGCACTGCAATACGATATTGGTTTCATTATACACTTGTGGCCTTTGCATGGTTGGGAGTTGTTCCTCTTACAG
12139564:194639-194759	39.17	120	AAAATGTATATTAATTTATTAAATCTAGTTGTCACTTTATTTTGGACCTGCTGTGATCTCGACAGGAAACGTGCCACAGAGCAGTAGTACACAGGCAAGACCTTTCAGTGACGTCTTGTG
12139682:189097-189217	38.33	120	AAAGTTCTGATTTATATGACTATAGCTCTAACTGCTCAATAACACAGGCCTGTAATCTACTTTCATTTCAAACAGAACGGTGATTTATAGGGCAGCATGCCGCTTTAGCTCAGAAATGAG
12139682:189218-189338	36.67	120	GTGTTCAACATATGCTCTGTTGACATAAATTTGGAATTTATCGCTGTTGTCAAAACTGCCTGTTGGACAAAGGTGGGTATTAAGGCAATAAATGGCTCAGAATAGTTTTCTGTCACATTT
12139682:208703-208823	56.67	120	CCCCCAGCTCGCTCTTGAACACACTTCTCTCTCTCCCTACTCTGAATTTGGCCTGCTTCCCGAACTTTTTCCCAGAGTGGTGTCGTCACTGGCCTGCCGGCAGGTCTGGATGTTCTGCCA
12139682:208824-208944	50.83	120	GCATTCCAGAGAGTTTATGATCGCTTGCAGATGCGCCTCCAAGAACACACTGTACCCAAAGCAGAAATTAATGCAGGCTTGACTGCGGTCCAAGCCCCTACACGGGAGAGAGGAGAAAGA
12139682:209647-209767	33.33	120	TTTATTCTATAAATTCGTTTCCACATTATGTCTATCCATTTACATGGCTTTTGTGTTTTTTAATACTGCTAATGTTTATCATTTGCCCAACAGGCTCGACAGATTTTGCTTCCTGTAGAG
12139682:209768-209888	42.5	120	CATCGAGGCTTTAGAGCCCCCTCGTTGCTAAGTAGCAGTCTCTCTGTACTGTAATGGGCTGATTTTGTATTCCGTTCAGCGCTGTATCTTATTTTTGTATGCAAGACAAAGTGTTTTGAT
12139682:285441-285561	47.5	120	GTGGATGACTTAAACCTTCAGCAGCTGAAGAAAATGTATGAAATGCAGAGGACATTACACGGTTGGCAGCCCCGCACATCTGCAGAGGGACAAGTGAAATACAGTGGGCCATTCTTTACC
12139685:130854-130974	43.33	120	TGCGGCGCGGCTGGCAATTTGTCACGCTGTTAAAGTGATCGCATTCATTCGGCTCCATTCGAAAGAAATTGCTAATTCTAAATTCATTAGCCCTGGAAGAATGCTGTAGCAGTAAATTGT
12139685:132270-132390	54.17	120	TCGCACACCCAGCCAGGACCGTCTTCCCCTTGGCAAAATCTCAGCGCCTTTATAGGAGCCGCAGTGACCCTCCTAATTGGTTATTAATGACCCCCTGACGTCGGAGGACAGACTTGTTGT
12139709:181786-181906	49.17	120	TACAAGCCATGGGAGCTGCTGGGAGATGGGGCCATGGTGTACACAGACACAGATCCACACGGACCTGCAAGAAAAATAGCAACAGATTTGCTGAGTCATTGGCCCCACATATTTATAGTC
12139709:181912-182032	49.17	120	AAAGGCAGACCTGCCTATCAGAGGCTAATAATACTGCAGCGGCGTGTTAATTGCAAAGACGGAGTCTTCAAGCATCCATTCAGACACCCGAGACTGCTCCTTGAATAAAGAGTGGAGCCC
12139766:519224-519344	36.67	120	CAAAATCAAAAAGGTCCCCAATTAAGAAAACATTTTCTGTTGTGCTGAATTCATGTTACCGTACTGTGAGCTCTGACATTTTGTTTCTGTGGTAACCAAAATCAGCTGATTAGTTGGCAT
12139767:111204-111324	42.5	120	AGATCAATTAGCGGTCTTAAGTTTATCTGATTTTTATCAAAGAAGACAGAGCTGTGGGTCGATTGTCAGAGCCTGTGTCAAGTTGACCTTTTCAGAGATGTCTACATTGCCAGTCCCCTG
12139781:22775-22895	43.33	120	GCTTCCCCCAATCACCCTCTGCACTTAATTGACCAATAGAGCTAGACATATGGAGGATCGAATCACAAACCCAAATCAGCAGTTGTCAGAAGAGATTAATTCAAACAGGAGGCAGCAAAA
12139781:91780-91900	34.17	120	TCATCATTTTGCCATGGCATGCCCGTCCATCTTTGTGAGCACAATTTTTTATTAATCAGCGAAACGTTTGGGCCTTTGAAATTGAAATGGATTTCAGTCTTCTTTATATATTAATTATTG
12139817:93153-93273	50.83	120	TAGGACAAGACCAGCGCTCTGAGCCTGAGCAATGTGGCAGGCGTTTTCTATATACTTGTCGGAGGTCTGGGGCTGGCCATGATGGTGGCTTTGATAGAATTCTGTTACAAATCTCGGGCA
12139849:100741-100861	42.5	120	TCGAAATGATATCTTTATTGCTAGGTTCATGTCCTGGGCTATAACATATCAATCCCTGTCGTGGTCCTCTAGGATGCACCTGGTATTTCAAACTTGTTCTTTTTGTGCTTCTGGGTCCTG
12139849:109060-109180	44.17	120	AAACAGGTCACAGACCTTTCACAGACCCTAAGGCAGTGGGAGGGAGCTCTTTACTAAACCGTGTAACCAAATCAAACCAATGGTTACCCCTTTTCAAAACCATTGGAATGGTTTGCACAA
12139849:98264-98384	60.83	120	AATATGCCGGCAGCATGCTAATTGCTTTAACCTAGTTTCAGACCCACCGAGGGGTTCCCCGCGCGCCGCGGGTGCCATGGCCCTCGTCCAAGAGCAATTAAAGCGAGGCCGCGAGCCCGA
12139873:103196-103316	45	120	ATTTTTAAATCTACCTGTGTCTGGCGGATTGAGCGTCGCCTCGTCACGTTTTTTTGTGAGCGGACCTAAGACCGGGAACACAAAACAGAGAAAAAAGGACAATTTTGTGGGGAAAGATGG
12139873:108902-109022	60	120	CCCCCACCAGCCGCCTGAGCTGTTTGCTGACGCGGGGTTTTCAGAGCCAGGCGCCAGCTCGCGGGTGGCTCTCTGCAGGTGTCAATTTATTCCAGAGATGAGGACACAGGAATCCTTACC
12139873:294531-294651	65.83	120	GGCCCAGTGACGCCTCGGTCCCCATCCCCAGAAATACCGCTACCAAGATGAAGACACGCCCCCTCTGGAGCACAGCCCGGCCCACCTCCCCAACCAGGTAAACGCCCCCGAGCTGGTGCA
12140004:484979-485099	39.17	120	TATTTTGGAATTTGCTCATTTTCTTTCAGAGTTGCTCTTCTAACAAGTGATGTCAACTGCGAATAAGCAAAGAGTTTCAGAGGTTGCCAGATTGTCACAGACGACTTTTGAGAACCCAGT
12140004:52784-52904	42.5	120	GAAATTGTTTTATATTCACCTCTTTATAAAGAAGTGGAGATAAGGCACCGGGGCCTTTGCACAAATTGCACTTAGGGGCTGACTGGCAGCATTCAGGCGCTATAATAGAGCATTATTTGG
12140004:52905-53025	35.83	120	CCGTTTTGAATAATGTAAAGCGTTTGCTGAAAGCTATTCTCCTGAAAATTGCTTTAACTTTTAAAAGGGTGATGATTCACTCCAAACCAGGCCTTTGTTACATTGTCATTATTTCCCCAA
12140004:60065-60185	46.67	120	AACTGCTCCTTTCCTTTTCAAAGAAGGCTGATCTATGCAAATAGTGAATTGGAAATGCCTAGGTCCCCGAGCCGTCAAATGGCCCTCGCAGGTTATTTGAATATCAGTGGCGCTGCTTCT
12140004:60186-60306	43.33	120	GAAAAGGTTCAAGGATGCTCTCTGACTTCTTTGTGATTACTCAGTGCGGCGTCTTATTCTGAAGAAAAAAACTCAGGAATAATTAAAGGCTGGGATCAGGCCTGGGAACACATTTGGGAC
12140010:71238-71358	45	120	CACCCAATTTCAGTTGGCGAGGGGGTAAGCTGAGATTTCGTTTCTGCACTTGACCTACCGCAGAAAATTCGCAAATCCTTTGATTGTCTGTTTAAAATGAGGAGGAAACCAGCTCCCTTT
12140010:71403-71523	48.33	120	TTCGGTGAGGCCGAGGGAACAGGGTTTTGCAAAGGAGAAAAGGAGCTCTGTGAGGGAGGCGATAACTAAATCGGGTTTTAGACAAAAGGATTTTCCCCAGCTAAAGTGGCCGAAGACAAA
12140010:76751-76871	44.17	120	TGAGACCGCAGGGGCTGACAAATCACTGCTAATAATCCTGTTAGGAACTGCGCGGCTAGCGGAGTTCGCAATAGCTTTATTTTTATAAAGTAGGCGCTGACAGTATAAAAGACAACAAGA
12140042:137009-137129	40	120	GTTTATTCAGTTTTATGTTGCTGGTTCGGTAGGAAGGCTCTCCCTCTTTCTCTCTTTCCGGGTCTCTCTCTCTCTCTCTCTTTTAAATCTAATTTATAACATTTGAAAGACCGAACGGAT
12140056:99822-99942	36.67	120	TAATTGCTTTACTGCTTCACCGCAAAGCCACTCTTAAAACATAATTCCTTAATGAAGTCCGTTAATTTGTTCATGGCAGTACACAAGCTGTTCAAAATGACACAGAATTGCACTCTGTTT
12140115:67408-67528	35.83	120	AGAATGGATAAGTCTATCAATCTATTAAATTGGAAAGCCATTAGGAGGCCTGGTTTATGCGTTTCAAGCTGTTAACTAGAAATTGATTGATTGTTGTTCCTCTGATAGGATATGCTGATC
12140150:85069-85189	47.5	120	TCTTTTCTGCCTGGTGCAATCCTGGATTGTTACAGTCTAGAGGCCAGCCATGCTGTCACCGGCACAAATTGATTTAACCATCAATTGCTGTGGTCATTAAAGCTGCTAAAACTCCCCGCC
12140167:120493-120613	57.5	120	AAAATATAACCCTGCCCAACTGGCCAATCGCTGATGCCGCCTCTTCCTCTGGACCCACCCGCTGCTACTGAGCTGCCCAATCAGAGCCAAGTCTGCTATCCAGGTGTCTTGGCCAGAGGG
12140169:1111453-1111573	50	120	TTATGCTAATGTGGCCAATGGTGTTAATGGCTCCTGCCACTAATGGTCAGGGTGGGGACGTGCAGTAATTGATCTTCCTGGGAGTGCTGTAGTGCAAAAACAGTTTGGCTGCTGGAGGTG
12140169:1437782-1437902	45.83	120	CCCAGAATGACGTTGGGGCCATATTTTGTGAAACTATAATGCAGTTGGCAGCAAAGATCCGTGTTTCTGATTCATCCAGGGCCGCATGGCAAAGCTTTGTCAGTCTGTGCAAGGTATAAA
12140169:1455332-1455452	36.67	120	CACTGTATTAACTGTCAAGAGCGCTTTTGAGAAATATAGATAACAATTCAGATGCAATCGATAGGGAGTGACAGTTGATTTTAAAGCTTAATGCAAGACAAGAAAGAAATGACTGGGGCA
12140169:1494930-1495050	34.17	120	CTGAGAAGGAAAAATTAACACCAAACTATACTGTTTTCATTGCATTATGCAGATGAAACGACAACTTGTCATTTAAGAAGTTAATAAACAGTCTCCGTTTTGCAGGTTGTCCAAATGCTA
12140169:1505481-1505601	42.5	120	AGTGATGTTCTGCTGGAGCCCATATCGATCCCCTTTTTACTTTCTACTTCAAGCCCCACCGGTTAATCATGTGAAGTGCCATCGACTTATCGATCGTTTATGTTTTGTTTTCCTTCTATG
12140169:1510073-1510193	57.5	120	GGAGAGGCTTCAATGAGCCCCCTCACATTTGCATTTAAATAGCGGCATCAAGCGCTTCGCGTGCCACACACCAGTGGGCTCCCAGATGTCAAGCCGGAGTCAGTCAGATGGCCAGTGCCC
12140169:1561797-1561917	39.17	120	TTCTCCCTCAGGTCAAGCTTTGTCTGAGAATACATTCTCATTTTCCATGTACAGAGACCGTCTGGAGAGGGGCAGAAAAGATTATGACTGTAATATACTTAAATCCAATTTATTTGCCTG
12140169:724203-724323	35	120	TAAATGTAGTGGAGTATGAAAAAGGCAATTACATCTCACTGGGTGACCTTTTAACAGCCGAGACTACCTCCTATCTATACATAATTATTATAGGTGATGATTTCCAAGTATTACAATCTC
12140169:916893-917013	39.17	120	TCAGAGAGAGATTTATTTTGTGCTATTGTCCCGTTATTCACCAGAGGATTGAGCAATGCGGGTAATCTGATCAGAATAATGCATAGGGACATATTTCAGAAAACCAATAATTGTGGCAGC
12140195:102738-102858	60.83	120	TTCTACACCAAGCCGCCTCAGTGCGTGGACATCCCAGTGGACCTGCGGCTGTGCCACAACGTGGGCTACAAGAAGATGGTGCTGCCTAACCTGCTGGAGCACGAGACCATGGCCGAGGTG
12140218:21289-21409	35	120	TACATTATGGGTTTCTGTTGTAGTTCTAACCTCTAATACACAACCATTACATCTTATCTCGTCTTCTAAATTACTCTAAAATCCAATTATAAAACCCTCTCTCCTTCAGGAGCACACAAC
12140295:63441-63561	43.33	120	TTCCACTAACTATCAAAGGGACTTATTTATGCCAGCAGCTGAGCTATAAGTCCAATTTACGATGCCTTCAGCAGTGGTGAAATGATCTGTTGATGTGCGGTGGAAATGCCATCTTGCAGT
12140319:376674-376794	59.17	120	GCTGATGTAACAGCTGCCGAAGTGACTGCTGAGCAGCCACATCAGAGAAGAGCAGGTGGCGGAACTTGAGTGTGTGCAGGGAACTGGCCAGGGTCTCCAGAACCCTGCGGTTGGGCTCAG
12140349:154223-154343	43.33	120	ATTACAGAAAGAGCACCAGCTACCAAAAAGAGTTGCCAGGGCCAGAAGGAGCCATCAATCGAAACAGTTTACATTTCAAAGTTTTTCCAAGAAGAGTGAAAACGTCTCCCCTCCTTGATG
12140349:155908-156028	30	120	TATTAGTGCAAAATTCAAATGTCTTTGTAGCAATGTGAATTTAGTTGTGAGACCAAAGTCGCTAAAATGAAAATGTGTGGGTTTTTTAGCAGTTTATTAAATTATGAACTGTGATGACTA
12140350:286104-286224	52.5	120	GATCAACTGCAGGGATTCTCGAGGGATTTCCCAGACATCTTTGGTTTTGACAGACAGATCGGTAAGCCTTGGCATCCCTTTGTGACAAGGAACTACTAGGCGGCAGCAGAGACCTGCGGC
12140351:245054-245174	61.67	120	GCCAGGGAAGGAAAAGGGAGGAGGGTGGCGGGGGAGCTGGCTCCAGCCCCAGGATACACCGAGGAAATTAGTTTGTCTCTGTGCTTGTCAGCGTGTGAACCTCCCCCTGGGCCCTTGCCT
12140351:347078-347198	52.5	120	TGGATGTCCCGTGGAGCTCTTTGGTGGGCCTCTGTAGCGTGACAGTGAGGTACGATCCCCGGATCTTGGCTTTTTCAACTTCAGACAGCTCCTTTTTGCCGCTGGGATTGTTCTCCTTTT
12140358:253174-253294	44.17	120	GGCTCATAATTGAAGCAAATTAACTATTTACACTTGCCACTTCTACTAGGGAAGAGGACGCAGCGGCAGGGAAGAATGAGTAGGAAATTACATTCTTCCCACTTGTGTCAGATCTGCCCT
12140358:324987-325107	30.83	120	TTAATTGTAACCCCATTTTAATAACACCATCTGATTAAATGAAAAGACGCCTTGCTGATCGCAATTACAATCTGTCAAACTGCATATTTATTTACAGTTTGGTTTTCTAAAACCATAAGA
12140407:39295-39415	47.5	120	ACAACAGTTGGGACATGCTCTGCTAGCAGCAAGAATGAGGCTACGAGGACAAACACAGGCGGTTAGACAGTCTGCTTTAATATTCCTGGGAAAGGTGTACAGCCTCCTAATCTAACACCT
12140437:720-840	48.33	120	GTGTGTGTCCAGGAAATTTTGCAACGTTGTCCAGAGGTAGATCTGCTCACTCAAGTGGACGGGGTGACTCCTTTGCATGATGCACTGTCAAACGGACATGTAGAAATTGGCAAGCTGCTA
12140450:89116-89236	42.5	120	AATCCTTTCCAGACGACTTCTCATTTGGCTGAAGAAGAGCTTGAGGAAGCATTTCATAACGTCAGCCAAAGTCGTTTTTAGCAAGACCTGGGTGGGATTCTTGCTGTTGATATCCAAATT
12140452:148907-149027	52.5	120	CTTTTGAATCCCGAATCCGCTCTGCTGCACTTGCAGACAGGTTGCTGTCACTGTGTGCTCGACTCATGTTGGCACTGGAGTTTGAAGCAGAGTTTCCAACACTGGACCCACTGCTGCTTG
12140472:66404-66524	53.33	120	CTGTGCTGGGAGACTCCTCTGCTTCTGAGCCAGGCTTGCAGGCAGCCTCTCAGCCGTCCGAGACTCCAGCCCAACAGGGTAAGGCTTTCATTATTGCTACTAACAACTAATCACTTGAGT
12140475:222518-222638	45	120	TTGGTCTGCAATAATATCTCCACAGCCTGTAAGAGAGTCAAAGCTTTTCAGTGAAGTCACGTCAGAAAACATCAAACAAATACGATCTGCCGATGGGTCTGAGGGTGGATCGACAGAGGA
12140487:80133-80253	50.83	120	GCTAATTATACATGTGGCATTTGGGCAGCCGACTGTCCAGTGACACCTTACCTTATGAGGAAACGTCAACCCCAGCAACTGTTCAAAACAAAATGCCATCGCGGGATCAGCTTCGCCCGC
12140541:100876-100996	53.33	120	CGCATGGTAGGCGGTTCCGATTGACAGATTGAAGTGTCAGTCAAAGGCAGAGGTGGAGACGGTGAGGAGCCGGTGGGTTGGTTGGTTGGATTTTCCAGATCCCAGCATTTCATAAGGCAC
12140543:952461-952581	40.83	120	ATTTGCTGCACATTACTCTATTCTTTGTCTGCAAATTTTTTTGTTTCTAATGCAGCTTGCTTTGTATGGGTGAGATATGGAATGGCACCAAAATCCGGCACCCTGGAAAGCCAGGGATTT
12140543:952582-952702	40.83	120	CCACCCTGTGACAAAAGAATGCCGTCTTGACTTCAGAGATTGCCTAATCCCAGCTGTTCTGATAATGTAATTAAGGCTGCCTAATGTCTTTAATTTTGCAACCAGTTTGTGTGAAAAGGA
12140549:131868-131988	45.83	120	CCTACAAACCTGTGTGTCTCCTTTGGTGCCTTTTGAGTTGATCTGAACGAGAAAACCTTCGCTCACAGTCCTTGAAGTCACACTGGTATGGTTTCTCACCTTGGGGAAGACACATATTCT
12140559:242312-242432	44.17	120	AATTTCCAGATGTGTTCTACCCTTTTTATAATTAATAGTGCGTTATGCTGTCTATCATGCGCCCCAGGTGTGTTGTCAGGGATATGGCGAAGCCTGCTGCCTGCAAAACACCAAGAAATG
12140559:484707-484827	35.83	120	GGGCTAGGAGTGCTAGTACCAACTGCTTGAGACCAGATACTAGTTTGCATTCACCAGAACGAGAAAGGTATAAAATAAAGACTTTCTTAATTTCTTATCATTTGTACTGGTGATTTTTTT
12140559:523308-523428	42.5	120	TTTTTGCAGCAAGCTTAGTAGTGGAGGAGCGAACAAGACAGATGAAAATGAAAGTCCATCGATTTAAGCAGACAACAGGGTCTGGTTCTAGTCAAGAACTTGATCGCGAGCAATATTCCA
12140567:18138-18258	33.33	120	GTAGAGCAATTTGTCAAGTAATTAGCCAACCTAATTAAATTTTTGTAGCACTAATCAAACGAATATGCTAAAATTTTCTTTGCACAGCCAGTTTGCTGTCTGCTTGCATTTAACTTGATG
12140567:191556-191676	45.83	120	GCACGTACAGCTCTCGTCCAAATACTGATTACACTCTGCACATTTCAAACATGCCGCATGCCATTCCAAATCCGGAGAAACCCTCAGAATATACTGATCGTGAATTTGATTGCCGCAACC
12140567:191677-191797	35.83	120	AACACATAGGGAAATCAGACGTTTTTCTGAAATGAAAATAAATACATGATTGACTAACCGTTTACTTCCTACAGAGATAAACACACTTTTAGTGTCGTTCTCTTATAGGGCGTACTCTGG
12140621:36631-36751	35.83	120	AAATAATGGGATGCATTTCCATCTTGGCTTTATAATTAATGTTTGCATCATTTATCTTTCGTGGAAAGATTATTCTGACTAACGAGGTTCTGGGCCACTAATTCATTACACTGCCTTGTC
12140698:110728-110848	44.17	120	ACAAAGAAAGCAATTTCTTTTCTTCGCACTCCTCTGAAGCTGTGGGTGATCATGGTAATCGAACCATCAACAGTGAGGGGCCATCTGTCCCAAGGGCCCTTCATGAGACTTAAAAAAAAA
12140785:3054-3174	42.5	120	GGGCGTTGGGCCTTGTCTCATTTTGAATGCAGCACACATCCTTCCCTGCCCGTGAACACGAAATTACATTGAACCTGGGGAGTCTAACTCCATTAATTTTAAATGGAAGATTAATTTAAC
12140785:83135-83255	37.5	120	CAATGGATAAGTGAGCCTTAAAATCACATCCCTGCTGACAAAAATTCATTTCTTATAACCGTCTCCATTTACCGGAATGCTGAATCTTTCCCATGGGGAAGGAACAAATGAAAATGTTAT
12140809:189971-190091	63.33	120	CCAGCTTCAGCTGCTCCACCTGGCTCTGGAGCTGGCACTTCTCACTCTCCAGAATGTGCCGCTGCTGCACCCGCTTGAAGCGGCACGACTGTGCGTAGCCGCGGTTCTTTAGCGTGCGCC
12140873:327382-327502	39.17	120	ATTCATGAATTCTCAGGGTGCAAGTAAAGAAGAGAGGAAATATGCCTTGGCTGAGCTCCGACTACTGACAATTTAAAACCTGTAATTAGTCTGAATTCAAGCTGCAAAGGGAATCTGAAT
12140899:164182-164302	40	120	AAATAGACCTCCTTAAAGTGCCATTATCACAATATTGATAGAGTTATTTATAGCATTGCGAACGCTCCCAGTCATAACAGAGGACTGGTTATCCACAGCAAGTTCATGCTGCTGTTATCC
12140899:447059-447179	44.17	120	TCAGTTGCAAGCTGACACTTTGAGGGAATGTTCTTAGCAAAACACTCACTTCAACGGAAATTAGGTCAGCCTTCTGGAACATTTATCATGTGTACCTGTCACCAGCAAGACCCAGTCCTT
12140899:468450-468570	41.67	120	CTGCTCACACTGCAGCAGTCTGCTATCTGCAGGGTGTCTGAATTATAGCAGTCTATGTCCGTGTTACCTCTTACACAAATTACTTACACTGGTTTCTTTTTCCATGCAAATTCATCAGTT
12140899:50192-50312	45	120	TAGTGAAATGGATTCCAAAAACACCATCTGGTATTTGGGGATGCACTGTGAGTTGGGAACGTGAGAAGAGATATTCTTTGCCACTTTGCTTGGGACCCAGCCATTAGCAGTGTAATTGCC
12140911:6228-6348	39.17	120	TGACATCTCCAGGCTTAAATAACCCTGCGTCTTTGTTATTCGTCGGCAGCAAAGTGCTTCGTTACGCCTGATTGGTCTAATTGCTTTGAAATGGGATATATTATCTATAATTATAGAGCT
12140911:6982-7102	49.17	120	TCCCCCTCGGCCGCCCTCCTGGCGATTGGTGAATTCCCACCAAAATAAATCGTTCCGGGTAATCGGTTTTCATAGCACATTCATTCTATTAAAGAGGACTGTTTGGGGCTCGCTAATTGC
12140927:118104-118224	53.33	120	AGTCAGGCCTAAGTCCTGGACCCTCTTTGCGTATCCCTCTTTTCCTAACAGTGTAAATGAGCAAAGATGGATCAAGAAGGTGGGGGAGATGGGCAGAAAGCCCCGAGCTTCCAGTGGCGG
12140927:118225-118345	56.67	120	AACTACAAGCTCATCGTGGATCCTGCCTTGGACCCTGCCTTGCGCAGGCCTTCTCAGAAGGTGTACCGCTATGACGGAATCCACTTCAGTGTCAACGTGAGTGCCCCAGGGCTTCCCTTG
12140988:128224-128344	30	120	TGTGTTATTACTGAGCTTCATCTTTCCAGAATGAGCAAAACACTGTCCAGTCTTTGTTACGATTTTGTAATAAATGTGTACATTTTTTTTAAATTTTTGGACATCACATGAATAAAGGTA
12140992:478636-478756	44.17	120	GCTTGGAAGACTAAGGATATTTTCAGTCCAACTTTGCATTTTCTGTTTTTAAATCAGCACGCCCCATGCTCTCTCTTCTTGGGGATTCAACATTGCTCTCCAGGGCTTGGCTAGTCTAGA
12141002:132511-132631	40	120	TACGAAAAAAGTGCAATTAAATCCTTGAAAAACTGACAGATCAGCAAAACAAAACCACCCGGAGGAGAGCCCGGTTGAGCCTCATTAAGAAAGAGTTCAGTCTGTTTTTAAAACCCTTCT
12141002:222197-222317	56.67	120	ATACGCAGGAGCTTTTGGCAGAACCGTCGCTGTTCAGGTAATCCTTGTTGCTTTTGTGTCGCACGTCAAAAACGCGGAAGCTGTGCAGGACGGGGCTGAGCCCCGCCAGGGCTGAGGTAT
12141002:400926-401046	38.33	120	TTTGGCATAAAATAACAGTCCACATCCTCAGAGAGAAGAACTTAAGCAGTTAATATGTGCGATTGAGTGAAATTGCTTTGCCGAATGTTTATGAGTAACCCAAGACCAGTGAAATGTGCT
12141002:512158-512278	48.33	120	ACGCTCTCAAATTGCCCCCAGAGCCCACTGGATATTCCTTCAGATGTCTAACAAGCGTTGAACACAACTGAGGTTTAGAGAGACACAGAAATCAATACTGCGGCTTCCACCAGTCACGCT
12141002:523780-523900	38.33	120	CCAGCTATTGGCTCAACACACTCCACTCAAATATTCATCATTTAGCTCTCTGGATAAATCGTATTTAATCAGCACAGGAGAGAAAATAGCATAATTATAGATGCCGGATGCCATTACACT
12141002:703704-703824	49.17	120	ACTTCCGCCATCATGGGCTGATATATTCTTTCAAGGTCATTACCCAAGGCTAGAAGGGTCGCTTGATTAACGAGTGACAGGCCCAATGAGGGCCAGTGTGCTCGAGCAAGGCCTTATATT
12141002:910528-910648	45	120	ACAGAAATGAAATTAAAGGGGAAATCATGATCCTGCTGGAGTGCTGGAGTGCTGCTTCACGCTAAGACCAGGGGGATTGGGATAAGGTAAAGTTAATTGCGTTTCCAGATGACAAAGCTC
12141024:248619-248739	65.83	120	GACAGATGGCCTGCCGAGGCAGCGGCGATCTGGGCGGCTGGCAGGCATGCTCGCTCCCGCGCAGGGAAGCAGCTAATTTTAGCTGAGGCCTCGATGCCAGCTTTGTTCCCCCCACCCACC
12141024:255347-255467	61.67	120	GGCACGGTGTGTGCCAGGCGCTGGCAGAAAACAAACCCGCCAGGGTGGGTTTGCAGGGAGCGGGGTAACCTTGACACAGTTGCGGCAGTCGCTAATGGCAGACACACACTCCGCCTGTTC
12141024:255468-255588	56.67	120	TGGGGGGACTGTTGCCGTTGCTAGGAAACCAGCAGCCGCGTGAATGGAAATGGGTCAGTAAACCTGGGGAGAGATAGTGTGACACTCGAACCACTGCAGCTGCTCCAGCCCACACCGAAA
12141024:272963-273083	53.33	120	AGTTAATCTCAGACTCCGTGACACGTGGAATAAAATCACGCTCCCATAATGGGATCATTCGTCTTCCTGTCCAAGGAGGGAACCAACTCTTCACCCTCCGCCCTAGGGGAGCCAGTGGGG
12141024:284434-284554	36.67	120	TCACAGAGGGCAACTTAAACACATCACATTTGTTTCTCTCTATATTATTTCAAAAGTAACGGCATTAAAAATGGATTTTACTACAGAAAATAAATATCAGCACGTGGGTCGGGAGCCCAG
12141132:413234-413354	50.83	120	GGCTGGACCTTCCGGGGCTTGCTTAGCATCGGGCCCCTGATTGGAGTGTTTCAACTCAGCGATCTAATTGAGGGTTCATGTCATAACATATCAAACGGTGTCTAGTCTCCCGTGATGGAA
12141132:415152-415272	40	120	CCCTGTTGTCGTTGGCAAACGGAAAATGAAATATAAGCAAGGAAGTATTTTAATGGGGACGGAGGGAATTCGCAACTGTTAATTATTTGGTGACCTTGTATTCGATTTGTTTGAGTCCCT
12141132:425795-425915	47.5	120	GCACCCGGCTGATCTCCCCCTTAAGTGAAACTGACTGTAATTATTTTTTATCTCGCAGACGATCTCTCGCACACTCCTCTCCGGAGACAGAAGTATTTGTTTGATGTGTCCACGCTCTCA
12141151:56876-56996	40	120	TACAGGCCAGGATGGTGATTGTTATACAGTAGTTTACTTTTAAAAGAAATAGGACTGCTCAAGCAGCTAATACGGGAAGATGTATCACCAGCCTGAATAATTGTGACAACCATAGACCGT
12141151:56997-57117	49.17	120	ATCAGGGCCTGTTTGTTTGCACAATACCCTCCTGCATTAAGAAAGCCGTCCCAGCTGTCTTGGGCTCTGGAGTCGCCCATTTCATCACTTGACACTGCGGCAGATGTTATGGATTGATAA
12141174:351141-351261	42.5	120	AGTCTTCACAACACATGACATTTCAGGGAAACTTCAAAGGAGAAGCAGAGACAGCAGCCCGAGATGTGGTTTACATATTGGGGAGACAATTGGGAGCTTATTTGCGCTTATCTTTTTTCA
12141199:32035-32155	41.67	120	GGATGAGACTTTCTCTTGGACCAACAGACTCTAACACCTCTTCTGGAATTGATTCCAACCGATGATGAGCTACATCTGGCTTGTGAAATGAAAATAGCAAAACCTTTGATTGAGTCCAAG
12141208:1107798-1107918	31.67	120	ATCTCAGATTTATGAGGTCAAGAAGTGCAGACTTAATCCATTCAATAGCTGCAATTTATCGTCTGATTATAATTGTATACACAAACACAGTAATGATTTAGATGACATAGTGTAAAGATG
12141208:645688-645808	45.83	120	TTCTGTTGCCACTTCTTATTAACCTCTTATTTGGTCTGTTAGACAGAGTTTGGAATCCTCGTCCTCATGCTGGGAGAACATGAAAGTTCAGATGAGCTCCGAGGGCCTCCGAAGAAACGA
12141208:703940-704060	47.5	120	CGCGCACCGATGGAGGGGTCGCCCGATGCAGCATTTAATCATTAGATCACCTCCATCCGCGTCTCCTAATTAGAGTCCTTACAATACATTTTTATCTGGTAATTAGCTGAGATTGGCTGC
12141208:710617-710737	55	120	AGTCTGGGTCCTTTTGGACAGTTGATGACGAAGAGTTTAAACGTGGCCGCCATAGTCAACGAGGCCGTCCTCGCAAGTACTGCCCCGCTGCAGACTCTGACGAGCTTGTCGCACAGTAAG
12141221:91888-92008	42.5	120	ACAGTATTAGCAAGAGCAACAACTCCACCAGGTTAAAGGAGTTTTACACTGAATAATGACGGCCTAGAAAAGGGAAAAGCCGAGCAAGTAAATCCTGGCAGCCTTTTACTATTGAGAGAG
12141226:107127-107247	39.17	120	CAAAATGGTCAGTGGTTCAGCACAAACCAAACATGAGCAGACACATTGCTAAACCCAACCGTCATGCTGCTTACACAATCTGTTGATCCATTGAACAAATATATGTTGAAAGATTAAGCA
12141226:227576-227696	40.83	120	GATAATGTTGTGCCATATATAAGCTTAGGCCCCCACAGTATATCAATGTCAAACAACATCGTGTCAAGCTAAGATTCAATTCAGGTAAGTGCCACTGCCAAATTTTCTTGTTCCCAGACG
12141242:324408-324528	46.67	120	AGAGGATGAGTACTTGCTTTCCCTTTGAAGTGGTTTTTTTTTCTAAACTGCTGGTGACAGACGCCGGATTGACAGCCCTGGAGACTGAAGTCCTCTATTTATCCACAGAGCAGACACTGC
12141242:324529-324649	66.67	120	AGCACGGGCAGCGGCAGTGCCAGCTTCGCCCACACTGCCCCTCCGCCAGCGGGCGTCAACCCCGACTTGGAGGAGCCACCTCTAAAGGTGAGAGGGGTAGTTCAGTCTCCACGCCCATCC
12141242:37640-37760	47.5	120	ATTGCACACAAAATCAACTTTTTACTCCAATTTCCTCCAACTCCAAAACCCAAAGTGTCCGTGCTGTGTCCCTGTGCTTCACTGGGTTTCTCAACCGTGGCTTTCCACCGCAGCTTGTCT
12141261:173429-173549	49.17	120	ATCTGCCTTGAATCTAGTGCTCCGCTGGGGCTGCACACATCTGCCAGCCAGACTACCTTCGTACACAATTACTCAATCCACCGTAAGGCTCTTTAATAGGAAACAAGTGTGACAACGGCA
12141262:215598-215718	43.33	120	AGTCTGTGTTGGTACATCTATACCATTTAGTGGCACAGAATAATCATTTTTTAAAGCCGCGATGCGCGGAGCACGCCACAGCGTCTGATGTCATTTTGCTAAATGACCCTCTATAGAATG
12141262:466275-466395	43.33	120	AGGACCAGACAATGGGAAGGTCTCTTTCATTGTCAAGGACAGTTACACTTTGAAGATGACGCTCAAAAGAGGTTAAAATGGGTCAACAAGCAATTGTTGGGCCTATGCAAGGACATGTGA
12141283:74983-75103	50	120	ATGATTCCTGGTAACCGAATGCTGATGGTCGTTTTATTATGCCAAGTCCTGCTAGGAGGCGCGAGCCATGCTAGTTTGATACCTGAGACGGGGAAGAAAAAAGTCGCCGAGATTCAGGGC
12141302:122206-122326	45.83	120	GATGAAAAGGAAAATATTTTGAACATGCACCTCGATTTTACGGCCCTCTACCACGGTGCCGTGTAATTTCTCCCTCGCCCTGTCCGCATCGGCACTATTTTCGAAAGTTACGAAACCAAA
12141302:28179-28299	44.17	120	TTCCTCGCAAATGAGTAGGGCTCCTTGTCTCCTCGGGGTGACCTCTACCTTCAGAATCCGATGGTTTTATTATGATTAATAAATTTCATTTCCACAGAGGAAAAGGGACCATGTCAGCTC
12141302:64552-64672	40.83	120	GTCTGACTACACCTCATGGAGGTTTTTGCAGCAAACTTGTAAAAGGAATGACTCTGGGCGGAAACAAAGACAGCATGCACGTTAATGAATACTTACATAAATGTCTGCACCATAAAATCC
12141307:101335-101455	57.5	120	ATTTCTCACCTGGTCTGACTCCAGCAAGCACAGGCAGCGGGTGGTGGGTGAAAGCCATGCGTGGGGAGCTGCCCTGAGAGGAGAGGGCACTGCAGAAGTCCAGCTTTCCTGACTTCTTTA
12141307:152034-152154	46.67	120	AAACACACACATACAGAGAGAGAGGCTCGGTAGCCCTCTCATTACAAGTTGGTTGGGCATAATGTAAACACACTTCTGCCTTGCTTAATCACAGAGTGCCGCCCGTTTAGGTTTCAAAGG
12141307:152155-152275	39.17	120	CGGCAGTAAATTGGGCGTAGCTGAGTGGAGGCTAAAAATTAACCAGCCATCTCTGTTTCAATTTGTAAGAAAACAAAAGCGGAAAGAAATTATAAAAAGGGAAAGGGTAAGGGGGAAAAA
12141307:370594-370714	59.17	120	AGGCGGGCCCGGCTCCTGTAACCCTTGCAGTCTTCTGTCCCTTCACCCAGGTGGGCAAACGCAGAGGCGGGAACAAACTAGCCCTCAAGACGGGAATAGTAGCCAAGAAGCAGAAGACGG
12141307:90112-90232	55	120	AAGTTCAAGTTCATCTGGGTGTTACATCATGTCTGGTTGCTCCTGGAAACCAGACGGGTCAGACGTGACTCTGGGGAAAGGGGGTGGGAAGCTGGAGGGGGTTGAAGTTCCCTTCCCCTC
12141326:56471-56591	46.67	120	TAGGCTTTTGGGAAGTTGACCTGTGGTCACTGCAACCTGGTTTTCCTTGTATTCCAAAGCGATGTTGTGTTTCCTGGCAACAAGATGCAGATAACGGCATGTTGAGCCTTGCTGAGAGAT
12141335:46784-46904	61.67	120	AAAGGAGAAAGCGGGCAGGCTCGGAGCGCGCGGGGCCGGGGCTCCGCGAGCCGGAGGAGCGTTGCTAATGTTTTTGTTTGTTTGCTTTTCCATGCATGCATAATGAGGGGGCACCGCGGC
12141342:195593-195713	43.33	120	AAGCTCTTCACTCCTGAGTGACTCTTATCAGGGGCAGTTGGGCATTCTCAATTGGATTACGCTGACAAGGAAAAAGGCCTGTGGTATATTATTTCAACACCATTTGGCTTCAGAAATGTC
12141363:58680-58800	38.33	120	CTATATTTCATTGCTTGTAGGATGGTATGGGAAATCTGAGAGTCACCAAGAAGGGAATCCGACTTGAAGGTATATCTGAGTTTCTACTTCCATTGTATGTGAAAGAAATTCATTCCCGAA
12141416:217636-217756	43.33	120	TCTGTCAACTCCAGGCTTCCAGAGCAGCAACTGAGGAAAATAAATAACATCAACGCCACGGACGACAGCATCACGCTCCCTTTCTGCTGGGCTTTTTCATTTTATATTATTCTACAAAGA
12141424:120178-120298	57.5	120	TTCCCGTTTAAAAGCTTTTAACTAAATTCCTGCCTGTCAGACGTAGGCCCCATTTTGAGCGCGGAGCTGCCTCAAGCGAGTGACTGCGGTGCCTCCCGCCCATGGTGTGTGGGACGGGCC
12141473:290844-290964	36.67	120	GTTTAATATCTTACTTATCACTGAAAACCAGGGTCCAGTTAGTTAAGGTTTCAGTTGAACGTGAAATGTGACTTCCTAAGCTTGTCATGCATCAAACTGTTATGGCTGGCAATTGTTTAA
12141473:327836-327956	43.33	120	CTTACCTTTAGTGGTTGAAAGGTAGGAGTACAGTGTGTGTGGTCTGAGTTTTTGCAGACGTGATCTGCATTTAATCTAGGGAAATTAATTCCCTAAGCTGCTGGCAGGCAGCATGTACTT
12141473:470234-470354	35	120	TTCGCTATTACAAGTAATGTCCTTAATAATCTTGTTAGTCTAGTCTCCCTCTGTACGAGACAAATGGAACATTATTGGCTTATGGGCTGTAGTAAATAATTTAGTTTCCAATATTCAGGC
12141473:505679-505799	41.67	120	ATGCCTTTGAGATGCTGGTGTAGTAATTAAACTGTCTTTTAGCTGAAATGCTTGCAAAGCGTCCAGTTCTGTGCCTGGCAGCTGGTGATGCATTATAGAGACATTGAGCTAATCGATTAA
12141473:715640-715760	35.83	120	AGTAAAATAAAAACTGTGCTCCCAGGATGAGAAGTTGCATGCCAAATTTCAGCCTGAAGCGAATTTAAATGGCTGAGTTATAAACCTTTCATAAAGGATGTTTTGTCACTCACTAAAGAT
12141473:77799-77919	36.67	120	GCATATTAATCTCTGGAAACACATGGCATTTACATGCATTTAAATGTGGACAGCTGTGGCGTTTAAGTGTTAAAAAATTTCATTAATGATGCATAGAGCTATCTACTTCTGTTGGCAGGC
12141473:788665-788785	37.5	120	AATTCTGAGTGAACAAGACGTGCTTCCTTGCTTTTGACAAGATTTGCTGCAGTCTCATGCGACAAAAACCCAACACTCATTCCAGATTCAGAAAGTAGGATTTATAACAGCATTTTAATT
12141473:799064-799184	42.5	120	CTAGCTCTAGGCATGGCCTACCCCTACTACTGACTGTAATTTACTTTTTGGTGTCTGTCGCCTTGAGCTTGCCTTCTGACTAGCTTGTTGAATGATGTGCTAATCCATTATATTTTTCAG
12141473:968691-968811	35.83	120	TTTCCATCACTGGAGCAACCACACTCTAACTTTATGTTGACAATTTATCAGCCCTTCTCCGTCAAGGAAAATTGTTTTTTAGTGCTTGCCTATTAGCAATCACATGCATAATATGAAATT
12141473:992856-992976	38.33	120	ATGCCTTGCCTCCCCCAACGATCAATGAAGTCAGAATTGACTGCCATATGTTCGTCACTCGAGTAAATATGGACCTCAATATCATTTACTGTGAAAATAGGTACTTTGTTTTTGTTTTCA
12141480:5644-5764	61.67	120	CATCCGCAGTGTTGGGCCGGCACTGTCAGACCGAGACAAGTGCAATGCCCAGGGCAGCGTCCAGCAATTGCCCAAGTCTCCGCCTCTCAACACTGGCCAGTCCCGGTGTTCAGCTGTCCT
12141532:13330-13450	35.83	120	TTTATTTACAGCCCATAACACTTATGAATGTTAAGATATTTGACGCCACGTTGGCCTTATAATATTCAAGGTCCGCAGACATTGGCAGTAGCTCAAATTTCTCTCACTAATTATAAGCAA
12141532:152850-152970	36.67	120	ATTAATTTTGCCATTGTAAAAATCATTTGTAAAATTTGCATTATTAACATTATCAAGTCGCTAGTTGGTGAGACATCAGACATGACGAGAGTGAAGGGCAGCTTAGGGAGAACTGGGCTT
12141532:188019-188139	53.33	120	CTCTGCTCGCTCCTTTCTTGAACTCATTCAGACCTGAGCGCTCCTAAGAAATGCCGAGCGCGCTTTGGCCTTGATCAACAGAATAACTGGTGCGGCCCTTGCAGGTGTGTATAGTCTCCC
12141532:251700-251820	33.33	120	ACATTTTAAACTGATGAGCTGACACTTGTAGAAGCAAATATATTAAATAAATCATGATTCGTTTTGGGGGCAAAGTCTGACTTACATCAACTCTGGAAAAAATGGATCTTAATGAGTGAC
12141568:381598-381718	32.5	120	AAAGATGCAGATTAACATGCAAATAATGTTAATGAGGATCTGCAATTCCAGAGTGGATTCGCATAACATCAACAATTTAATGGGTTGGAAGGCTTGTGTTTGCATTACATTAATAAATTT
12141568:415116-415236	35.83	120	ATCTTTTTTATGCCGCCATCTTTCAGATCCAGAAGACCATGGTGTAATTTAAATCTAAACGCTTTCCTGGCATTAGAATTCATTTTAGATGGGTCAATTGTTCCATAATAAAGGGATAGG
12141568:415641-415761	35.83	120	TCATGATGCTGTTTGAATGGAGACGGGAACACAAGCTCCCCTTTATCAAATTACAAGTCCGCTTTTCATGAATATGTAGTTTAAAAAAAAACCTAGTTGTGGCTTCAAGGTGTAATTATA
12141568:81139-81259	66.67	120	TCCCGGCTGCGCCCGGATCCGCGATCGCGCGCCGACTGCGGCGGCCGTCCTCGGCTCGGCGGCGGGGCTTTCAGACACAATTTGAAGTTGATGCTTTGATTGGCATCCCCTTGAGCGCAG
12141577:187540-187660	40	120	CCGAGCACACCGTAATTAGCAGCTGGCAGAGAAAGCTGTAAATCTGTATGAGTTCTGAACGATTTGCTTACATTGTTGCTTTGTTGACAAATGATGCTGTACATGTTAATGTTCCTGAAA
12141577:5593-5713	40	120	AACCTCAAGCACTTTCGATTTGATTCTGCCATTTTTTGACAGTTCAAAGCAATCAGAGGCGGCCTCACAAGGATTGGGATTGATTTTGTGTTCTTGCTTATCATGCTAATTCCCTGAAAA
12141628:288026-288146	41.67	120	TCATCTTAAAATATGTTTTTCTCACTTTACTTTGCAAACCAGGACCCCCCTCAGCTCCTCGGAATGCCATCTCAAATGTTAATGAAACTAGTGTCTTTCTGGAATGGATTCCTCCTGCTG
12141628:288238-288358	50	120	AGGTACCTCCCCCAGCAAATCGGCCTGAAAAACACCTCTGTCATGATGGTGGATCTGCTCGCTCACACAAACTATACCTTTGAGATTGAGGCAGTGAATGGAGTATCCGACTTGAGCCCA
12141706:465022-465142	43.33	120	TTTTTGTTAGGAGGGACAGCAGTGTGATAAAAGAGGAAATCAAAGCCTTTCTTGCCAATCGGAGGATTTCCCAAGCAGTTGTTGCACAGGTAACAGGTAAGAGCTGAAGACCCCTTTATT
12141724:134602-134722	62.5	120	GGGAAGCGGTCCATGATGAACTGGTAGATGCCGTTGAGTGTGACCCTCTGCTCGGGCGCGTCCTGGATCGCCATGGCTATGAGCGCGATGTAGCTGTACGGTGGCTTCTGCGGGGGCTCC
12141740:123491-123611	40.83	120	GCTCTGGCCTGCCACCAGCTATTCAATACAAGAGAATTAATAGTTTCAGATATTCTAACCGACCCAATAAAGGCACTCATTTAAGCAGGGCTGCATTAACAAAGTGAAAAAACAAGGGCA
12141740:159450-159570	60.83	120	TTGCTGCTGTGGCAGACAAATGTGATGTGGGGCGCAGGGAATTGCCACTGTCACAGGCGGCGTCTGCGTCTGCCTCGCCCGCCCTAGCTCACTCTCGAGGAAGGCGACGCATTTATCTGC
12141740:21730-21850	43.33	120	CACATCCTGGGCTACTGTGTTTAAAACTAACAAGTAGTTCTGGTCTGGACCCTGGACAACGAAGGGTTAATGGATTCACACTATACCTTGCTGAACATGTTTAACCTGCTGATCATTTGG
12141740:68324-68444	35.83	120	GAAAACAAGACTTTAATGCATATTGTTACAGCAGTGTTTGAATGCACTTATTAAGGCCCGAGTTCCCACAACCATATGGTTTTTGTCATTAATGTCTCCTTTGAGGAAAAGCACTAAAAT
12141760:59321-59441	40	120	TTCCCATATGCTACGAGATGTTGTCTGAGCCAACTCGGTACCTTATAATTATAAACACACGTCTTTCAGCTCTTCTGTGTATTCTTCCCAGGCAGAACGGAAATATGTCACTTAAATTAG
12141885:72375-72495	28.33	120	CACACAATCCTTTAACAAATTAATTAATCCTAATGAATTAACACTTCATTTATTTAAACGCGCTACAGTCCATGAATTAAATTTTCATGCAGTGATTAAAGGCTGTTAAAATATGCATGA
12141917:62187-62307	42.5	120	GCTTTAAAACCCTTCAACTTAACGTTTGTGCTTCAAACTCTGAGAGTGAGGACTGATTGCGGATAAATAGTTTCTTACCATGCCTGGAAGCTATTACACCCCTCTCCAACACAGTTTCCT
12141958:198602-198722	64.17	120	GGGAAAGAAAGGCCGAGACAGAAGGAGCGAGAGGCGGCCGAGGGGCTGGTCCAGGCACGGCCGCTAAGAGGAGACCAAGAGGCGGGGGCTGCACTTGACAACCAGCATGCCGAGATGGTA
12141958:204478-204598	42.5	120	TCATTTAACCTTTCATTAGTGTCTGTGCAGCTTCACTGTCTGGAAAGGCAAGGAAAAACCGAAAGGCCCCACTGTCACAGTTATTAGATTTCTCGGTTACATCCCAGCAACCATAAAGAA
12141958:234417-234537	45.83	120	TCAGGTTATTCCAGTGCCACTAGACACATTCCACAAGATCATTTCAGCGGTTGTTATGGCGATCTTCCTCCCTCCAGTGATTTTCAAGTTGCATGACAGAAATAGCTGGAGCTAACCAGG
12141958:290706-290826	40.83	120	AAGATATTTGAAGGACTCGCTATAGACACAATAGTCTCTCTAAATAGCCTCTTTGCACCCGGAGTCTTATTGCAAACAGGTTCATTAAGGAGAGACATTCTGACACACAGCATCACAGTA
12141958:350893-351013	54.17	120	TGGCCCCTCTGTGCTCAGTGTGTGGGTCTGTGTACTCCTTTCCCGTCAAAGCTGGCCCAGCACAGCCAAAAAAGCGGTTCCTTGGCAGGGTTTAATGGCAGGATGATGTAGTCTGTTGTG
12141958:492290-492410	39.17	120	AGGAAACCCGAACTCTTTGACAAAGTATTCCTAGGAGTAAATGTGTTGAATGAAGCCAGCGGGTAAATGATAAGGGCCTTTACACTGTGGATGTAAGAAAGCAATTTATCAAGAGTACAT
12141958:579455-579575	44.17	120	CGGCCACATTAAGCTAATTGGTGGATGAATATACACTTGTAAAAGTGCTTCTAATGGCACGTTTGCTGCTCTCCAAATGACTGCCGTTAATGTGGAGAAGTGGGCTGCTTAGAAAGTCAG
12141958:779558-779678	30	120	TTTTCCTTTCAAGCCAGACATTTATTTTTAACAAGGGATGAAATCATCTGAGAACAAAACGGGACATCTGTTACTTTATATCTGTTTATTTTAAGTACTTAAATCTGAGTTTGATTTCAC
12141961:480813-480933	50	120	TGAAGAGCTGCTTTATGGGCTAGGTCAGAGTGCTCTTTCCATGTTGCTCATTCCCAGTCGAATTTCCTAATAGTCTATCTCCTCCGCTAACAGATGCCCGGCCTCATGTCGGAACCAGAC
12141968:221139-221259	45.83	120	AAGTAAACAGCATTGCCTGAAGGCACAATTTCCAGCAACACAATAAAATGTGCAGTGAATTTATGGCGGCCATCCATTAGCTCTTACCAAGGCAACGTCGCCCCTATCTGTCGTCCATCA
12141968:221260-221380	35	120	TTATAATAGAGGGTTAATGCACCGAATTTACATAAAAAAGTCATATTGTCTGCATGAATTATTTACACTCGAAGCTGTTTTTACAGCTTGGTTTCAAGCTGGATTCTGGGAGAGATTCTG
12141968:254949-255069	55.83	120	CTCATCACTAAAAAGGATTCCCTGCTGGGTGCAATCAAGATCCATAAACTCGCGGCTCGAGTCGGTGTGAAAGCAGCGCTCCAGCCCAGACTCCCTCGCTGGCGCTAAATGCAGGCTTCG
12141968:461262-461382	37.5	120	ACCTCAGAGAGATCAGTTATGACTTTTATTAAAGTCAAACCAATACCTGTATTCGCAGCCGCCTGGAGGAAATTTCTTTCTGTAACTCTGATTGAAGTTTAATGGGAACTACACAAAGAA
12141968:757919-758039	44.17	120	TTAGAAGCAGCACCAAGCTGGAGGTTCCTGCTTCAGCTTGGGAAATAGAGATTAGCATATAAATAGCCTTCGGTGCCTGCTTGATTCCAGCTATTTTGCGTTTCAATGTGGCATCAGAAT
12141968:758040-758160	38.33	120	GCACTTAGCAAGAAATGTTCGAGAGGAGAAAGAGGTTTGTAATATGTCGCTTTTATAGAGGGGGGAACTTTAAGTATAAAAGATCATCCACTCCTCGGTGGGCTTTTTTTTTTTTGTATC
12141988:396335-396455	50	120	AGCAGAAATCTTGTTACTCTTTGTCTCCTTCCTCACCCTCCCTCTCTCCCTCTCTTTCTCCCAGACCTCCCCCAACCGGCACCACCTCAATCCAGCTGAAATATGTAACCATTACAGAGT
12141988:396456-396576	40	120	GACAGCTTGACACACAATGACCCGTCAGAACATTCATCTCGCAATGTTTTATTTTAGTGAGGAGCCAAACTGCAGAAAAAATAAGCAAGTTGTTTCAAGGCTTGGAAGGAGATCAAACAT
12141988:411675-411795	48.33	120	ACCTGTCCATATCGTTCAACTGCCTGCAACTTCCAACTGACGAACATCCACAGCTCCGCGGCCCAGTGACAAACACCATCTAACAGATAAGGCTTCTGAAAAGTCAAAGCCAATACTGCT
12141988:451353-451473	46.67	120	AGGATAACCATCATAGCTTGACTGGATACAGGTGTTTGCGTTTACAGACGAACCACAAACGCCTGGATCTTTGACAGGCGTTGATGCTATCAGTGAATCGCAGCTATTATTGGCTCCGGT
12141988:466878-466998	42.5	120	GATAATTACTGTAATCTATTAGCTCGATTGCTTTCCCTGCTCATTTATAGCATGTGCCACGCAGGCCATTTTCAAAAGCTGGCCTATCTTTCATCTCCCGCAAGCTCAGAAAGTAAGAGA
12141988:519645-519765	45.83	120	AGATTTATAGCCCATTCATTCATGGGAACAAAAACCCTGCCACGGCTGGTCATGGGACACGCAATAGCAGTTAGTTCAAAAGATAACAGCTGCAATACCTCACCTCTCCACTCAGCACTA
12141997:104583-104703	40	120	GTCATTGCTTGTATGCTGCAAAACAGAAAATCCAACAGAAGAGTTGACCCTTCTGCTATCGGGTTGCTGAGAAGAAAATCCAGGAAAAAACATTACTGATAGCTAGGAATGTACAAAGTG
12142004:19329-19449	38.33	120	TAAATGAGTTTCCTTCCTTTTACACTCCCACTTAGCTTTCCTTTAAGTGTCAAATGAAGCGGGTGGTAGAAAATTCAGTGCACCAGTCATTTTGACATTCCTTTGCAAATTAATCAGGCT
12142019:225657-225777	70.83	120	GGCCGAGGAGTACACGGAGCAGGCGGAGGCCGAGCACGCCGAGGCCACGCACCGCCGCGCGCTGCCCAACCACCTGCACTTTCACTCGCTGGAGCACGAGGAGGCCATGAACGCGGCCTA
12142099:13450-13570	53.33	120	TTCGATCTGTACCTGCTGTCCCCTGTCACTCCCTGGAAACTTGGCGGCAGATGTTGCAGCGTTAAGTTGTCTCTGAAGTGGCTTTCTGTCCTCATCTCCCCACCGCAACGGAGTCAAACT
12142139:534012-534132	54.17	120	CGAGAGTGGTGAGGGGGGACGGAAAAGCAGAATTACCTGTAGCTCTTGTTCTGCCATCTCGGGCGCTCTCACACACCTTCACCTGCACAGACTTGAAAGTCCAGTTTCACCAGAGGCTGA
12142162:20365-20485	35.83	120	CTTTATTCTGTATGCACAGTAGCTCTCTCAAAAACATCTTTATTCAGCTTCTTCGCTAATGTCTCCGGCAAAGGCATCAACATGCTTTGTGCAAAATGAATTACTGCTAATTAAAAATCA
12142162:20471-20591	37.5	120	CTAATTAAAAATCAACAGAAATGAGCATGCAACACTCTGTGCCCCATTAATATTTTAACCAGCAGCATGAGTAATTAAAGCTGCGCTAATTTTTTCCTCTCTCGCACAGCATCTATAACC
12142162:20592-20712	36.67	120	AGTCAATAAATTACATAAAAAGTACAGGTGTGTTTCGCTGTCAGAGGCATAATATAATGATAAATCGACATCATTTCTCATACTTAACGGTCCCCCATTTGGTGCCAACTAAGAACTTGC
12142209:153374-153494	29.17	120	GCAGTTGTGCACTCTTTCAAATATAGTTGATAAATTCAATAATCTTATATATTGAGCTTCGTGTTTATAGTACAGTAAGTGGTCTAGCAAAATTGTCCATGTTTCTTTGTTTATTGATAA
12142209:154007-154127	37.5	120	ATTGTCACTATGATTTTTTTCAGGGAGAACAAATCTTGGGGCATTACAGCCAAACATCCCGACGTTTGAAAATTCCCTAAAGTATTAAAAGAAGGGGAAAAGTTTGATCGGAAATCCACT
12142236:231228-231348	40.83	120	GCCTGAACTGTTCCTAAAGAAACTTCAGCAGTGCTGTGTCATTTTTGACTTCATGGACACGCTATCTGATCTTAAAATGAAAGAATACAAGCGCTCCACTCTTAATGAACTGGTGGACTA
12142261:164326-164446	43.33	120	AGCTCATCTGTAGAGACTGATTTGCAACCCTTCCGGGAAGCCATAGCTCTGCATGGTAAAGCCGTTTAAACATATTTCTTTGGAAAAATGGTTAAGAGTGTGCCTGTGGACCCATTTTCA
12142284:27971-28091	58.33	120	GGGGGAGGTGGCAGGGACCGCGTGAAGGGACCTTCAGCAGCCCCAGGACTCTCATCACTCGAGGGGGTCTGAACTCGGAATTCCACCAGCCTGCACTCTGAAAATGAACTCCTAACAGAA
12142353:41810-41930	50	120	TCCTCCCAATCTCTTCAAGGGCACAGGCCAGGGAGTCAAGGTCACCATCATGCTGATGACGAGCTTCCCACAGGTTCAAAATGACAGCAGAGGGGCTGCTTTGTGTAGCAAAATAAGATA
12142381:102588-102708	50	120	TCCGGGCACCCCAGCAAAGGAGAACAAATCGCTGACAAAGGCGAGCGCTTTCGATTCAGCGGCGTCGTTAAGGCAACCCCAAAGTATTCCTCCTATAATAAGTTCCACTTCAAAGGGTTT
12142381:102787-102907	39.17	120	TCATCATGTTTATTTTTCACCATTCACACAGTACTTGTATTAAATAAACAAAGAACAATCGCTCTGCAAATAAAAGTACTTAGGTGGGGAGAGAAGGAAGAGGAACTGGGGCTCTGGTGC
12142381:104089-104209	40.83	120	TGATGATAGCCAACTTAGTGTCAATAAGTGGCTTTCTTTGAGACATATTCAGATGGGAACGTCTTGCTTGCCAATTGCCATAGAAATCTTAACACACCATGAAGATTGTCCAAGCGCCAA
12142381:113363-113483	76.67	120	GCCGGACCTCTGCTCCCCTCCGAGCGGGGCCCCGTGCATGGCCGCCGCGGGGGCCGTGGCGGAAAGGTCCCTCCGGAGGACGAAGTCCCTGCTGTGGCCTTTGCCGCTGCTGCCGCCGCC
12142381:126382-126502	46.67	120	ACTTCCCTCGTCAATATTTACTCCGAAGTGGGGATGCGCCAGAGGCCTATTGTTCTCTTTTGGGAAGGGAGGGAGCCGAGGTGCGAGACAAGCTTTTAACAAGGTTTAAAATTTGAGAAA
12142381:126503-126623	38.33	120	TTTATTTGCATGAAATGCTAGCTTTCGAGTCCTGTCTCTGAGCGGATGTCTTTAAAAAACAATTTAGGTGCTAATGGAATTTAACGTTAAACGATCCCCTTTCCAAGTGGAACGACGTTT
12142381:138679-138799	38.33	120	ACACAATAACACAATGTATTCCTTTTCAAGGTACATTGTTGAAACAGGTCTATTAAGAGCGCGTTGAGCTATTTCTCGCTTCTATTGAACAGTCTGTTGCTCAAACACAACAGCCAACAA
12142416:116257-116377	44.17	120	TCCACTGGAAAGCTTTTAAGAAGGCTGAAAAGGACAGGCAATTACAGGAAGGTTAGGTGCGCCTGATTGGATGTTGTTACAAATCACTCATTGTCATACAAGGCATTTGGAAAGGAGGCC
12142580:202495-202615	55	120	CCTTTCTTCCCACCTCTGTTCAGATTAGCCCGGGGGATGAATGCGCCCATTATCCAGCCCGCTGACCATTCTGAAACGCCAAATTAATTACTAAGCACTGAATCAGGCGCCGGGGCCGGG
12142606:1040041-1040161	38.33	120	TTACAGATAAATCTTGGTCCTTTCAGCAAAGCTTATCTGTAATGGGCTCGGCTCGCTGAGGCCCCGTCTCCTGTAGACATAAATCATTTTCTAATTTATAACATGAATAATTGATTTTGC
12142606:1040140-1040260	35	120	AACATGAATAATTGATTTTGCCTCTGTAGCCTCAACAATAAATCTCCTGATCACACATGCATAAGAAAATAATAATAATGAAAGCGATCAGGATATGCTGCCATCGATTAACTGTGAGAG
12142606:1040261-1040381	60	120	GGGCCACTTGACTCGCAATTCATGTTTTAAGTATTCCAGGTGGCAATGTGCCCACAAGCCACTTCTGCCCCCTGCCCCCGGGCTCTGCCTGTCACTAGTGGGGTGCAGGGCAGTGGTGGG
12142606:108398-108518	44.17	120	ACTTAATATTATCCAGGGAAGCCTCTTGGGCAAAACCACATTATGAATTCAACCTCAGCCGTATGAAGTTCAGGGGAAATGGTGCACTCAGCAACATCAGTGACCTTCCTTTTCTTGCAG
12142606:108999-109119	45	120	AAAGGAGAGGCTGGGCACTTTGAAAAACCCTCCAAAGAAAAAGATGAAATTAATGAGGTCGGAGGGGCCAGATGTTTCTGTAAAGATTGAATTAGATCCCCAGGGAGAGGCAGCACAAAG
12142668:634869-634989	53.33	120	ACCCCAGGAGAGGTTTTCTGGAGCAAGAAACCCCATAAATCACCCCGCTGCCACTCCGGCGTGGGCAATATCTTATGTAAAAAGGTGTTTCCTGGGAGCGCCACAGGCAGGAGAATCCTA
12142668:652278-652398	44.17	120	GTGGCCATGGCAACCTCTTAAATTTATAGCATATCTAAATTGGCTACAGCGTTGCGGTCCGGACAGAGCAAAAAAAACAAGGCATCCGTATTGTTGAGTATTAGCTTCTACCTGGTTCGG
12142668:656388-656508	55.83	120	TTAAACAAACGCAGCGAGCGCCTGGGAGCTGCGCTCTCGGCCGGGTCTGCGCGGCGGCGGCGGCGTTACAAATTGTAAATTTAAATTGCTCGCCGGATTCATTACCTCCCCTCTTTGATT
12142668:656509-656629	46.67	120	TCAGCCAGCCGTGAAAAATTATACTGGTGTACCACTGAGAAACTGTTTTGCCGCAAAGAGCCCGCGCCTAATCACTGGCTTTCTCCCTCCGACAAAAGTGTAATTATTTTGTTTGGGGTG
12142671:7270-7390	39.17	120	CCGTAAATGGTGCTCAGAGAGTAGATTAAGCTGGAATGTGATCAAACCTTATTTGCAATCCGATTATACAAACTGCCTCTTGCACTGACCAGATTGAAGTAATTTCCCTATAGAAACGTT
12142701:86489-86609	42.5	120	TTAGCCAAGAACACCAGTAGGGGAATTAAAGAGCTGGGCACACAATAATTTTAAGTCACGTCAGAGGAGATCTAAATAGCACACATCAGCAGAAAAGAATGGGGAAACCTCCAGTACACT
12142730:13299-13419	36.67	120	AAGTAGACATTGGAAAAGGCCACATTAGGATTAATGAATGAAGGGGTTGGTACTGAAAACGCACTTGTAAATAAATAACATGCAAGGAAAGATGACACATTGTTGGGTTAGAGTTACAAG
12142756:291124-291244	50.83	120	AGAAGAAGAAGGGGTGGAGGGTTGAGAGAGGTTGATGCTGAGGTGATCAGGGATCGTGACGGAGGCTGCCTGGGAGGAGGGTTTAGCGTTTTCTAAACTGTAACAGAGGAAAAAAGGAAC
12142756:299432-299552	57.5	120	TCCCTCCAGGTCAGGGTTGAGGCACATGGACGGGGTGGTGTGGGGAAAGCTCGCACTGTCGCTGCCTGTGCTGTACCTGTCCTGTGGATAAATAGAGGATTTCAGTCTCCAGGGCTGTCA
12142756:64124-64244	64.17	120	CCCTCGGCCCCCGCCCCTCCTGGTCCATCATGCCTCTCGCCCGTTTGCAGGTCGCGTTTTCCGTAATAACCTTTAATGCGGCTGGCCACGGCCCAAATGTTCGCGATGGAGCGCTGGGCC
12142756:64245-64365	48.33	120	CCGCGCATCAGATGGACGATGAAGTGTTAATCATCCCCCAGGGAGCCGTCCCGCGGAAAGTCGTCATTAATTTCTCTGAATTACACCAATTCCGAGACATTCTTTATGGACAGACAGTGA
12142756:93453-93573	44.17	120	TAATTAATAGAATCCCTCTCTTCCTTTATTGCTTCCCGTATTAAAACTATTAATAAATACGAGCTGGGCTGACAGAGGCATCCATCACCCGCCTGGGATTCCCCCCATCCCTCCTTTTAC
12142800:66982-67102	45	120	TCGTTATAGGTACTAGTGAACATCGGGAACAACTTTGATTCAGAACGCAGCACTTTCATCGCCCCGCGCAAAGGGATCTACAGTTTTAACTTCCACGTGGTAAAAGTCTACAACAGACAG
12142809:118673-118793	48.33	120	ATGTGACAGGTTACTTTATTACCATGCCTTTCACAGCAATTTAACAGTTACCCTGGTAACGGATTCAGTGAGGTAATGGGATCACAGGCATTAGCACAGAGGCAGGCTGGCCGCTCGGAG
12142809:121049-121169	40	120	CAAGGCTGATGGTTTGTCTCAAGAGGAAATCAAATCCATTAATTCAGAAATTTCAAGCCCGACTAGCTCTGCCATAAGCAGCATTTCTTATGCTAATAGCAAATGTGCTGAGACTGAAAG
12142818:168522-168642	31.67	120	AACATTAATGAGATAAAAAGATCACATTATGGCGATTGATGTTCTTCAAATTGAATGCACGTTTCCATGTACAAAGCTGCCTGCTAATTTAAAAAACATAGCATGTAACATAGAATCATG
12142818:97407-97527	55	120	GGGCCCGCCTGTCTGATTTGGGGGCTCTGGCAAAAAGCCTGAGCCCATTGATTACAGATCGCTGTTAATAAAGAGCATTTGTAATGCAGCAGTGGTGAGGCAGCCTCCGCACGCCGGTTC
12142840:29849-29969	42.5	120	ACACAAATCTCTTCTTTTAGTGTAAAAAGGGTCAGCCGGATGACTTCCCCTGCAGGAGCCGAGATGAGGCTTGACATGAATCAATCAAGAAGGCTCAATTTTACAGTTATAGTGCCTAAT
12142846:69458-69578	40.83	120	GCATCTCTCTCTTTTCTTCCTTTTCCTCTTTCTGTCTTCTCATCTACACCAGTAATTACCGTGTTTGTGATGGCTACTATAATACGGACTTACCTGGGTAAGGTAGAACCCTACATTAAC
12142848:1104820-1104940	36.67	120	TTTGTCTGGTTTCATTTCTAATAATTAATCACTTTTTGCAAATTACAAAGCACTTCAGGCGGACGGAAGTACTACTGTAGGAGTTGTGATTCAGAATATTTAGAACGATCAAGGTGGTCC
12142848:480226-480346	49.17	120	GGGGGAGCGAGGCCACTTCGGGGTCGGATTGGAAATGTTGAGGCTTCGCTTGCTTCCTCCGCGACATGCTGGCTCAAACATCAGCTGGGGCAGAATAAAAAATTACTAAAAAAAAATCTT
12142848:480462-480582	43.33	120	AATTATGATTATCAATAATGCATTGCGATTAATCATAGAGGGGCTCTTTGAAAGGCGATTGGCACCGGGCCAGCGCTATTCAAACCCGCTCGCCTTAATCAATTAGTTCGTGATTTGCTG
12142848:480583-480703	75	120	CAGACCCCTGTCTCTCCGCGCGCTGGCCCAATAAGCCGGCCGCGGGGCTGGCTCTGTGAGCCGCGCCGCCCGACACTGGGTTAACCCTCTTCGCGACCGCCCGGGACTCCGCGGCCCGGC
12142870:98964-99084	46.67	120	ATTTCACGCTCTCAGCCTTGCCTGCACAATAGCACAAATTAAATTCTGCACTAACCAGACGAGCAATTAGCCCACAGTGAAGATCGGGCTTTCAGCTGATTGCTGAGGCATTCCATTCAC
12142918:26263-26383	43.33	120	TCACCAAGGGTTAATTTTCTAATGGCTGCCTTGCTGCTGAAGCTGGCCAAGTTTTTCATCGCCTGCAGAGCACCACAAGCTGTGATTTGGAGCCAGAAAACACCATTAATTTTCTAAATA
12142919:409533-409653	51.67	120	CTATTCAGCGGGCCGGTTTTCCTCGAGCTTTGGAAGTTTCACTCAGCCATGCACTCAATGGCTTCACAAAGCTGATTACAAGCTTCAGCGCATTCCTGAAGGAGCCAAAAGCGACGCAGG
12142919:409654-409774	60	120	TGCAAACGAGCCGAGGGAGCCCCTTATCCCGGTGACAGAATGGGACAAGCTGGGAAAGGCTTGGACCACACAAATCCAAGGCTCACCAGGCAGCAGAAAGCCTGCCTTGGGAACCGGGGG
12142919:411118-411238	65	120	CGCCTCGCATTGGGCCTGGTTGCGCCCGGGGGTCCCCGCGGGCAGGGCGCGGGCGGGCAGGGCGCGCGCGCCGACGCTCTTTTGTCTGATAACTAATTTGAGTTAATGCGATCTTTATGT
12142919:411239-411359	44.17	120	AAAGCTAACAGCGGATAATTGTCTATTTTCTCGCCAACAATCTCCATCACAATCACTTATCTGGAAACCTGCGGTTGGATTAATCGTTATATTCCCGAGATGAGCGTCGCTGCAATCCGC
12142930:13388-13508	38.33	120	AAAAAGGGTAAATTTCCCCAGTACCTTCCTAACTGTGAGGACATTGTGCACATCTCAGGCGGATACTAAGTGGTGCAGTAAAGCAGCAAATTAGAAGAATGTAAATTTTTTAGTAGGAAT
12142939:166475-166595	35.83	120	CAGTAGGAGAGCAATCCCCTTTAATATTTTCAATTAAGATGTAGTGTGGCCAATAAAAACGGCTTACATTTTCATTTTATGGGTACCTATGGAGAGCATTATGACACAAATGACTCAGAA
12142939:244121-244241	42.5	120	CTATCGATATCTATCTCTGAGTTGCCTTAATAACATCTTATTCCCTGTTTTCACCAGCCATCAATAATATTTCTGCCTGCCCGCTCAGGCCCCTATCTCTGCGTGCAATTGCATTATAAG
12142939:244242-244362	41.67	120	GGTCTATAAGCCCAATTTGCTTCACATTCTTATTTTTGGAAAAGACTCGCTGGCTTTTGTAATGAGAGCAGCTGCCAAGAAGGCTTGACAGAATTTGTGGCCCATCTGGCTTATAATCTT
12142939:371206-371326	40.83	120	ACTAATCCATCCATGACAGAGCTCAATTTTCTCTGAGAATTTACTTCTGAATGGGCTTCCGAAATACTTGAAAGCTCAAAATTAAAGTACACTGAACAGAGCAGCCACTGAGCTGTGGAC
12142963:218750-218870	28.33	120	TTCATCAGGGTTTAAATTCTAGTACCATATCATATCAAAGGAAAAAAGTATTTGATGTACGTGTTAATTACTGCTAAGATGTAGCTACTTAAATCAAGAGTTTAATCTTCATTTGACTAT
12142967:455007-455127	32.5	120	TCTTTAGAAATGGTTGAAAATGCTTCTAAAATGTGATTATCGACCATGGTATGCATGATCGTTGTAATTGTTGACATTCCTTTTAGAAGTTGTGAAATGTTACAACTTGTGCTTATGTAG
12142967:53360-53480	70.83	120	TGCTGCTGCTGGGCGCCGCGTGCCTGATCCCGCGGAGCGCGCAGGTGAGGCGGCTGGCGCGCTGCCCCGCCACTTGCAGCTGTACCAAGGAGTCCATCATCTGCGTGGGCTCTTCCTGGG
12142989:155889-156009	34.17	120	AACACACATGATTTAGCTATTTTACATCATTCGTTATCTAGCGCCCTGAAACTGAACATAGAGTCATATATTAGATTGAGGTTAGAAGAGGTGGCGACTGTTTATTTAAGGTGATAAAAT
12142989:156010-156130	50.83	120	GGTCCATCAGCAGTAATCTCCATCGATATGTGCCACCAGGAGATGAAGGATGAGGGGACAAGCCACAATTAATTGCCCTATAGTTTTGTAGGAGAGAGTGAGCCAGCCCAGACCCGCTTC
12143006:317700-317820	55.83	120	GTGGTCGAGTGGTTGTACAGTCCCTGGGCCATGAGGTGCAGCGCCAGGCCGTTCTTAATGCCTGTGGCTTTCTTGATCTTGGCACGCTTGTTCTGGAACCAGATCTTGATCTGGGACTCG
12143006:317821-317941	68.33	120	TTGAGGCTGAGCTCCTGGGCCAGGGTCTGCCGCCGCTGCTCCGTGATGTAGCGGTTCGCCTGGAACTCCGCCTTGAGTCTCTGCAGCTGCTCCGCCGTGAAGGCCGTCCGCGGCCGCTTG
12143006:322336-322456	57.5	120	TAGCCATCTTCCTAGGCAGTAGTGAGGGGTTTGACTTCCCCGAGTGTCACGCTCAGCTGTGCCCAGAGCGCGAGGCTGGCAGCGCCTTTAATCGCCTTTGCTTTTTTTGCAGGGAGAGCG
12143006:324573-324693	47.5	120	CTTAATTAAATTCTAATTAGGACACTATCAATATCCTATTTAGCCGCGTAGCTTTTGTGCGCCGCGGTCCCTTTCAGCGCCGTAAATAGGGTCTCGACGCCTTATCTCGCCTGCAGGAGA
12143006:324694-324814	45.83	120	CGCCTCGAGAAGGGCTGCGGAAGATAATTTATAGGTTTTAATTACTCTTCATTCCGCCTGATCAGCTTGGCGTTCATCACAGGCCTGTGAATAAAACCCTGGTCAAAAGCTCTGTCACAT
12143006:324815-324935	63.33	120	CGCGCTGGCAAGACGCTTAATCAAAGTGAGCGGCCCCGCGCGCCGCGCGGCCCGGCTCCTCCACGTAATTTCCAGCCAGCTGATAAAGCCAGCTGAATAATGCGGCGGCCCTTTGGAGAC
12143006:324936-325056	44.17	120	ACCATTTACAGAAATGACTTTATTGACGGCTTAACGTCGGTAATTCATTTTACCTTTCATGTAGTGGAGCCCGGATTTGTTACAGTAATGGGATGATAAATGCACCCGCGGCCCACGAGC
12143015:278214-278334	36.67	120	CTGGAGTTACTGCAAGCACTGAGTGAAGACTGTGGGGCTAATAAAAAGAAATGATTCACGCCTCATTTATGTTCACTTATGTTTTACATTAATAGAAACCAATAATAGGAACCAGTTACC
12143015:48619-48739	39.17	120	CAAACTCCCCCCTTTTGTGCAAATTGAAAAAGTGAAACAAGAGGAGGATGAAATGAGCCGAAGATGGTCTTAATGGCTGCTTTTTAATGGGGAAGATAAAATTAAGACTGATTTACGTGG
12143015:93401-93521	47.5	120	ATCACAGATTTTGTTTACTAGTGGGTAATTAATTCTCCACATATGCTGGGAACATCTGTCGCCGTGACCTGCCATCGGATCTGCGAAATGACTGCTGTGCGGTTTCCCCGCAGGTCATTA
12143062:231842-231962	40	120	TAAAGCACACTTACTTGAAAAGTATAAAACCGGGTCCCATTAGGAGGATGCACTTTAGGGGAGCCAGAAACGGTGTTCATATCCGAGAAAATCATTTCTGATCACAGAGACAATATAATC
12143062:231963-232083	45	120	CACAAGGAGCTACAGATGCAGAGCAGAGAGCTTAGCGTACAGATAAATCCGTGCATGCATTGAGGGAGACTACAGGGTAAAATGAAATCTGCCCCATCCTTCTTAAATACACAGTGATAG
12143064:44494-44614	39.17	120	TGTACAACAACAACAACCCACCAAATGGCGGCATCTGTGCTTATTTCCTCCCTGGTCCTCGATATTTGGAATCCTTTCAATGTTCAATGCCCAAAAATGCAATAAATATTTTTACTTTGG
12143101:171052-171172	38.33	120	ACATTTATAATGAGCGAAGCACACAATCTCTTTCAGGATGGACCACATAACACAAAGAACGTATTTGTACACTCATCAAGGCTAATGGACCCTGAGGGTGCAATAGGAATATGTTTTTAA
12143132:44395-44515	44.17	120	AGTAACAAAGGGTGCATGGAGGTGACCTCTATATTTGCACCTTCAGCTGGCAGCTGCAAGTAAGTGAGCTCTGTTCACGTCAGTTCCACTTAAAATGTGTAGAAAGTCTATATCAGAAGG
12143132:44516-44636	46.67	120	CAGCGAGATAGCAGTCAGATAATTTATGATTTAATTTTATGCGAGCCCTGCTTTCAGTAATTTGCTGTAAACTCAGGGGAGGCTGGCGCTAACCAGTTCTGTAGCTCAGGGGGATGGTGG
12143166:266563-266683	64.17	120	CCTCCCAGCTTTAGGACCTGCCCCGCGGTCCGGCACCCCCAACCCGGTCCCGGCCGGAGAGTGAGAGAAGCGAGTTCGCCGCCTACTTACTATGCATGGATGCAAACGGGTCGTGCTTAC
12143166:266684-266804	74.17	120	AGTGTATTTCCATCGGGGCGCTCCAGACTGCAGGCCGGCCCACGCCGCCGCCTCCCGGCGCCAAGGGGCTGCCCAGGGCGGCTAGGGAACCGTGCCACCAGGCCGGGCACCTTGCGAGCC
12143166:274250-274370	53.33	120	TTTTGATGCCCGGGGCCGCTCACAGGTTGGAATAATTCAAGCCTTCCGCTCCCCCGCCGAGCTGGGGTAGCTGATCACTGAGCTGAAACTAAACGTTTTAGGTGGAAAAAAAGCGTCCGA
12143166:437279-437399	45.83	120	GGTAGCATCGTTACAGTTGAGAAAGGTTGCCAGGGGTAACTAGAGAGTATCACCAGTATCGTGTGATCACTAGGCTGTGCCATTGAAAATGTTAGACTGAGGATTGTATTGGGTCCCTTG
12143166:508385-508505	53.33	120	TGAGATGAGTAGCTGTGCCAGCAGGGACCCAAGTCTCCTGGGCTGGCCGCGCTCTCATTAAGATTTGCCGCTAGCAGTGGCGGTGTTCAGCATGTATGTGACGTGCATTCTGTTATTGTA
12143166:522094-522214	41.67	120	GCATTACAAGGTATTTGTGGCAGTGCTTGTTTCAGTTTTCAGAGCTGCCAGTTTCCAGGCGGATTTGAATTACAAAAGAAGAAGCTGGCATGAAAATTGAAAGGTTTTATCGGCTGGTCT
12143176:142238-142358	50.83	120	AAACAGCACTTCAAGTAAAGACATTACGCTGCATGCATAAAACGGCGCCAGGCACCTAGGAGCTGTGGGTGGCCGAAGGTTGGCCATTTCATGCCCACTCAGTAAAGCAGACTTAATCGC
12143177:9754-9874	63.33	120	CCTCCATCTGGTCCCGGCAGGCCTCGCGCAAGTTGCGCATCCAGCGCTGGATGCCGCGGCGGTTTAGGTAGAGCACCATGAGGAAGATGAGGCCGATGAGTGCCAGCACCAGCCCAAAGA
12143178:708651-708771	50.83	120	AAAGGTGAGCCATAAACAAGTACACACAGCAACACTGCCGGGCAAAAAGGGCCAGGCAACGGGAGGCCTCATTCTAATCAGTCCTCAAAGGAACCTGCCACACAGAAGTGGCACTTATTC
12143178:711612-711732	56.67	120	TGGTGGTTTAAAGCTCACTTCAGTGCCAGTCTGCGGGAGATTGCTTTCCACAGGACCCCCGCTGATGGAGGCCTAGGGGAAGAGGCCCAGGAGTTATTCAATCAGCCCTAGACTCTGGGG
12143178:767340-767460	41.67	120	ACGGCAGGAAATCTGTCAGGGTAAGACATGGCAGAGGTTTCAGCGTTTGTTAAGAGTGTCGTGGGAATTTAGCTAAAACTGTTAAAACTGACACCATTGGCTTTTGTTAACACATTAAGC
12143178:774417-774537	34.17	120	ACACAGTTAACCAGGTTTCATGCAGTAGACAAAATGGCATTGTGGGATTACATTAGTTCGACAGCTGCTTTATGACTATAGCTTCCAGACCAATTTATTTAATATTGATCTTTAAACAAA
12143178:799469-799589	36.67	120	TTAGGAGAGGCAAAATGAGTATGCAGCTTTCCATTATATACAGGCATATTTTCAATAGCCGTGTGAGTCTTTTTATGGCTCCATTTATGTCAATGTCCTAGTGTCATCTGTAATAAACTG
12143178:813077-813197	35	120	TTTAAATGTTTTGGCTGGTTTACAAATCATGCAGCCATCTGCACAGTAGGTGTGACACCGTTTTTTAGACAAAAGTTACGTTACAAACAAAGATAAAGTCATTTGAAATGCTTTGGTGTT
12143178:855092-855212	46.67	120	GTGAACACTCCGAGATGAAAGTCTCAAACACTCCTGAGACTTTCCGTGGAAAGTAGAGCCGCCTGACTTTTCTCCAAGCAGACAGGAATGCCCATGATTCAGCAGCCTGAGTAAATAAAA
12143178:900990-901110	48.33	120	CTCCCCCTGGGGAGCTCTGTAATTTCCAGCTTCTCCGAATTCAGGTATTAGTAAAGACCGCTTGGGGACACGCAACAATATAACTCTACATTTTCAGGCATTCGGAGAGAACCCCCTAAG
12143178:901111-901231	46.67	120	GGTCCCAAGTTCAAATTTCTGAAATGTAGGCATTGTAAAAGGAACCTCGGGGGACTCCAGCAATAGAAATCTGCTGAATTCAAAGCATTTCCTAAGCCCTGGCAGGAGCCTTTGCTCCCA
12143178:904478-904598	39.17	120	CACACATTTACATGCAGCCAGTGAAGTAAACATTTCCATAATTGCTCACTTCAGAACACGTTACCCAGTTCCTAGGTACAATAACTGTCAGGAGTCAATGAGGAATAAAGAATTTTCCTG
12143178:904845-904965	34.17	120	TTTTTACCCTTGGAAATTACAGCAACAACATATGGCTTCCATTTACTTCCAATTTTACTCGTACTGTGAGCTTCTTTGGTGAAGTTGTCTTCTATTGCTAAATGACAAAATGAATGATGA
12143182:1933967-1934087	45.83	120	TTCCGTACTTCAATCAGCCACAGCCAGCAGTATCCCAATAGAAGGACCCTCAACAGACCGTTTTCAGCATTTTGCTACAATTAAACTCCTCTGGTTTTAGCCCTCGGGCAATTTAGTACC
12143182:2475033-2475153	40.83	120	GGGCAGCCTCTGAAACTCTCACTCCCACCTAATCTCATTCGGTGCCTACGCAGCTCACCGTGTGATTTCCAACACAGCTAAATGAAATTATAAAGCAGTGTTAAATTTATTAATCATTTA
12143182:2475504-2475624	35.83	120	ATAGCAGCGAGTATTAAACGCATGCTCAATCTAGTTTTATTTCTTTAAATTTACTCAGTCGAGAAAAATTTGTGGAGTGCGAATTCTCCTCATGCTAGGTGACTTTTTAATCCTTCTCGT
12143182:2480074-2480194	54.17	120	TATCAGGCCAAGTGACAGGCGTCCGGAGCAAGAATGCAGAGCTCTCGGTGCAGACCTCCGGCTGACACCAAAGGTGACCCCCTCACTCTCACCTTGAAAGGGAAAGTTCCCACTTTATTA
12143191:79033-79153	42.5	120	TATCAAGATTGCTGTGGGCCATGAAACAGCTGTAGACAATTAATCTTTCCACAATTCTTCGGCATAAGAATTGCTTTCCCCGCAAAGTAACATCTGCCGTGCTAAGGTGATTATTCACGG
12143292:269053-269173	45.83	120	GCGCTTCGGTGGGAAAGGCAGTAAACACGCCGCTGATTTTCCCTATTATCACCCAAACACGATTTCACACAAAGCAATCACCACGCAGAAGTCTATGAAAATGTGTTTGTTGAGGAGTCA
12143365:103378-103498	35	120	ATGGCCTATAAAATTTTGTAAAAACAATTCTTAAATATTATTTGAAAGGGCAAATGGCCCACGCTGAAAGGTTTGACAGTTTGACATATAGTGCATGGTTTTGATAGCTCGGAAACTGCA
12143365:103929-104049	56.67	120	CGCCCCACGGCTGCCTCTGCATAGCCAAAGGCCATTTCCAGGAGCCTCTGGCCCCGCAGTCACTGGCCTGCTAGTTAATTGCCACACGGACTTCATGACACATGGGCAGATAATATGACA
12143365:104050-104170	46.67	120	TTTTCGGTTTCTGTCACTAGCAAACGCCACAACGTCGCTTGCACTAGTTGCTAAGAAGCTGTCAGAAACCATTAGCAGTTGGCTAAAGTCGCCCTATGGCATTTCCTCATAGCATCAGCA
12143365:118847-118967	39.17	120	TACCCTGGCAAGTTGGCTCAAAGCTTCTTCATTTATTTGTAAACAGAATATTTAGTGACCGCATAGGAAGTAGCTGTAATCACCAGCTCATAAAGAAACCACAGCAGAGCTTTTGGATTT
12143365:132613-132733	49.17	120	TAAACTACATAATCACCCCTGAATTAGCCCGGGCTCATCAGTTGCAGTCCAGCAAGCTCGAGTCTGCTGTTTGTATGCAGCCTTGATCACATAGCAACCTGATCAGCAGGTGTGGAACAG
12143365:168110-168230	48.33	120	AGCTGTTGCAGGCAGTGTCTTAAGGAGACTGGTAGGAGGAGGCATGGAAACCAAAAGGCCGTGTGTTTAGAAGCCTAATTGTCACATCAAGCATCATTGTCCCCATGCAACAACAACCAC
12143365:170805-170925	37.5	120	AAAATTCATTTAGATAAAATTGCCACAAACATTTAAATGGGAAGATTAGTTCCCCCTCACGCCTTATTGCACTCGCTCAATGGTTCCGTTAAGAACATTTTACACGTTGGAAATTCCGTC
12143365:174772-174892	42.5	120	CCCCTTATTGATGTTTGTAATTGCATTATCTCATAAAGGGGGATGATCAATGAAACCGAGCCGTGCATTCTGGGGTCAGAGGAAGCCAAAGTACTGTTTGTCCCCTTTAATACAACAAGT
12143365:174915-175035	40.83	120	TCAAAAAATGATCTGATCTCGGGCTGACCCTGTCGGACATCCCAACACTTTCTAAAACGCGGTTTGTGTAACCTTTTGCTTAAATGCTAAATCAAGTACCTGTCTTGCATTTCAACGAAA
12143365:254728-254848	34.17	120	AGCTGACAGGTAATTTCAACAATAACAATTACTCCTATTACTTGTGTCATAAACAATTCGCCCAAGGCATGACAATAGCAAAGCTTTATAATTCAATGCCATATAAATAAATGCCAGCAG
12143365:38553-38673	35.83	120	TCCATTTTTTTATTTCTGTCATAATGTAGGTACACGAATTATGTGACAATTTCTGCCACCGGTATATTAGCTGTTTGAAAGGGAAAATGCCTATCGATTTGGTGATAGACGATAGAGAAG
12143365:38792-38912	33.33	120	CACTACCACCTCCTTTTATTATTTGCATATGATTAAGTCCCTTTTAGATACATTTCCATCGAAATGAAAATTTTTGAATAATGTGGCTATTATTGCTTCATTAAGGCTGGCTCTGGGATT
12143365:83259-83379	37.5	120	GAAAAAGTCAAAATCCATTACATTTCCATATTTGGCAAATTCAGCGTCTACAGTTTCACCGAAGAGTGTTTGACCTATTTATTTGTCACTGAGACCACTTCACAGTGAAGGGATTGTTAG
12143401:17897-18017	62.5	120	GGAGAAACTCCCTCAACATCCATCTCCATCTTCCCATTCACTGGAGGGCAAGACAAAAGCGGAGCGGAGACTTGGCAGCGGCGCCCGGCGGCTCCTCAGCTGCCGGTGGCACGCATGGCT
12143435:360954-361074	32.5	120	ATTCAGACACAATCCAAAAGAAAGTTTGTGTCCATTTAAGAATCCACTGGTTTATTTCACGTTTACATACTAAACACAGGTAATAAATAAAAATTCCTGCCTTTAAAAGGAGAGGGCATT
12143435:82078-82198	44.17	120	ATGTTCTACCACAAAAAGATTCATCCAAGCCGTTTAACCCCACTGTTGATCTTGTAACACGAGTAGATCGGGAAGCAGCCATACTATGGCAAGTCCCTACAATACGGTCATCATGATCCA
12143447:41219-41339	35	120	AAGATGATGGAGGAAGGGCAAGAGAAAATCAAAAAACAAACTTAATAACACCATACCTTCGGAGCAGCTTGATTTATAATGAGTTTGTGGGAACATTCTGAACCTATTTCATGTTGAATT
12143463:233225-233345	27.5	120	ATTTTTTTTTTGAAATAAAAATTCAACACCCAAGGCAGAAAAAAATTTACTAAAACTCCGACTTTACAGTTACTGTGACAAGAACAAATTTATAGACCCACCATTTAAATTTTACTGCAA
12143463:76183-76303	51.67	120	CAGCCCGCTGTGGCGGCAGGGGAGGTTTTTTCCAGAGCTTGGTGGAGCTCCATATGGTCGAGATCAAAGGTGTTGCTGGGTGCATGGTTCTGCTTTATTTCCAAGCACTGCTGTTAATTA
12143481:775046-775166	49.17	120	GGGGTCATTTGCATGTCATTAGCATATCCTTCTCAAGCAGGAAGCTGACAGATTGAGCTGACGGGAGGGCTCATGGCTTGGCAATCAGCCACCTGGAATAACAAGCTCTCAGGAAATTTG
12143503:27975-28095	49.17	120	GGTACCTTGACGAATGTTTCCAAATCCCCATTAAACAACTTAGCATTATACTGTGAGCGGGGTCTGGACTTCCTGTGTTTCTGGGGCTTAGGGGGAACATTTGGAGGCCTAAGGGAAGGG
12143509:54392-54512	44.17	120	ACTGTAATTGACTGGGGAGATATGCTAATACCTGTCATTTGGGATGATAAAAGATGAGCGGGGGACGCAATGCATTATTTAGCTGGCTGTGTGATAGATGAGGGATGCGCAGTGCTTTAA
12143509:607329-607449	63.33	120	CCAGTGCGACCAAGACCAGTGCATTCAGAGCACCAAATTCGTTTTGCAGGCCGCAGCCACTCCCCTGCTGCAGAGCGAGCCCAGCCTCACCAGCGACGAGATGCACCTCCCGGGGAAGCC
12143540:164649-164769	39.17	120	AATTTTCCCCAGCAGCACTATGCTAAGGAAACTCCAAGGCTTGCCTTCAAGAATAACTGCGAACTACTTGTAAGAATAACATACTTACGACAAGTCTAGAATGTTACTTTAGCACAGTGA
12143540:232406-232526	40	120	AAGAAGCAGCATGGATAGTTTATACTGTGGTTTTTCAGAGACTGAATGCCAAGAGAACTCGGTAAATGTTTATTCTTCTCAGCTTTCTCTTGAAATTCCCCTAAATAGCGCCCCATTTGG
12143540:615197-615317	54.17	120	TGGCAGAGGCAGAAGAGAGGCCTTTCGCTCTCAAATATCGCTCCTTACGTCGTGTGAGTCTACCAACCCACCACGACCCCATATTCTTGTGCGGGTGTCTGACTCGAATGACAAGCGAGC
12143540:615318-615438	34.17	120	TGATTTTTTCAGTACATAGCTGGGAAATGTAGTGAGTGATAATAGAGATTTCTCTTTCATTTTTTACGCTTGACTTGGTTATTGTTGCTTTTCTTTTCCCGTGATTCCTTCTGAGGATTA
12143540:615439-615559	54.17	120	GCTCTGACTTCCCCACTATTGGCGGTCAAAGTGGCCCCGACTCGGGATGACAATTGACGGGGATCAAGGGATTGCCCATTCTGTGCCTGTAAGAACGGATTCGTGCCAGAGAAACTCATC
12143540:615560-615680	40	120	AAGTGGAGGCGGAGAATAAAGACCGTTCGGGGGTAAATGTATTCATTGAGAAGGGTTCTCCCAAATTGCTTCTAAGTTTTTTTAATGAAAAGTAACGATTGCAGCAATCAGCGGCTTTTT
12143540:615665-615785	66.67	120	CAGCGGCTTTTTGGCGGATTACAAATCTGGAGGGAGCTGCGGCGCTGCATTGAAAAGTGCCCCCGCCTTCGCACGGGGCAGCCGGTTCACAGGAGCAGCGCGAGGGGCGGGGGTCCGGTC
12143540:663835-663955	45	120	TTCCAGCCGTGTTTGTTTTTCTTCTTTTCCCTTTTACATTTCAAGTTTGTCTCCTCGCGCGCTCACTAACAACTTTGTCTGTTAAATGCAAGAGCTGAGGAGGGAGGCGGCCAAACTTTC
12143540:664001-664121	41.67	120	CTGTAATCTTTTATTCCAAAATGGGTCTCGGCGATTAGGGGAGACCCAAATACATGTAGCGGTGCATGAATAATGCTCATTGTAGGAAACTGACACTTGCTCAAGGAAAAAAAGTTTGGC
12143541:161797-161917	42.5	120	TTATAGTTTAAACAGCTGGAGCTCTGTCCCATGAGGGACACTGGGGTATGGCTCCTTAACGGCAGAATAAATCCATCAGACATATTTCATGTGTCTGATAACATTAATAGATACCAGGGC
12143547:419039-419159	54.17	120	AGGCAAAGGAAAGGAAAGCACCAGGGTGGGCTTACCACTAACGTGAGCCTCAAAGGTTGCGGCACTACCCTCCAGTACCACAACGCTTTGTAACGGCTGCGTAAACGTCGGTGCTTGAGT
12143564:159346-159466	47.5	120	GAAGGCTATGTTAAACAAAGTTCATTACTGCATGATGTAAATGAGTTTCTCACCAGTGATGTCACTGATTGGCTGAGCTGCAGAGCTGGCTTCGAGCATGGCCGGATTGGCTGCTAGCTC
12143564:159467-159587	50	120	TTCTGGTGCCTGCCTGCTTGGGCAGCGGTTGAACCAGATACTTTCTGTCTCTCTTGTTGTCGTTTGAAGCAAATCTTGTTCAGCCCAGCTGTGTCTCCATAGTAGTGGCACCCTAAGAGA
12143567:39835-39955	47.5	120	CAAATCAGACTAATTGTGACAAAACGCTGGTTATCTCTGGAAAAACAATTAAATCCCTTCGATTACAGTTAAGGGGAAATGTGCTTAGCGGCGGAAAGCGGCCGGTAATGGGGCGGCCCG
12143567:40032-40152	39.17	120	CTAAATTATAGGGTCAAAATTCGGATAATTACTCGATTAAAACCTATTACACTTATTAGGGGCCGCTATTGATCGTGAATTGCATTCGACCCGCTCCTGATTGCTTTTTGTGTCCCTTCT
12143624:296726-296846	46.67	120	TTGCACTTTAACAATCGGATTTGGTCAGGGTACAAGTTGTTTGTTTAACCCGACAGCTCAGTGCACCCCGTCGCACGCTTTGCACACTCATTAAAACGATTATTCACGACCTGTCGAGTG
12143624:306779-306899	72.5	120	ATGGGCCAGTAGAGGGAGCCGGCGCGGTCCATGAAGGTGAGGCCCGTGGAGGTGAGGCGCGCCCCGCGTTTGAAGGCCAGCTTGGCCCGCGACGTGGTGGAGCGGCGCCGCAGCTTGCCC
12143624:306918-307038	63.33	120	CGTCGTCGCTGGACGGGTCCAGCATCCAGTAGTTGCCCTTGCCCGGGTCGTCGTAGTGGCGCGGCACCTTCACGAAGCACTTGTTGAGGGACAGGTTGTGGCGGATGGAGTTCTGCCAGC
12143624:97593-97713	37.5	120	AAAGTTTTGGAATTTAAGAAGCACTTAGTTGCTGCATTAGGCCATTTAGGATATTTCAACGTCTCAATTGACTGTAATTCCAATCTTCTCAAGTGCCCTGTTAATGACCTTGCATCTCCA
12143679:100148-100268	53.33	120	CTGTTAATTAGAATGAAATGTCAGGCGCACAGATGGTACAAGCTGGCACCCTGCCATCCCGCCAACTGCTGCTGAAAGCAGCAACCCTACTGCTGACAGCTGCTCAGCCATGTCCCAAAC
12143686:135051-135171	55.83	120	CCAACCCGGAGCTTGCCAAGAGTCTATTCCAGCCTACACCGCTAGGAAGCCAACTTCAGCGAGCTCAATGAGGGGACCAAACTGGGGCTCGCTTTCCAAACGCTCCGCTCCAAAATCTGA
12143715:609452-609572	51.67	120	CCTTATCGCGGCGTGCATCACATTATTTCATTTCAAAGAATCCACAGAGAAGCCCGTCCCGGCCGACAACAGAAAGTAAAAACACAGCTGACTCCCATTAGGGCCCTCTCACAGGCTCCG
12143793:396261-396381	45.83	120	GCGTTTTTTTGTGGCATTAATAAAGAGTTATTTGTCCGCCGTTTCCACGGTCTTCACAAAGAGGACTTTCATAGGGGCGGCCGCTCGGGCCGCGAGTCCAATTTATACAAAAATGTTGTA
12143793:396382-396502	50.83	120	TTTTTAGCCCTGGGCTCTGTTTAGATGGCGCTCGGTGGAAAAGGAGAGCCCTTGGAGGTCCCCCCGTAAAATCTGATAAATGACTCCGAAAAAAGGCTGGGATTCAGAGGGCTCCCATTA
12143811:146463-146583	37.5	120	GACTACTCTGTCCACCATGCTAAATTTGTGATTACATTTTTTATGTGCATGATTTAAATCGCTTTAGCAGCAGTCCAGGGAGCATTTTACCCTGCATATTAATTACACAAAGGCTTTGTC
12143811:150024-150144	31.67	120	TCTTCCACTTCATGATCTCCACATGGGGCTGTTAGAGGGATAATGTACCATACAATACACGGTTTACTTTTAATTAATAGAAAAAAATGTGAAATGAATATTAAATGTAGCTTAATGTGA
12143811:81807-81927	43.33	120	GTTTGGCAGTACTTTTCACACCGATCTACACCAGCAGATTTTCTAGGGCTTAACTTTATCGTGCAGAAAATCCTCTTTTATTACTCCCAACCTGTTGTAAAAGCTGTTGGCACAGAGCGC
12143826:166235-166355	45	120	CACTCTTTGGAAGAGGATTTGGAATGGTCTGAACCTCAGATTAAGGACTCTGGGGTAGATACCTGTAGTAGCACAACCCTTAACGAGGAGCATAGCCATAGTGATAAGGTACTGAGATTG
12143826:166356-166476	42.5	120	TGGAGCCTGCCTTTTAACCTGCTCATTTGGTCTTCGTTTGCTCTCTGTCACTCATTAAAACAGAACATACTAAAAGGACAGGGCATTTCAAGGGTCAATGTAGCATTTCTTAAGGTGCAG
12143842:337918-338038	41.67	120	GACGGCTCATCAACCCACCTACATCCCATTACCTTGGTAATGGTGTTAGCAGGACGAAGAGGAACGTGAGGTTCAATGAGAGGTGTCTGAAAAATAAAATGTCAAAGCAAAAGAAAATTA
12143858:133381-133501	49.17	120	GGGCTGCCCTTGTTTACAACTGGACAGAAGAAAACAGAGAGACGCAAATGAGGGCTGACGGTTTCATGAAGCACAATTGGTTGATCCCAGATGCAATCTGACTGCCCTGAACTGAGCGAT
12143858:133512-133632	59.17	120	TATGCAGAATTCACTTTCTTGCTGGTCGGTGCCCACCAGCCTTGGAGGAACCTCCCTGCGCCCCTCAGCCACGGCTTTGAGTGCAACCAGAGCTGAACAGCAGCACCCTGGGACCCGATT
12143858:136347-136467	30	120	GTTATTGCTCATAATTTGTGTAAGGATTAATTAACTAATTACAGACAAATGGCTGTGGGCGAAATTTTGCTCTTGCTTGTCAGGGTGCAATTTGTAATTATTTTAATCATTTATTCTTTT
12143879:114530-114650	36.67	120	AGAGTAAAAATAATTGCATTTCATTAAGATTGATGACACCCCATTTAACCTCCCCTCTCGTTTCAGCCCTAAAGTGGAAAGAGATGAAGTTCTCATCTATAATAGCTCCTGTAACATTAC
12143900:299697-299817	45	120	GTGATAAAATGGAAACATGGTAGATGTTACCTAGCATGTTGTGGTAAAGTGGAATGGCCCGTCCATGGGTAGTAAATGCAGTCATGACTAGTGGGACCGTTACACCTGCAGGCAATTACA
12143913:149997-150117	47.5	120	TGGGAGGCTGCGGTTCGGGCGCTAATATCCGCCGCCCATTATCCCGGCTAATAAATTTGACCTATTGTTCGTTTGTTAAAATGATGTCACCTTGGAACAGTCCCTAAGCTCCTATTTCCA
12143913:150118-150238	51.67	120	TGAATTAGGCCTTTATTGAAAGCCGGGAGCCAATGAGAGAAGAGAGGCTTGTTGATCGCAGCCAATGGCTGCGGCGGGAGAGGAATTAGCAGCGGAAACTCCAGGTTCGGTTCAAGAAAG
12143913:150239-150359	70.83	120	ATGACACAGAGCCTGTCGGGCCCGCGCACTCTTGGCAAAGTTTCAGTGCGACGAGAGGCGCCGGGCGCTCCATGGCCGCGCGGTAACGGGGATCCAGCCGCCTCCCCGCCCAGCCCAGCC
12143913:151325-151445	68.33	120	GGGCGGCGCTCGCCAAGTCCCTCAAAATGACGGACGCGCAGGTCAAGACCTGGTTCCAAAACCGGAGGACCAAGTGGCGGTGAGAGAGGCCCGGCCCGGCCCACCTTGCACCTGCCCCGC
12143913:44057-44177	35	120	TTGGATGGAAACCTTTAATGTAGGTTCATCCCAGGAATATGTTTGTATTAGTTAAGTTTAAAATTGTGTTCCTTGGTAAACCGTGAGAGATTTCCAAAGTATTAGACACCCACTTTTGTG
12143913:44178-44298	34.17	120	CTGGAATTTAATATGCAACTTTTTATTGGAAAATAATCGTCCTTGTCTGGCAAAATCCACCATGCAATATTTCTGTTAGTAGGTATAATGCAATAAAGACAGGGAGGGCTATTTATCACT
12143913:68081-68201	43.33	120	AAATGTTCATCAAAAGACGCCCTGCAGGAAAATGGAGTTAGATGCTCTTTATTGCTGATCGTGTCTCTTGCCACATTTATCAGGGAAATTGGATTAGCAGTTGGCAGCTGCAGGTAGACA
12143913:69054-69174	34.17	120	TCCACAATGTTAAATTATTTAAAATCCTTGATTTTCAGCATGCGCACATTAAAAGTTTTCGCACTAAGTGCCAAATGTTGCAAACAGCACTTTAACAGAATGATTTTGCTTTGATCCCTG
12143913:74056-74176	35.83	120	CTGTGGCAAATCAGCTTCCTTGGGAAAAGGCCAAAGGCTTTTCATAATTGTATTGACAACGAAATGAATATGATAAATGGTGTTCATTCAGTTGAGACAAGATTTATAGTTTTCCTTTGG
12143922:93167-93287	42.5	120	CATTTGGGTTTCTTTTTTTGTGGTGGCCCTTTAGCTGATGTTCACAAGGAATAGAGTCACGTGATGTATGAAGGGAAACATATACACTTCTCTGAGGTTGACAATAAGCCCTTGTGCTCG
12143932:349636-349756	50.83	120	GTAAGCCCTGCAGATAAGCAATCCGTCAGGCAGAAGGCAGCCCAGAGCACTTAAATAAAACATTCTCACAGCCTTCCACCGAGAGCATGGAGACAAATACCGCGGATGTGAAAGGTGTCG
12143932:349757-349877	55.83	120	CTGGGATTACCAATGACGTGCTAATGGCTGCTCAGGCAATCTCCCTGCCTCCTGCGCTCTGAGTCACCCGCTCCCTTTGGAGCCTGTGCTCACGTCATTAAGGGACGAGAGCTATTCACA
12143969:191631-191751	51.67	120	GATCTGAGCTGGAGTAACGCTAGTTATCTGGAAGCCACTTTTCTTTTTCATCTGAGTTCCGCCTGGAGCAAGAGGCTGTGCCTGCAGCTGAGCCTGAGAAAGGAGGTTCAGGCTTTGTGG
12143973:146906-147026	41.67	120	AAAAACCCAAGTAGGACATTTCAGTTGACAGTAATGGCATTTTCCCTTCCTTGTCCAAACGATAAAAGATTCATGCTCCTAATTGCAACACTAGAGCTGCCCCCATCACTTTATTCTGGG
12143973:413948-414068	33.33	120	TTGTTCAGTATAGATAGCCAGCTCCATAACTATACACTTTGATTTGGTACATGAGAAAACGTATTTTTCATTACATCCCTTATCCTCCTAATGACATTTCCAAACAGGATTTTAAGAACT
12143973:415778-415898	35	120	AATGTTGTCATTTAATATCAACAGTATGTTTGATTTGTACACAGTTATGAAATGTCATTCGGACCAGAGAGTTATATTGAGGTTTACCACATTATAGGGATGGATTTCCAGAGGGAAGTG
12143973:485811-485931	36.67	120	TTGAAACTCCCATACAATTATGTTTGATCACAGTAGAAGGTGAAATCATTAGATATTAGCGAGGTGCAGTGGAATAAAAATGATGTGTTAGCGGGGGTTCATTACACTGTATTTTCAGAG
12143973:486012-486132	50	120	TATCACCAGCCATACATCACCGTTTCAGGATTGCACATTAACGAGAAAGCTGCAGTTTCCGCCTGTCAAGCTGACCAGCTGCCTCTTTCTCTGCAGAAGGGGGAATATTTCTGGTCCAGG
12143973:587649-587769	50	120	CACTATGCCAACCCTGATTCACATTATTTGTGCACTCGCTAAGTGTACATTATCTGATCCGTCACCCTGTAAAACGCTGCAAGAGGAATCCGTGGCTCCTGTCTGCGGCTGACTGTGGGT
12143973:637627-637747	25.83	120	TTTCTTCCTAATTATACAATTACGTAATTATGTAGTATTAGTAAAATAAAGCCTAAAGACGTTTGAGTAAAGAATTACTTAAGTAAATAATGTCTGACTGAAGTAATTATTTCCTGGGTT
12143973:723065-723185	31.67	120	TTAATTAACTCGCCCAAAATTCCTCCTTTCCCTTTCTCACTTTTGCTATTAATATTTTTCGATATCTGATAATGCAGTGTAGTTAATTCTTTCTGGCTTTATAATGAACACTGCCATAAT
12143973:814955-815075	33.33	120	CTGTATCCTGTCAACTAAATATTTCATTTAGACCTAATGCCTGAGCCAAATGAGAATCTCGAGCAAAACTGCACTATTAGAATACACTTAATTATTGATTCAGCCAGGCAAAAAATAAAA
12144028:13487-13607	35	120	CATTTTTCCATGGCAACATCCTTTCTGTTTCAAGGATCTTGTTTCAGTTTTGGTAGCAACGTGCTCTTTTGCCAATATTGAACACATTCATGTGTTAAAGTGAAGGGATTATTACAAATT
12144105:45596-45716	35	120	TTAACCTCACTAGTAAAATAAAGTTATCCATACTTCAGTTTCTTTGTGCTGAACAGTCCCGTGATTTGGTTCCCAAAATATAGTAGAGGTAGTGGAAACGTCTAGAAAATTTAAAAAGGG
12144109:84369-84489	35.83	120	ACCAACTAGACTTAACTTGAGAGTTGTAATCATTCATTATTAGATCTCATTTTTCCCAACGCACCCAGATGATGTCAAGAAATTAAAACTGCAGCAAAAACTTCAGCAGTGTCTTCTCAT
12144117:17498-17618	40.83	120	GTAAAAATAAGAAACTACCTTTCCATTTGGGTTAGAACTGAGATGAAATGAGGAATGGCCGCCACCAAGCAGAAAATGTGCTCACTTTATGTGTGCCAGTTAATTACGACACTTCAGAGG
12144131:29187-29307	58.33	120	CCTCACTCCCTGGGCATCTCTAGCACAGGGGATCCCCAAACATCAGGACTTTGGGGGGGCGCCTGTGCTGTCCATGGGAAGAGCATGCATTGTGGGTTACTGGAGGAACCCGACATGGAT
12144163:211359-211479	40	120	AGAGCAGTCCTAATTGATTTAAATGGTCTGTTTCGCCTTGGTGCACGCATGATCACGTCGTAAGTGGTCTTTAGGACTATTTTAATTGGCAAGGATGTTTTTCCTTAAGAAAATCTCTGC
12144163:52636-52756	35.83	120	GGCGATTTATTTTATATTAAATCCCTAATGGCCTCTCCTTATCTTTGCAAAAATATGCACGAAAGTCCAGACTATGCAGCCATTGAAATGAATGGTTATTTATTTGCTAAACGAGAACCC
12144203:301610-301730	40	120	TCTTCTTTTGTAGCATAAGCAGTACTATAATGGATGTAGACAGCACAATTTCCAGTGGGCGTTCAACTCCAGCAATGATGAACGGACAAGGAAGCACTACTTCTTCAAGCAAAAATATTG
12144210:111558-111678	37.5	120	GAGAAAACTAACCCCCAAATTTCATGGGTCACCAAACTGCAACAATCAATGTTTTATCACGTATGCTAAGCAAAATCTAAGAAGCTATATGAAGTTTCTTGGGGAGTTTTTACTCCTCAG
12144210:121486-121606	40.83	120	CACATGCCAGCAGCGCTCCGTTTTGTTTCCCCAGACTCTGAGATTTATTTTCTACTTAGCGCTTGTCTGACAAAACAATGTCCTTTAACTTTATTACACATCGATGAGGAAATCTGTCTT
12144210:125183-125303	51.67	120	GTTCCCAGCCTAGAAATATGCTCAGGAAGCGTCCTCATTTGCCCTGTGTCGCTCGAGGACGCCGGCGCCCAGGATAAGCCAGTGGCGTGATAATTAATGGAATACAATATTTATGGTCCG
12144210:125521-125641	38.33	120	TTACAGAAAGGCCAGAGAGGAGGTTTTTAACATAAAATGCTGCAAATATGAAAAATAGGTCACCAATAAAATTGGTCTCAGCATGGAGCGTAATTGCAACAAAGTGCCGCCGAGTAAAAT
12144210:125642-125762	49.17	120	CGAGAAGTGAGCTGGCTGAGGCGGCACAGTCGCGAACCATCTGGTGTGTATTAAAAGTGGTGCTGTAAATATTGCTGAGAGCTAATGCATTATCGGCTTCTATAAGTGCACAGGGCCTGT
12144210:129286-129406	48.33	120	CTCCAAAGGGGGGAGGGGAAGCTGGAAAATGGATTCGCTGACAAGGAGAGATAATAAATGAGAGGCGCTTTCAGATAGATATCTCAGACGTGAAATTGCGCCCAGCTGGTTGTGTAAGCA
12144210:129407-129527	38.33	120	AACAAATAGTTTCATGTTAGGAACTCTCAACTTGTGGCTTGATGAATAGAACACGACAGAGGTAAATGGGTCTTTAACTCATTTAGGAATACAACTCTTTGGCTTCGCAAGTAAAAGGCC
12144210:139183-139303	69.17	120	AGCCTTGAGCTTCTCCACCTGCTCCTGAAAGATGCGGATGTGGTCCATGAAGGCCACGACGCGGTCGGCGGACATGGGCGAGGCGTGCAGGCCGGCGGCGGCCAGCAGCGGCGCCACGTG
12144210:139386-139506	64.17	120	GCAGATCCGGGAAGAAGGGGATGTTGCGGGCCCACTCGACGGCGCTGAAGAGCAGGCGCGCGGCCAGCTCGCAGATGTTCTCGATGCCCATGATGTTGTTGGGCTGCATGCACTGGCTGC
12144256:169075-169195	55	120	GCAGGGCAGAAATTCCTCAGGTGCTCGCTAATGGAATTCCCAGGGTCTTGGAGCCGCTTCGGGGATCAAGAGATCTCATAGCCCCTGCTGGGGTAAGGAGCAGCGAGTCTGTTCCATTTA
12144295:119877-119997	35	120	ATAAATATAGTGTTCTCCTGCAGGGAGGTCTGCTGGGTGTTATAAAATCAGTGAGACCTCGATGGGTTCAAATGGACATCTTTTATAATTATTGCTATAAAATTTCTTGACAATGCATTT
12144324:173233-173353	55.83	120	CATGTACAGTTACATCTTTAGGGCCGCTCGGGTTAATATATGTCGTCAGAGGCTCCTCACGCCAATCCCGGGGCGGCGGAGGCGGCGCCTCGCGCACTCCGCAATAAAACTTTTTGATGT
12144324:174223-174343	52.5	120	TCTCTGCATTCCTGCCTCTCCCATAAAAGCGGGCATCTGTGGAAAGCAGGTTTAGTTATCGGAGGGGAACCATTAAACGCCAGTTTAAGAGGCAGGCCGGGAGGATGGCTCGTGGATGTT
12144350:1106729-1106849	48.33	120	GGCCCTTTGGAAATAGAATAGCCAATGTAATCTGACACTTCAACTTGCTCGGCTCCGGGCGAGTTGATTCACTTACTCACCCCCTAACGCCGAGTTCCTTTTCACTGTCTGTGGACATTA
12144350:349098-349218	40.83	120	ATCTGTCTAAACACAATTTGACATGCGTTGCTATTAGCTTAGCACCTTATCAAATAATGCGGCCTGATCGAGATAAAAGGTTTTACAACCCTTGCTGCCTTTGTTTCTGCCTGCATTCAC
12144350:403749-403869	35	120	TAGGCTGGGCTGGTGTTTATTTGTATTTTCATATTATTATCCTTTTGTACTTCTCTGGGCGCCTTCAGCTCTCTACTGACACCTTTTATTGGGGAAATGTTAATTTAAAAATCATCTATA
12144371:51771-51891	47.5	120	CTGTGACTGGTGGAGCCTTGCTGGAGTGCTGTAATTCTCATGCTCGACAGGAGGCTCAGTGTTATCCAAATCCCAATGGTACTCAACTGAATTGATGAAATGACCGGGAAGGCCTAATTA
12144400:832775-832895	40.83	120	AAAAACAAATTACAGGGATGAGAAGATTACTGAATGACAGCACTGGGAGGATATATCAGCGTGTTGGCAAAGAAGGAGAAAAACTAAAAGAAGAGCCCCAGGATTTGGATTTAGTCTGGC
12144418:431404-431524	50	120	TGGCAGAGTAGCTCAGGCAGGTAAAACGTCAAATTGTCTCCCAGGGTGCTGCAGTGGAGCGCACGGATTCGTACCCATCTGTCTTCTATCATGTCCGCCAACAGATCTGACAATTATCTT
12144418:594675-594795	53.33	120	ACATGAATCATTCTCAGTAATTTGAGTGTTTCCATGACATCAATGGGCACCCGTCCAGGACTCTGTCGAAGTCTGCGAGGTACCAAAGAGGCAGCGCAGCCAGCAGGAGGCTGGGAGGTG
12144418:595512-595632	52.5	120	ACCCGGCGCGTTCACTGCGGAATTTTCGAGACAACCCTCCAGTACTAGAATGCGACAGCCGCTGCGGATATTTTTTGGCACAAAGACAATGGTGGCAGTGCCAAGCCCTATGGCTAAAAC
12144418:610988-611108	45.83	120	TGATGAATGCAGCTGTCGAAGCTCTCCGATGCATAATTAGCCATCAGAATGCCAGGAGCCGATCAGCATTTTTGGGTGAAAAAAAACAAATTTCACTTCCACTCTCGCCCATCCCAACAC
12144418:611771-611891	55	120	CATGACCAAACCAATCAATCACAGATGAAGGGCCCAGGTGCAGCGCAGCCGTGCAACAACGCACCATTTCACAGTCTGTCAGACACACACACACGGTCGTCCATGAGTGACCCTCCTCAG
12144418:639478-639598	41.67	120	ATTATAATGAGCTAGCAGCTGTCACAATATGACCACAGTAACCAAATCAAAATATCAACCGCTAACCCAGATGAGATTCAAAGGTCAGCCTATAAGCCAGCAGCTTTCTTCAGTTCTGCC
12144418:683790-683910	33.33	120	CTGAAAAGACCAATGAAACTAAATTTTGTACCAGTTCATTTCAGCACATCCTGTTTATACGACTATTTAATGAGTCATTCAGCCAGGATGATTTTCTGTCTGAATATGTTAATTGCCATT
12144418:983730-983850	42.5	120	TAAATTCCACTGGCATCTTGTAAATTTTTATTTTCTACAATGACTGCAGGCCCCATCTGCGGCCCAGCTGTTATTAGAACGGAAAGCGTTGGCCCTTCTGCATTACAAAACAGCATAGAA
12144460:119637-119757	51.67	120	GGCTAGCACACAATGGTCCAGGCGACCTTCCCATTCCTAAAAATCCAATTTGTCAAGGGCGAAGAAAAGGCGCTGGTGAATCAAAGGTCCGGCGGGACCATTAATCCTCAGCATGGGGTA
12144460:121685-121805	43.33	120	TTCGGTGCGCCTCCCTAGCCCTCCTTAATGAGTGAAAAAGCGTGAACGACACGCGAACAATTTTATCAATAGGACCATGTAAAGGCCGACTGTGAGGAAAGTTATTTATTAATATAGCCA
12144460:121806-121926	49.17	120	ATTGTGACTGGTTCCCAGCTCCACGAGAAGAAAGAGACTGCGCCAGAGGCATTCACACCAGCTCGCCGAGTTTTATTCTGTCCTGTGGCTCAGAGTTGAAGTTCCCCAAGTGAAATAAAT
12144460:123176-123296	44.17	120	CCTCCATTGGAAACGGCTCAATAAAAGTATTCAGAGTCCCTCTCAAGTTGCCTTTTAACCGGAGTTCCCCAACTTATTTCTTGGTTCTTTCGGTTGACATGGTGCAAAGAAAAGTCAGCG
12144501:388159-388279	47.5	120	TCAGGCCATTTTCGGACACATTCCCATGTAGGTACCAGGGGTGCTCTGGAGGAAGCTGTCGACGCCTGTTCAGCTAATTTAGGTTTTCTTTGTCTAATTACTGTGGAGCTTAGGGAAAAG
12144504:82334-82454	51.67	120	GGGCTGCAGAGATGAATTACATTTTCGGAAACAACACACTTCTGTACTCTCGCGCCAGCCGAGGAGGCAATACTAGCTCTAGCCATGGCTCAGTAGGCCCAAAGCAGAAACACTGGGCAA
12144504:82497-82617	40.83	120	ACGCTGGCAGCAGATAGTTGCATTTTTCACTCGAAGACACAGCTTTATTGACTGCATCTCGGTAGCTACCAGCTCCACCCAGGTAACATACCACTTGTTGAAATTATTTTCAATATATTT
12144531:59484-59604	65	120	ACACAGGTCTTGGTGGCTGAGGTAGCTGAAGACGGCCATCCACACCTCCCTGTGCATGACATGGGCTGCCCCATCATCCAGGGGCAGCGAGTCGGGTGGGGGGCTGATAGGGGGTGGCCG
12144531:60924-61044	62.5	120	TGGAAGTAAGTGAGACTGGATCTCCACCAAGGGCTGAGGCTGCTGCCTAGAGGGGGCCTCGGCGAGAGGTGAGAGGAGGAACCGGGGGACGTTTGAAGCGTCGAGGCCTAAAGGGGGTGG
12144597:346967-347087	46.67	120	AATGGGGTGCCTGCGCAGGCAGTACTCTCTCTAATTAGTCTCTTGAGCCTAGTTGGTGGCGGGTATGAGATGATCTAATCAATTGGTCTGTGTCTGATGGTTCGTGTAAAAATCCTACCA
12144601:19710-19830	43.33	120	TTCCCCTGAACTCCAAGCGTGTCTAATAATGCGAGAAGCAGATTGTCTTCCCTCGTTTCCTTAATTTGTTTCATCTAAAAGCAATTCACTCAACATCTTGTCGCCCTCTGGCAGCTTAGT
12144601:19831-19951	45	120	TTACTTATCCGCACTTAATTTCTCATTTGGACCAAAACAAACTCCTCCAAACTGCTACTGACTGCTAACCGAGAGAGGGGAGACGCGCGATACGTATTTACTTGGGAAAACACAGCCACA
12144641:94646-94766	67.5	120	GGCCTGATCTCTGGGGGCAGGGCCCAGATCCAGTGGGTGGAGCCAGGGTGACTCAGCGGCTTCCCCAGCCCTGGCACCCTATTCTGGGCACCACGCCCAGGGCTTGAGGACTGAGCAGAG
12144641:96799-96919	68.33	120	ATCCAGCGGGGTAAACATGGGCAGCTGGGCCAGGGCGGGCGGGGGCTGCACTCTGCACTCGGGTGGCTGCACTGCTTGGGGGCTGGGCCCGGCTAGGGTAGAAGTGCTGTCAGGAGGGAA
12144648:383716-383836	55.83	120	TACTTGTCTAGCAGCGAAGTTTTGGGGGTTGAGCCCTGTGCCGATTGCTCCAAGGCTGACGTTGGGTAGTGTGGAACCAGAGGGAGACAGCTTGTAGCTGGGAGAAGGGGAGAAGGGAGA
12144648:401525-401645	61.67	120	TTAGTAACACTTTGTGGTCCTGCTGGCAACGGAATCGCGGCGGCACCTCCCGAGGCATGTAGCGGGCGGCGCTTGGCGGTTGTCCGTTCGGCACTGCCACCCTTTTGGCATTGTTGCCAC
12144648:401646-401766	51.67	120	CATTGACTGGTGGCGATGGAGAGCTGCCAATTGGGCTGGCGGCCGTTGGTTGGCTTAAACTTGGTTTCGTCACTTCGGGCACTGAAAGAGAGGGGTTGGGAAAGTCTTTGAAATCAAATG
12144656:901413-901533	36.67	120	AAACAAAAAGCCATAGCCCTAATGAGTTCAATTACAATGTGGTAAACACATTGCCTCTACGCTTTAATTAAGCCTGCTGCCCAATTTTAACTCATTAGTAATTCATTAAGAGAACAGCCC
12144656:970003-970123	38.33	120	TTTTCTTTTGTTAAAGCCAAATGAAACAATGTAATTAGCTTGTTACAATTAAAGTGACTCGACTGGATAAATTGTAATCACCCAGAATCAAGTCAGGCATCCCTGCAGGTCCCGGACATC
12144658:78947-79067	29.17	120	ATTAAAATTACAACACTAATGATGTAGACTTTGGAAATGCCTAATAAGTCAAAGAAGACGTTATTAAAGCTTTTTTTCTGCTTAAGGTGACATCTTTGAACACTTTAACACAAAATTGAC
12144682:284394-284514	40.83	120	CCCCACTGGAAACCTCTCCCCAACTAGACGGACTACCAATTACGATTTCTCTCTGTATACGGTTAGATAGCCAGTTTTTAATCCATTTATTTGTATTTCTGTTGGGACCAATTTGCTTAG
12144682:84828-84948	55.83	120	ACAAGGAAATCTGCTCCGTCCGCGGCAGCCGCTGCTGCCCCTTTGATGTTTTGGTACGCCGTGCGCATGCGCCTCACATTAGAATTACTGCACTGGGCAGACTAAGTTGGATCTCCTCTC
12144684:201424-201544	60.83	120	TGCCCTCGCAGGAGGCCTCCAAGCTCTACCACGAGCACTACATGCGGAACTCGCGGGCCATCGGCGTGCTGTGGGCCATCTTCACCATCTGCTTCGCCATCATCAACGTGGTGGTCTTCA
12144684:201630-201750	68.33	120	GCGGGCCGCGAGCTCACCTGCCGGGGCTCCTTCACCGACTTCAGCACCATCCCGTCCGGCGCCTTCAAGGCGGCCGCCTTCTTCGTGCTGCTCTCCATGGTGCTGATCCTGGGCTGCATC
12144684:93561-93681	53.33	120	GTGGAGTGAGGGGAAGGGATTCTTACTTCGTCCAATTCGGTTACCTCAGACAGAGGGACCGGCTCGCTGAAGATGTTGCCTGTGTCCTTCTCTTGGAGCTGTTCCAAGGTTTTGCGAAGG
12144719:521497-521617	56.67	120	CCCTCCGGCCAATGAGAGCCAGAGGCGGTTGCTAGGCAACGGTGTGGCCCAGCCAACCCCGGACTCAGACTCTGAGGAAGAGTTTGTCCCTAATTCATTCTTAGTTAAAAGTGGCTCCGC
12144730:150180-150300	56.67	120	GGAGCGGCAGAGCACCCTCTGCGCGAAGATGGCCTGTGGGATGCTGTAGCGTTTGAGCTCGGTGGTGATACGCTGCGCCACCTCTTTGGTATTGATCTCTTCCATCTGCCCTGAATTACT
12144730:156662-156782	37.5	120	CACTTGGGGAGGAAAACTCTTTAAACAAATCATTTTGGTGTCTAATCAATTAGTGTTTGCGCAGTCAAGTACCATAGATTTAACAGAATAATCGTTACCGCCCTTGTCTTTATTTGACCC
12144730:158836-158956	40	120	AATTATTTATTCGCCGGTGCCTTCCTTCGTTTCTAACTTATTATTAATTAGGCGCCTCTAGTCTTTCGCAGAGCGCTCCACTGAGCCGGTTGCAGCTTTAAATATGAATTAAAAGCAAAT
12144730:167254-167374	50	120	TCTGTCATTCAATTAAAGTTTCAGGGCAGCTGATGGGGGAGCCAGGGTCAGCGACCCCAGGACAAAACGGCCTGCTGCCTCGGATAGGAGAAGTTCAAATGTTAAATGCAGAACATTGTG
12144767:220414-220534	25.83	120	TATAAATATATAAATACAAATGTATATTTTTCAGGATGTGGTTTAGGAACTGGGAATAACGTTTTCTGTTACTCCTGATGGTGCCATGAAAAGATTATGTAATAAAATATTTTAAAATCA
12144767:480468-480588	52.5	120	GGGAGTGCTACCCCAGGGCTGAGAACTGCTGCAGCAGAGATAAACGGGTCCCTCTCACCCGCCTATTGTGTACACAGTGAAGGTCATAGGTTCAAGTCTTGTCTGAGAGCTTTGGATATG
12144782:7494-7614	45	120	AGAAGCAAATTCCACCAGCCACAAACTTAGAAACAGTCTTGAATTATTTGTTGCTGACCGCTGGCTGAACCCTTCCTGATGAGCACCATCACCATTAGCCACTACTCAGTGTATTCCATC
12144821:40155-40275	33.33	120	GCAAAATTTGCCAGAACTGATTAGAGCAGATATTAAATGATAATTGGACATTTAGTGCTCGTCAAACAGAAAGTGACAGATGGGGCACTAATTAAATTATAGTTCTGACATTATTCACAA
12144822:60295-60415	36.67	120	CCAATTACTCTCTCAAAAGAAGAATGCAGGTCTTACATGAAGTGGAACAATTAATTTCACGCTTGTCATCCTGGCCTCAATAGTAAGTTGATTTGAATCAGATATTTGCGGTACATTACA
12144850:160042-160162	34.17	120	TTTGTTTCCTCTTATGTTTAATTTTCTTTGGCCCAGGCTTTCCTCAATGGTTTTCTTTTCGCATTTTATCACCATAAATTAATTAAAATGTTTCTGGCGCTGAGTTCACATCTGATCATC
12144850:44806-44926	35.83	120	AAAGAACAACTAAACACAGAAGCAATAAAAAGATTGTTGCCACGACCACCACTGAGAACCGACTGGCAATAAAGATGAATAACTTCCTACTTGAAGATTACTGATTAAAGCTCTTTAGAA
12144850:85954-86074	31.67	120	ATTAAGATAACATCTGGTCCATATTTCTTGAACTATTTCCCTTTTATCACAAGAAAAATCGCCAACCCATCTCACAACTGCTCTTAATTTAGATCTAAATATCACTGATGAAACATTGTA
12144919:61991-62111	45.83	120	GTGTAGGAGTACTTGATAAAAAGAATTCTGGCTGCTGGCCGTGCATTGCTCATTGTGGAGTACTCCAACAATCACATAGAACGCAGACCAGCCTAAGCTGACAGCTTGATATGCCTTCTT
12144919:62112-62232	45.83	120	CTGCTGCCTGGTTTTGGGGGCTGTATGACGTACTGGTCGGTAGTAAAGATTAATATGTAAGAAATGTGGAGCTAGGATCAAGTCACACTCCACAGCCTGCCTGGCAAACTATGTTTTACT
12144919:62190-62310	48.33	120	AAGTCACACTCCACAGCCTGCCTGGCAAACTATGTTTTACTTCTGACTTTGCTCTCTCGCTGAGAACATTAATCTGTCAAGCTGGCGGGCTCCTTTGATAGCAACTTTCCCAGGAGCATG
12144919:62311-62431	55.83	120	ATGTGGCAATGCCACCTCTCAGCCCAGGACTACCGCTATTACCCCGTGGACGGCTACTCCCTGCTTAAACGCTTCCCTCTTCATCCTCTTACAGGACCCAGATGCCCTGTCCAAACAGTG
12144920:619713-619833	48.33	120	AAACAGACAATAGAGGGTGGCAGTGCATCAAACAGTATTGCTTACATTGCAACAATGGCCGGCGCAGACAGGCAACACCGAGGCATTAGAGAAAGAACAGGGTAGCCAAATGCCATCCTT
12144920:86781-86901	46.67	120	AGTTCAATGTCCTCCCAGTGATCTGGTAAAATTTTTGATTAAAAGGGTGAAAGAATTTGCGCAATTTGGTAATGACAGAGGGGTCCACCTCTGGATGAATGCGCCCCTTGCTGCCCGCCA
12144924:193915-194035	50.83	120	TGGCGGGGATGGTAACCTTCCCACACACTTCCCAACCTGTCTGGGCTTTCTTGAAGGTCGATTGGGTTTTCAACTGTGTTATCTGCTAGGTGTTTGATGGAGTGGTCCAGATAACAGGGG
12144960:9452-9572	41.67	120	ACTCTGGCTGCTCTACACCAAATAACCTTGTCATGTGAGCGTTTATCACAGGAACATCAAGGACTGGATTGCACTGTACGCTCTTTGGCTAAACAGCAGGATTTTTCTGAATAATAATTG
12144960:9573-9693	40.83	120	GTCATGGCCTTTTATTCCACCAGTCAGAGTTAATCATCCTCGGAATCTGAAATTAACCATAATGCATTCAAGGCACAGAGTGCAGCCATTCAAAAATTCCTCTTTAGGGGGAGAAAACTT
12144961:36452-36572	52.5	120	AGTGGGAAACCCTCTCCCGAGGATACAAGCAGCAGCTGGTCGAGAAGCTTCAGGGTGAACGCAAGGAGGCTGATGGAGAACAGGCACTGAACGCTAATCCCTTTTTCTATTTCCGCTTCT
12144961:37012-37132	45	120	CAGTCTTTGGGTGGCTTGAAAATTGGGGCAAGATCACACACTGTGTGGTTAGTGGAGACCGGCAGTGTTTGTGCATCCCTGATATCCTTTGTGTTGTAATTTATCACCCTTTTGTGTTTC
12144970:1088935-1089055	70	120	CCGGTCCTCCGGCCCAAGAACGCCCGGGTGAGGAGTTGGCCGTGGTGAGAAGGACCGATCCCTTGGGGCCGCCGGCGGCGAGAGCCCGAGCCGCTCCTCCCAATGGCGAAGAAGACGTAC
12144970:1089056-1089176	50	120	GACCTGCTTTTCAAGCTGCTCCTGATCGGGGACTCGGGAGTGGGGAAGACCTGCGTCCTTTTTCGTTTTTCGGATGATGCCTTCAATACCACCTTTATTTCCACCATAGGTAAGACCTGT
12144970:376544-376664	68.33	120	GCGGGAAGGATTCGGCCGACTCGTCCTCCGCGCCGTTGGGGTACACCTTCACCGGGCGCCGCTTCTTGCCCACCGGCTTGCCCCAGCGGAAGTGCTCCATGGAGTAGGAGCGCTTGCCCT
12144986:164292-164412	74.17	120	TCTTGGCAGCTGTCGTGCTCCAGGGCCCCACGGGCACAGAGCTCGGCCAGCAGCTGCAGCGCCTGGTGACAGAGCGCGTCCCTGGCCCCGGGCATCGCCCCCCCGCATCCTCGGACCGCG
12144988:137339-137459	37.5	120	TCATGCTTCCTTCTTTCATTTTTCTACCTGCAATGGATTATTGAAACAGAAAATAACAACGAGAAAGGCTAGCAGCAGTATCAAAATGTCAAGTTTGTACTTACAGTTGTATGGGCCCAG
12144988:525692-525812	35.83	120	AATTATGATAAACAGAAATAAAAAGGGGCTAAAATCAGAAAGGTTTTGTGAAAAGAAAAACGGCTGGCAATAAAGCTGAAAACAGCAGTGCTCCGAGGCAATTTAGACTGCAAAACACAA
12144988:525813-525933	30.83	120	ACCATTAAGTTTGTGCATTATCTTTTAATTTAATCTTGAATGATTTATAATCCATCACGCAAGGCTTCAACCATATCCAATTATTCTCTGCTGCTTGATTGACAAGAAAGGTGATTTATT
12144988:545769-545889	48.33	120	TGACAACTTTTCTGTCTGATTCAGAGCAAACAGCTGCTGCCACAATCTCCTAGCAACCCGGGTGTGATGGATGAGCCCCCAAGATGGATGGCTGCAATAAATCATGTCTCCAGCCATAAA
12145045:224020-224140	61.67	120	GCAGCTTCTCACACAGCCTCTCATGTTTCGCTCCCTCTTTTCTTCTTCTTTTTAACTAGCGCGCGGGGAGGTGCTGCCACCGCGCGCCCCTTGACGTCACCACTTCTCGCGCGCCCCCGC
12145047:368157-368277	42.5	120	GTAATAACAATAACTGGAAGTGCAGACGAAATTGGTCTTCAGTGCAAAGAGGAAGGCAGCCGTTTAAAAAGTCTAGGTGCAATGTTGTGGTGCTGAAAGAAAAGCTCCCAGTGATAAAGG
12145047:546394-546514	35.83	120	TTCCTAAAGCCATTTCCTCTGAATGCTGCTGAATTCACACTTCACTAATGGCAAGGATCCGATTAGAACTAATTTCATAGAGATTCTTTGACATTTTCAAACATAGAAATGTGTGTGCTT
12145061:60787-60907	42.5	120	GGTTAATCACGCGCTCCCCTCTCGCTGCTGATTTGCAAGAGCAGATTAATCAGAGAGCGCGGCTTGATGAAATTTGCTGTTATTGTGCCCATTTTTAGCAACATCTTTTATTATCTTCAT
12145070:260549-260669	68.33	120	GTTGCGAGCTGCTCTGCTGTGGCCGGGGCCACCGCACACGCACGCAGCGCGTCACCGAGCGCTGCAACTGCACCTTCCACTGGTGCTGCCACGTCAGCTGCCGCAACTGCACTCACACGC
12145076:34153-34273	35.83	120	TTAATTGACACGCTCCTGAATATTCATATGAGCTAGCACCAATACGTTCCTAATTGCACCGTGGAATAGATCTCAGAGGAAAGTAAATCGCCATAGACTTAATTAAAATAATGTATTCCA
12145076:38027-38147	50.83	120	CAGTTGAGGGCAGACATGTGAAAGTGGCTGTTTGATTCTCTTTTTCATCCCCCTGACCCTGCTTTTGTCCCTCCTCACCCTGGGAATGTCACGCCTCGCTACTTCACTTTGAGATGCTCA
12145076:38148-38268	42.5	120	AGAAAGTGGCTTTGTTATTCCCTTTTAGACATACACGAAATTGTTCTCATTCCCCCCGCTGTAAAAGATACTTCACATCGGGACTCGGTTCACAAGTGCAATGCAATTTGGCTTAGTCCA
12145076:38269-38389	43.33	120	ACCTTTGTTCTGCTTGTACAAATGAGCGAACAGTGCACACATTATACAGTTGATCTACTGCTGTCTTAACCCCAGAGTTAGGGGCTGGGAGAAAAGCAAGTTAATCCCTTCAATACCAAG
12145076:43872-43992	52.5	120	AGCTAAGAAGTGGCACATTAATGAAGCGCCGCTACAGGGGTCTTTTCTGCTCCTGTCACCGCTTAAAACTATCAGATGGTTCGAGGGAGGACATGGAGGCAGCCACCTAGTTCAGCGGAG
12145076:44797-44917	54.17	120	TGAGCGAGATCTACAAGTTCATCATGGACCGCTTCCCCTACTACCGGGAGAACACGCAGCGCTGGCAGAACAGCCTGCGCCACAACCTTTCCTTCAACGACTGCTTCATTAAGATCCCTC
12145076:50263-50383	40	120	TTTAGCTCCTTTTTACTGGGAGACAAAAAGGCTGAATTTTCACAAACACATTGCTGACTCGGGGACTAGGAAACCGGCATTGGAACCCCTTTGGAATTTAAATTCATTTTATCTTCCTCT
12145076:76507-76627	33.33	120	GTTAACCTTAACTGGAAGAGATTGAATGGTCAGATGTTTATTTAGCTCAGGTTTGCTCACGAGTTAAGGTTAAAGAGGTGAAATTCAGTTACAGTTAATTAATTAATTTCTCAGGTTTTC
12145100:283229-283349	45	120	ACACGCCTGTGTTTCTTTAGATAAATCCACAGAGTCACATGAAATCAGTGACAGGTTGACACCGTTATTTCAAGATTCATCGCTCTGAGTTGCCAGCAGAGGAGACCTAGCCAACTCCTT
12145100:326993-327113	33.33	120	CCCTGGTGCAGGTCCAAGGTTTTATATATTATGCAAGATTTCAAACTAAGGCTGTAAAACGTACGGTTTCAGTTTCATGCATGGAATTTTTTTATGTGTAAATTTTTTAACATTTATGGG
12145100:337819-337939	40	120	TGATCAAAATTAGCAAGAAACTTGCATAAAAGAGGACAATAATTGCTCAACGAGCATCTCGTTTGTAATTTATTAGTTTCTATTATTGTGGGTTACCATGGTGACGCTGCGCAGCCCCGG
12145113:421702-421822	42.5	120	CATTTGCCTTTACTGTGGAGTTTTGTTGCCGGTTCTGCTCCCTAATCTTCCTTTTCTGACGTGCCTGAGCATGTCCACATTAGAATCTGTGACATACCTACCTGAAAAAGGTTTATATTG
12145119:95083-95203	49.17	120	ATTTTGCCAATTCAATCCATTTTAGATGTAACCTCGGGTATGGTGAAAGACCCACCGGACGTCTTGGACAGGCAAAAATGCCTTGACGCTCTGGCTGCTCTACGCCACGCTAAGTGGTTC
12145122:253611-253731	32.5	120	TAATAACAATTTGCTAAATTGTTGGGAAGTTGTTATAATTCCTTTTCCAAATTATTACTCGCCCTTTAGATTAGAAATGAGGCCAGGGTTAGCAATCAGCTATAAATGGTAGGATTTTTC
12145122:270735-270855	31.67	120	GAAACTCCTGAAATCTGATGATTTAAACATCTGGAGAATGTTAATCACTTCAAAATGACGGATGTTTTTTATTTCAGCTTTTGACAGACACACTCCTTTCATAGATAGATGATTATTTAC
12145131:258246-258366	40	120	CTCCTGAGTCCACAATTTAGATTACTTCATCTCTGCTAGCAACAAACTGAATGAAATTTCGATTTGAGCAGAAAGTAATTTACCGGGATCTGGACCCATTTGTCATCATATCTCTCTGGG
12145131:260339-260459	38.33	120	TAATTGTGATGACAGAATCGGTTTCAGTTTCCTTTCTTTGGGTCCTCAGTCCAAGAAGGTCGTTAATATTTCAGCATTTGGGCAATGCAATCAATCACAAACATCAAGAGGTTCCTTATA
12145131:316608-316728	35	120	ATCAGTCTTATTAACTGAGAACATAAATATGATTTATTATGGTCTGATAATGGAAGCTACGTGGACCCAGAGAAGGGCTATATTGTCCTTTGATAAAATGGCTCTTTTCTCTCAAATGGA
12145131:329566-329686	33.33	120	GGGCCAATTAAAGCTGAATGTATGCAATATAAACATCTTCGAGTATTTAGACATGAACCGCAGAACAAGGTAAAAAAAAAAAAAATTAAAATCCAAACAATTAGACTGGGGATGAACCAG
12145131:432457-432577	43.33	120	TTGTATGGCTGTACGTTTCCTCATGCTCCCAATTTCACAGAAGTCATTTCAGCACCAAACGGTAATTAGCAAAGGGATGGGCCTCAGCTGACATGAATGCAATTTATTGTTTTCCACGAG
12145137:115387-115507	34.17	120	AGGTGTTCAGCATTAGCAAATAGTTCTTATTATATGGATCAACTTTTGGCAGCTAGTAACGATGTTTCCTGAGATTGAAAAATGATTTTCTACCTTAAACAGTGGTTTCACATTACTGGA
12145166:143816-143936	42.5	120	TATACATCTTGAAGTCAAACTGGTCAGCTAGAGATTCTTTTTTCTTTCTAAGCTGAGCACGAAGTCTGTTCAGCGCTTGTTTCTTCCGGGAGTTTGGGTCCCCCATTTTGAAATACAGGT
12145172:160843-160963	45.83	120	TTCATTGTTTTCTTTCTTTGTTCCAGAAGCAAAGACCGATAATGAACCGAGCTGTTCACCGGCAGCTCAAGAACTGTTGACAAGGCTGGGATTTTTACTGGGAGAAGGGATCCCAAGTGC
12145174:302223-302343	62.5	120	CGGCCTCGTCTCTGTAGTCTCTGCACTTGTCTCCCATTAAGGTCCCATCCATGGGGGGGCGGAAGCGGGAGCGCAAGGCTGCTGTCGAGGAGGACACCTCCCTGTTGGAGAGTGATGGGC
12145205:22606-22726	39.17	120	TTTTCAGTTTTCTAGGACATGGTGCAGTACACAAGAGATGGGTTTGTATAAATCTGACACGATGGAGTATTTTGCCAGCAGCTCTGTCTTGCAACATGCAATCTGTTTTGTTTTTCAAAC
12145205:671200-671320	67.5	120	CCTGCGAGCCACCCAGGACCAATGTGCAACCTGCTCTGGAATCAAACCCATAACACACGCACGCACACCCAGTGGCTCCTGCACGCGAGCCCTCGCGCGCACACACGCGCCCGCCCGCGC
12145246:190997-191117	43.33	120	AAAAAATGACCCTATGATGATTAGTGTAACAAAATAGATCCAGGGCCAGTCCCTTCCTACGGCATCATTGACCTGGAAGAATGGAATGATAGTTAGTGAGGCACACATAGCAACCGAGCA
12145246:69160-69280	43.33	120	GGGCAGAGTAATACTCACATTAGTTTCACTGAGAATGACATCAATTATGCTCCCAATCACGATGAGGAAGTCAAAAACATTCCAGGGATCACTAAAGTAACCCTACATGAGGGAGGGGCA
12145247:38327-38447	31.67	120	ATAAACAGAAAGGACTTAAAATCACTGTCATAGGAATTACAGACATGTTTTAATCGTACGTTATGGCAGCAACAAAATATTACGAACAGCTGTTTATAATCATCTGGTTTATATGTACTG
12145310:284265-284385	58.33	120	GCTGCTTGGGGGACCCCACAGGCTTGTGGAATAATGTGGGGTCCCCCAGAGGGAAGTGCCGTGAAGGTCTCCACAGTTAGTTCCCGACAGCCCAGCACCATTCCAGTGATTGAGATCGGT
12145327:151094-151214	53.33	120	GTGTGTGTGTGTGTGTGTGTGTGTGTGTGTGTGTGTGTGTTGTGGTCCCAGCTGAGTCATCATGTCTGCTCTGACTCCTCCGACCGATATGCCAACCCCCACCACTGACAAGATCACACA
12145327:151215-151335	53.33	120	GGCTGCCATGGAGACCATCTACCTTTGCAAATTCCGAGTGTCTATGGATGGAGAATGGCTCTGCCTGCGAGAGCTGGATGACATCTCACTTACACCTGACCCAGAACCTACCCACGAAGG
12145339:362956-363076	39.17	120	ATTTCCACTTAACTAAAGCAATTAAATTCACCCTGGATTAATTAAAGCATCCATACTTTCGTGCTTAAGTCAGCGTGTGCTTCTTTCCCCACATGGCTCCTGAATGTCAGAGATTTGACA
12145343:97880-98000	55.83	120	TGGACGAGATGAGGGACACTTTCTTCGAGGAGGATGCCTGTCAACTGCAGGAAATGCGCCACGATTTGGAGAGAGCCAACAAAAACTGCCGGATCCTGCAGTACCGCCTCCGCAAAGCCG
12145382:105311-105431	59.17	120	CTCATCACCAAAGCCATCGAGAGCGCCCCGGACAAGCGGCTCACGCTCTCGCAGATCTACGACTGGATGGTCCGCTACGTGCCCTACTTCAAGGATAAAGGCGACAGCAACAGCTCGGCA
12145382:109754-109874	59.17	120	GCCCCGCCTGCCACCTGGCGCCGCTCCAGCGGGACGATGGCGGGCAGCGCCGTGCCAGGCGGTAATTGCAGACAGACTAATTTAAAGAGATGAGACGGTTATTTTTAACTCGCGTTAAGG
12145382:123027-123147	40	120	AACAGTCTTCTCTACCTGCAGTTGCATTTTAAAGACACGAAATTAAAGCAGGTAATTTATTCTCCCCACACACGAAAGAGCAATTAGTTCTAAACAGGGCTTAATCAGTCACCGCGAGAT
12145395:153415-153535	55.83	120	GCTCCCTTACCTCTGTCCAGAGTAAGCGGCTGGACCACTGTCAATGTCGCCATGTCTGCCGTGGGAGCCGAAGTGACGCTCAGCTTCAGCATCAGCAACCGCTTGTAGTGAGAAAAAGAG
12145395:62035-62155	43.33	120	AGTACTGGTTCTAGACTCTGGGCTGCCACTGATGTCTAAATTCTCTTACAGTGTACACACGAGAATACCTGAAACACACACGCGCACAGTCAATTACTAGATCACTGTGGTCAAGTATAT
12145415:137930-138050	38.33	120	ACAGTCAACCTTTTTTAATTGATTTCCCTTCATGAAATGATCTAGTCTCTGAAGCTAGCCGTCCCAGAGCCCCTCTTTAACCTTTCTTTTCATTCCAAATACATTTAGAAGCACTGAACA
12145415:143270-143390	43.33	120	AAGCAGTTTAAATCATGCATGAGAGGCCTCAGGCACATGCAGTTCACAAAACATAACTCTGAGCTCCCAGGGAATTTAAGCTGACCAACACTCTTTATTAGAACCGACAGTGAAAGACAG
12145415:143391-143511	35	120	CTATTGCGAAATTCGCACCAGAAATGCAATACCAAGATGACAGCCTTAATGCCAGTGGATATATTATGTAGATTACCTGACTCAAATCTTTCTTGTTAAATAAGTTTCACGCATTCTTTT
12145415:183619-183739	44.17	120	ATTCAGTAAAGTGAGACCTACCCTTAGAGCAGGGCAAAAATGAAGGTGAACGATCGTTTGGGCCCAGCGGCCATGAAATACCCTTTTGGAAGATGAATAATTCTGTTTAGGGCTGATAAG
12145415:249513-249633	48.33	120	GGTCACTTTGTTTAAAGTGACATGGATAATGCACATGTCAGCAAGCTGACAGTCCTGGCCGTCCTTCAGAGATAAAAACCTCCAGGCGAGAGCCTGTTCTTATCTGGGGGACATGCATTG
12145415:56101-56221	33.33	120	TATAAATGAGTAAGTAGGAAACAGTAAGGAAATGATGTTTTACTTTTAAATGCTAATTACGAAGCCCTGGTGCAGTTAATGTGCAGGGTGTTCTGTCAATTTTTAATGTTTATGCCAAGT
12145415:75014-75134	47.5	120	GCCTCGCTAAAGCATGACGGTGGTGTGAAATGGGTTAGACGCACGGATGCCTCTGTTAACGGCCAAAGAAAAAAAAGTCGCACATCATTAGGAATGGAATAAACGATACTGAGGCGCAGA
12145486:475945-476065	52.5	120	GCGCGCATCTCTGCGCTGATTGACTTGTCGCCTCTGCGAGGCTGACTCTATCAGCTCCTCGGTGCCTCCAATTCCAGGTGTGATTTAGTTTGGAGATGAGAGGTGACAGTTAACATTGGT
12145499:113384-113504	49.17	120	GCTGCTAATTGGTGACAGAAATTGTCAAGTAGGTGGCAGATAGCGACTGCGGCAACTTCCGTTGAAGGAGGTGAGAAAATCCTTTCAAAGATGAACTGCCGCCTGAGAAGGGATGGCTCA
12145499:113901-114021	53.33	120	TCTATTCGCACAAACGTGGCTCGCCACAGCCCACAGATGGCCCAGGGAAAGAAGAGAGACGATTCGCCAGAGCCTTTGGGCCCACAGAGGGGATTTTCTGGTTATTAGAACCCTACTAGA
12145499:147896-148016	49.17	120	GGCAAAAGGTGTAAATGGAGAAACTGTCCCAGCCTGCATGCTCCATGGTGGCTGTGTTCCGAGCACAGATGGGCTGGTGAGGAAACTGTGAATGGACAAATGATAACAGACTACTCTGTA
12145499:211389-211509	51.67	120	CCCTGGCTGCCAAGCGCCTTCTCCTTCCCCCTCAGTCCTGCCGCCATTCGGGGAAGTGTCGCTGTAAGCAGATTATTGCTTTAAAGCATTTACACATATTAGTTTTGCTGCATCTGCCAG
12145499:212174-212294	43.33	120	CTTATTGCAAATTACTGACAAAAAGCTCTGCTGTATTGATGAGAGGAAGTACAGGCGGCTTTCGGTGTCCCCGTCAGGTATACCTCATAATGAGAGAGCTTGAAGTTTTGACTTAGCCTT
12145509:193391-193511	55.83	120	TTCAACAGCAGCGAAAGCCGTGTGAACTCTCGGTGAACCAAGATTGAAGTCATAAATCACGCGTACAAAGGCGGCTGCGGAGGCTGGCGCGGGCTGCTGCACCTTTAACGCTTTCTGGGG
12145509:220368-220488	59.17	120	TGGGCGCAGCGCCGGCCGGGGGCGCTGACCTGACTTTGGTGTTGGGGAGTCGGTGGTCCTTCTTCCATTTCATGCGACGGTTTTGGAACCAGATTTTGATCTGCCTCTCAGAGAGGCACA
12145509:220489-220609	57.5	120	GCGAGTGGGCGATCTCGATCCTTCTCCTTCGGGTCAGGTAGCGGTTGTAATGAAACTCTTTCTCTAATTCCAGGACTTGCTGCCGGGTGTAGGCTGTCCTCGAGCGCTTGGGCTCCCCTC
12145509:220737-220857	36.67	120	GTGGAAATAAAGTCATCAAGCTAAATGGGTTATAAAGAAGTTGAAGGAAGCTAGAGACTTTGTAGTGTAATAAGAGGGGAATCCTCATTGTAACGACACTGAATTATTTATGCGCCCTTA
12145509:220858-220978	44.17	120	GAAAGCGAGCATAGTTTTCACACATACATAACAGATCGTAGCACATGGCTCGGACTGCCCAGAGTAGCTAAGCCATAAAATTTATGGGGGATGTAATTACCCATTCTCGCTCGTAAATCC
12145509:220979-221099	65.83	120	AGTTCAATTGTGCTAACCCAGAGTCGCTCCTGGAGAGAGAGGGGGAAGGAGAGAAAGGAGGACGGGGGCCGGAGGGGGCCAGGGAGGGTGGGGAGCGCCGGGAAAGAGGGAAGGGAGGGG
12145509:221337-221457	62.5	120	GCCCCTGGAGACTGGTGCAGCTATACTGGCGCTCAGGGTAGCTAGGGCGCGGAGGCGGTGGTGGGTACAGCTCCTGGTGGTGATGCTGGAATCCCGATTCCCTGGTCCGGCCGTAATATT
12145509:221458-221578	41.67	120	CCGGACTGTGTTCAGGGATGTAGCTATTTTGCGAATATTCTTCGCATGGAGGAAATTTCGGATCGATGTAGTTAGAGTCCATCAAATACGAGCTCATGATCATTAATTTCTGGAGTGGAA
12145509:221622-221742	47.5	120	CTACTAGCTAGCGACCCTGTAAAGTTACTTTCACCATGTGACTCCGCCGGCCAATCACACGGAGCAACCCAGTCCCCGGATAAGGAACCGAATCGCTTTATTCAAAATGTATCCAATTTT
12145509:223109-223229	40	120	GTGACACATAAAGTTAACTGTTTATGTTTTATTTATTAGACTAAATCTGCCAGCGGTGGTAGGAGCGCTTGCCTCGTCGCTACAGCTTTTATAGGGCTGTAAAACGTCATAAATCAGTCT
12145509:223390-223510	45	120	CCCTACGCTGCCTCCTCCCAGCCCAGCCTGGTTGACACTTGAATAAGTACCTTTTAAAACGGCATAACAACTATTTGAAGGTTTAATTAGAACATCTGCAATTAAGGGAATGAGGAGGCG
12145509:241280-241400	49.17	120	GCAGGTTTTTTTTCTTTATTTGCCCCGCATGGCCTATAAAACCCAGGCGGACCCGAGCGCGCAAAATGAAGTCCTAAAGTTTACCGTGGCTCATGTGCAGTTTGGTCATCCACGGGTAAA
12145509:241606-241726	61.67	120	GGGTGAGCCCGGGGGTTGGCAGCCATGTCTACCCCGTGGAGAGAGTTGGAAGGCGCAGGCGGTGGGAAAGTGATGCTTAAGTCCAATCCGCCGTAGCAGTACCTGGATGCCTGCACCTCT
12145509:245194-245314	58.33	120	AGCGGTTGAAGTGAAATTCCTTCTCCAGTTCCAGGGTCTGGTACCGCGAGTAGATCTGGCGGCCGCGCCTCCGGTCTGCTCCATAGCCGACCCCTAGAGATCCGGGCACAAAACACACTA
12145509:245921-246041	45	120	TCTCTCCGCCCGTTCTTCTAGGGAAGCCGGTCATAAAGCCAGTTCAGTTTATTTAATTTATATCTCGGAGCTGTAAAACTCACCACTGTGCGAATTCATTCGCTGCATCCAGGGGTAAAT
12145509:246042-246162	50.83	120	CTGGATACTGGCTTTCTGGTCCTGGGGCGCAGTCCTGCCCTGCTCAGAACTAAAATCCTGAGCGATTGAGGTCTGTGTGTTATGTCCTAAGGTGTTTTGTCTGCAGTTTGAGAGCATGTC
12145509:246098-246218	46.67	120	CTGAGCGATTGAGGTCTGTGTGTTATGTCCTAAGGTGTTTTGTCTGCAGTTTGAGAGCATGTCTTTCTCCTGGTAAAAGGAATTAGATCCATAGTCATACGGCCCCCGGCTGGAACTGAA
12145509:246219-246339	54.17	120	CACGACATTCTCCTGTGGCGAATAAAAGGGAGTCGAGTAGATCCGGTTCTGGGCAACGGCTGCTCCATAGGTCGAGAAATGCCTCACTGGATCATAGGCGGTGGAATTGAGGGCGACGTT
12145509:257898-258018	50	120	GTTTCCCTGGCAATGGTTAGGCTCTTACAGGGAGGACTGTTCTGCGGAGCGCTCGGAACGGACAAACCACAATAAAAAGTTCACGTTCATGGATGGAATCCACATGACTTCTTGTGGCCA
12145509:258019-258139	45.83	120	ATCCAACTTGTGAGTCGATCGTAAACTTTTATTACTCAGCTGTAAATTTTCTGCAAACAACCGGGAATGCGATGCATTTGTGTAGCGTGTGCAAATGGGCGCCGCGGTCGCCATGTTTAC
12145509:265118-265238	61.67	120	AGCCCCATAAAGGGACTGTCTGGGGAGCGCCTCGTAGCCATAGAATTTGGAGGCGTCTCCGTGGCAGCTAAGCGAGCACGGGTTCTGCTGGTAGCCCGAGTTGGAGATGCCGGAGGTGCC
12145509:289302-289422	66.67	120	TGTTCCAGGCGGTAGGCGGCTTTGGGGTCGCCCCAGGAGTCCAGCTGCGAGAGGTAGGACGGGTAGGTGTTGAGGGCGAGGTTGGGACTGCCGCCCTCGTCCCTTTTGGAGAGCGAGGGC
12145509:299806-299926	44.17	120	CTGCTTAGTTTTTTTTCTTTCATCCTCCTGTTCTGAAACCAAATTTTCACTTGTCGGTCCGTCAGGTTCAGCATCCGAGACAGCTGCAGCCGCTTCTCTTTGTTGATATACACGTTGAAG
12145509:301852-301972	62.5	120	GATAGAGGTTGGAGGCGCAGCTCCCTCGCTCGCCGAAGTCAGCGCCCCTCTCTTTGCGCGACGGCGAGCAGAAGTTGCCCAGGTTGACCGAGTTAAACATCGTTCTCCTCTCCTGCCGGC
12145509:302043-302163	50	120	TCTTAGTCTCTCTCCCCGAGCACGTGATCCAAAGTAGATATTGTCATATATCAGTTCGGAGCACTTCGCAGACGTAGGAGGGGTTCTGTCTTAGGTAAGGTCGGGGACGTTCAGGCGATT
12145509:302164-302284	46.67	120	GGTTTGCAAACACCGCAGAAACATTATGAAAATCAATTGCAGATTTGTATTCGTTTTTCTCTCGTCACTCCCCTCCTCTCCATTCCACAGAGCGAGCAAAGGAGGAGAGAGAGGTTGGGG
12145509:324968-325088	59.17	120	CAGGCGCGCGGGAGCTTAGTTGCCAGAGCATCTCTGGAGAAGCCGCCTTTTATGGGCGTTATTAGCGCCCCTGTCTAGACTGGAGACGACACCTCCTCTGTGTGTAAACAGAGGCGGCGG
12145509:335853-335973	70.83	120	GGGCGGGAGGGGTCCCCGGCGGCGGCGGCGGCGGCTCTCGGGCCCCTTCCTTACCTGGGAAGGGAGACTTCCAGAGGTGGGCGGACTGCGACTGCTCCTTGGAGCAGTACACCTGACTGT
12145509:335974-336094	69.17	120	CCCAGCCATTGGAGAGAGCCCAGTGCTGGTAGCCTTCGACCGGGATGAGCGCGTCGTGACGCGGCTCCGGGTGCCCGCTGATCCCAGGCACCACCGACACGTCCAGGTAGCCGGGCATCG
12145521:104544-104664	45	120	CAGAGGGAGATTTTTCTGATCCCTGTTCATGTGACACTAGTGATGACAAGTTCTGCTTACGATGGTTAGCCCTGGTAGCTTTGTCTTTCATTGTACCATGTATGTGCTGCTACGTCCCTT
12145522:178313-178433	49.17	120	AGTGGCAGTTTGGTAATTACTTTTCCTGCCATAGTGACTGGATTGCCTGTAATTTGGAACGTCTGACCTGTGCTGGCAATGGTTGTAGCAGATGTGGCAGCTGTGCTGGTGGCTAATGGG
12145555:148447-148567	65.83	120	CGGGGCACGCAGATGGTTGTGGGCATGAGCGGGGCTCAGCCGCTGCAGCGTCTCCATGACGATCTCCTGCAGCACAAACGGGCTCAGCACCCCCTTGGCTGCCCCCACACAGAACTGGTG
12145585:17479-17599	38.33	120	GTTGTATAAATAAATGAATTTGACAGCAAACATCATAACAGTTAGCAGTAATGTGTGTTCGCCACAAGTGCCTATACTGCTCACTGGAGAAATGGCAGAGGAAACAGCTTGTTTTGTTAC
12145716:61807-61927	56.67	120	TCCGGTGCGAGGCCCCCTCCGGAAGGTGAGGGGAATGGATTGGACTCCGGTGGGTGAAGCGGGTGTCTAGAAGTGGTGCTAATGGGAAGAGATTTCTGGTTTCAAAAGAGGATGCTCTGC
12145729:336780-336900	56.67	120	CTCGCCGGAGCGGCTGCTGCAGAGCATGGAAACTTGCTGGCACAATATTGCAAAGTGACTCTGTGGGGGCTGGACGACTTCCAGCCAGCAATGAACCACGGCCAAGAAACGCCAATATGG
12145729:336901-337021	35.83	120	ATAATGCAAACAAGAGAGATTTGGGGCACATTTCGATTTAACCATCTGATTTAATTGACAGAATAAATGCACCTGTCAACGGGTAATATTCTTGTGATTAGTTTTGGCTGTGATGATGAG
12145771:17718-17838	43.33	120	GTAATATGGCTCCCTCGCAGCAGAGCCCTGTGAGGACAGCTTCTGTGAATCAAAGAAATCGAACTTACAGGTATTTTCTCTACCTCAGCACAAAATGTGATGGTCATAGTACCATATTCT
12145784:120801-120921	36.67	120	TTCGGCAAAGATCTAATCTTTTTGAATTCATTGCTTGTGAGTTATTATTTCTAATCATACGCTTGATTGACTCCAGCTAAATGACTGTCTGACTGCAAAGGCAGGGGTGTTAAATCCAAA
12145811:1076682-1076802	54.17	120	CAAATTGCCTGAGAAATCCCAGCTCTAGAACTTTTCATCGTTGGCTGTGATGTACGGAGCAGAACGGCAGCTCCATTTCCCTGGCGTGGGGCTCAGCGAAGCTGGCACTTAGCAGACCTG
12145811:1204997-1205117	69.17	120	TGCCGGGAGATGTCACAAGGCCGCACACCCTGGTGGGCCAGCTCCACGATGCGCTGCCTCACCACGTCGGGTAGGGGCCGGCCGTTCACAAACACCCCCCCGAGCTGGTTCACACCCCCG
12145811:1217885-1218005	50	120	AGAGAGGTTCCCAGGAAGACCCAGCCATTAGGTCTGTCCTTGGGCTGCATATTTATACGGTCGAGGGGGTGCACAGATGGGCTCTCAATTGAATTCCATCTTCAACACCATCAGAGATTG
12145811:1222951-1223071	40.83	120	AGGAGGCAGTTGATATTAATTTTTATTTAACTAGTTGATGTTTAATCCGTCACGCCAGGCTGGGTAGCAGCGAGAAAGATCTTCCTGACACAAAACCAGTTAGAACTTCATAAGGCGCAA
12145811:1230838-1230958	50.83	120	AAAACAAGACCCATTCAGATTTTATACAAATTATCATATTTATCATCGTCTCCAACTCCGGAGTAACATCTCCGCAAAGTGTCTGCCGTCTCCCCGGGGAGCCGCGCGGCTCGGAGCGCC
12145811:1291904-1292024	48.33	120	AGAATTAGTTTTTCGCGCAGAATTTTTCCACTGGGAATTGGGAAGGCAGCGCTCTCCGCGGAAGGTCTCCGGCGAGGTCTCCATTACTAATAGAAGTTTTTTGATGGGGTGAGGAGACTA
12145811:1386596-1386716	45.83	120	CCTGTGTCTAATCACCAGTGACAGAAACCATTACGCAAATGAGAGCAGACGACTTCCCCCAACTGTTCGCGTTGGTAAAAACCTTGTAATTTAGAGCTCTGATTTGTAGGGGAAGCTGGT
12145811:288903-289023	46.67	120	TGAACTGAAGCCAAACTGGTTGTTAACTGTGATAACAACTGATTTCAAGGGGTTATTGCCGGCCCAATATGCTCAGCCCATTTATTTCGGGGAAAACAAGCAGGGAGCTGTGGCAAGACC
12145811:395666-395786	55	120	GCGTTATTTCCCACCCTGCGCTTAGTCACTTGGAGCTAACATGGGAGACCAACAGGCCGCGTCTCCCGAGAGCTCAATCTTTGTATCCGATGTGTGCTCCCCCTCTGCCCTGTCAGTTTT
12145811:481962-482082	39.17	120	TAATTAACATTAAATTAAGGTAATACAAATGAAGGCAACATAGAGGCTGACAAGATGAGCGTTTGGGGAGGCAGTGGGGAGAAGTGATTCATATTTTTAATTTACTGTACGGATGGGCCG
12145811:695269-695389	37.5	120	TCCTTCTCCTAAATACAACCTTGGTATCCCCCCAATAGTAGAAAACAACCCCAACAAGTGCCTATGAAAAAAGCCTTTAAGACTCATGAATATTTAGCTCGTCCTCATGTAAAATATATG
12145811:695390-695510	43.33	120	ACTTTGTGTAAGGATCAGGCGAACGAGGTGCATGATTTTTTTCTGATTTATGGGCCTGGAGACGGATTATTCATAGCAGAGCAGCTGTGTGGAAAGATTCATCCGCTGCAAAATGTGATT
12145811:729042-729162	50	120	TGGATGGAGCCAACAAGAGGCTCCTGTGTCAATCCGTGGAAACGGGAGGCAGAGTGATGCGGTCACAGCTCCTGCCATCAATATCCTCTAATATAAATGTCAGTGATGCTATTTTCCGCG
12145811:782377-782497	63.33	120	CAATAAAGGCGCCGCTAATGTAATTTACAAACAGCTCGGGCCGAGCGCGGCGCAGCGCCCGGACTGACAGGCGCATTAGGCAGGCTAATTCCAGCCGGCTCCTCCTACCCCCGGCCCGCT
12145811:786981-787101	64.17	120	GGTCGGTTCCTCCCGGGCGACATAAATCGCCCTCTCTCAGGATGGATGGGTCTGTAATTCGGAGCGCGGACCATGAAGGCCGGGACGAATGGGCCCGGGCGGCCGCTGACAGGCGACAAT
12145811:787102-787222	66.67	120	AGCCGGGCCCAGCCCCCCGCGGCTCCCGGTGCGGGCACGGCCGCGGCCCTCCGCAGCCCAGAGCGCGCCGGCGCTGGCGACCATATGGTTTTTGAATTTTCTTCACAATTTGTAGACAAT
12145811:787223-787343	79.17	120	TTGATGGATTAGGTCCCCGCGCGCGCCTCCCCGGCACAAAGGCGGCGCAGGGACCGCGGCGCGGCGGTCACCCGGGCATCTGCGCCCGCCGTGCGCACCCCCCCTCGCCCAGCCCCCGCC
12145811:792102-792222	42.5	120	CCACCCGCCCAGCACAATGGCTCTGGCTGGAGTCGTTATCATTTTTGTTAACTTTTTATCGACTGTTTGCTAGATGGCGTGTCAGTAAAGTGTATGATTTGAGATGAAAAATTAGGCAGA
12145811:792610-792730	50.83	120	TAGTGCATTAAAACCAAAGATGCAGAACGAGTTTGCCCGGCTATTTGGCGGGAGCAGAAATTGCCTGTCCGGTTTTATGATCTGCTCAGCCTGAGCAGCCGGGTCCTTAATGTCCCCTGT
12145811:847420-847540	62.5	120	GACGTGCGCGGCTTCTTCTTCTTGGGGGGCGTCCGGTTCTGGTAGGGGTGACCTATACGGCGTGTTACAGTGAAGGGTGAGAGGGCCACTGGAGCGGGAGACAGACAGACGGCAGAGGCA
12145813:322958-323078	48.33	120	TAGCTTTCAAGCCGGAAAATGGAAATGTGGCTCCTGCCCTCTATTTCAGCGGCGGCAGCAGCGTCCTGGCAACAGCGCAATTTTCTATCATCAAGGATAAATGGCATCGAACAGAACATA
12145813:329936-330056	40.83	120	AAGCGGATTTTTACTATTAAAAACGCTGCCGAGCAACACATTGAATTAATCTGACTGTACGGTTTTAATTACAGTGAGGGTTTCTCTACAAATCTGTACAAGACAGTGGCTGGCTCTCGG
12145813:336869-336989	50	120	GAGACAAACCATTCGACTCGTGGCGTCTGCATCAAGTCTGAAAGCAGACGCGCAACTTTCGCAGAATCCACCTTAAAATCTCTGCCTTAAACTGCACCAGCCCCCAAAAAATCCAAGGGG
12145813:342926-343046	40	120	CCACTGAGCCATTTATCAGAAGTCAATAGAGATACTCAGAGTGCTCCATATAATGACAGCGACATACAGTCGTGCAAAAGGACAGTCACTATAATTAGACACAAAGCAAAGACTACTTAC
12145813:343082-343202	36.67	120	ACGCTCAGTCAGTCTTCAGAATGGTTTAAAACCGATCAGTCTTGTCATTTTCTAGCATTCGCATTGTTACATTAGGAAAAATGTTTTCTTTTCTTTTTTCCCCCTTCCTACTGTGAAACT
12145813:343458-343578	34.17	120	CAGGAAAGGCGAAACAAAAGAGGGAAATTATTCTGTTATTCATACACAAATTGCAGAGACGTAGGACCTAAAATTGAAAATTAACCAAAATTATAATGCTGAAAAGAATGGAAGAGGCTG
12145835:66741-66861	45	120	CAGCTGAAAAAGAGACCGGTTCACTGTGAGAAATGTAAGCCTCTCAGACAGTGCTACGGCCCCGAATCCAACAGCTCAGGAACAAGGCCAATTATAGCAAAATATTAAACATGTATGGTG
12145876:174593-174713	42.5	120	TGGCAAGTACAGTTGAGTTTCCATGGGGTTTTATACATTATTGACACTGTCAGTGATTTCGGTGATTGTGGCTACAGCTGGGATGTTATTATTGCCATGTTGCAGTACTTCTGTTGGGAG
12145876:56483-56603	50.83	120	GCGCACAATTGCAGGCAGGCAACTGGTTTCTGACAAGAGATCAATACTGTCCTTCCAAACGCTGGAGTCAAGCTGCTGGGTCTGTCAGAGGGATGTGTGCTGTAATTGGATCATGGATGC
12145876:59026-59146	32.5	120	AAAGCACAAAAATAGTTCCAATTTATTTGGTGCCATCACCTTAATGAGATTAATACAGACGTGTTCATGTGCCTAATTGGTGATTTTGTTTTAACTGGTAATGAAGGATTAAAACTTCAG
12145923:125182-125302	58.33	120	GCGCGGTCGGGGAAGTCTCCCAGGCTGCACAGGAGACAGGCTGACTGAAGGAGCGCAGCCAGCGCGGCTGCAGATAAGTTAATGTACACAGAGAGGATGTAAATTACCACGACCCTCAGC
12145929:160640-160760	55	120	CCCAGTCCATCTGAGGCACAGCAAGTTGCATAACATCATTACCACTTTGCAGGGTCTGCCGTCCTCCAGCCAACACTCCACTAGGCAACATCCCTGTGGGAGTCAGGCCCTTGAGTGTCA
12145935:154226-154346	47.5	120	CGGGATCGTATGTCATTGTGTCACCAAGCAATTGAGGTTATTATGGGGCAGGGCAGACAGACGGGACAGTGGGGTTACTAGACCGTAGCATTTTTAGAAATACAGGCCTGACCTACTTTA
12145938:65499-65619	52.5	120	TTTTTAATGCGTCTTCCTTTCACAGACAACAATACAGGGTTTGAAAGCCGGACACAATTTGGGTTTTGTGCGGGTCCCTCCTCGCGCTCCCTCGGCCCAGCTGGCCATATGGAATCCAGC
12145938:69041-69161	60.83	120	CAAGTCCACTGCTGGGCCTGGACCAGGGGGTGTGCTGTCGGGTACTGGGGGGTGCTGGCCGAGCTGTACTGGGCGTTGTACTGCATGTGTTGCAGTGACTGAGCACTGTAAGCCGAAAAG
12145938:71106-71226	66.67	120	GAGGTGCCAAGGCGGCGTCAGCTTGGGCTCCAGCGGCCGCTCGGAGCGCGGTGGCGGCTGGTGGCGAGGAAAAAATGGGCCATTGCCCGAGCGATCAGTCCATATAAGGCTGGGCTCCAC
12145938:71393-71513	49.17	120	TGGATGAAGACAGTATTTGCAGATGTGAAATTGTGGGTTTTGGGGAGCTCCGCGCTCCCAGCCAACGGCCCTCTAGAGCAAGATGAGAGGTGTAACGTGTCAATTAATTGCAAAGATCGG
12145938:72996-73116	57.5	120	AATGGCCCAGGTTGGAGCGAGCCCCTCGTCGGCGCGTCCTGGGTGGTCGGACCCGGGCAAACACAAATACAAACCGATTGCTAAGCTGCGGACAATGAGCGAAATGTAGACAAATGTCCC
12145938:73117-73237	41.67	120	GCTCCCGTTGGAAGCCTTTGTCCCGGCTCGGTTTTTGCATTTATTTCAGTGGCGAAATAATACATGATTGACGCTCTCTTTCAATGTGTCCTAACTGTTTGGAATAAATCTAAGGTTGTT
12146017:57997-58117	35.83	120	TTCCAGAGTGTACTAAGGATACCAGTTTCGCAAGATGTTTATTTGTGATAACCCCAAATCGTACTGTTCCTAGGTAATCTGAAACAGAAAATTTTCCTTTATTAAAGAAAAGGCCTATGC
12146045:218063-218183	35	120	CATTATCCCCGTTTCAGCTGAACTAAGTGAAAATTAATTGTGTAATTATCTGGATGAGCGCATGTGTAAAATTTTACAATGTGCCAGTTAGATTAAGTAACGTGTTAGTGGCATGGTTTA
12146063:23090-23210	55	120	CAATCGCTGCTCTGACAGGGAAATTGGCTAGCACTGCCTGAGACTACTCCAGCCTCCCCCGTCCCTGATGTCACAATTCAGAGGCTGCTGCCTGCCTAGGACGTTGTAGAAAGCTCTGTA
12146097:1971449-1971569	30.83	120	CAAAATTGTTTTAAATAAATTGTCTGTATACCAGTACAAGTTTATTGTTTCAGTATACTCGTACTAATAAAATAACAGTGCCAATTGCAAATGAGTCTTTGCCTTCTGTGGGTAGTTCTT
12146111:17270-17390	39.17	120	AACAAATTTGTGCCAACATTACTTCTAGCAGCAGTAGGTTTTCAGCAGCAGATTGGCACCGTGACAGAGTCCATAATTTTCACAGTATGTGTTTCATAATTTGTCATGCACACTCTGATT
12146116:242137-242257	39.17	120	CCAGGGTTGCTGGGAGATAATAAATGGGTAATATTCCAGTGATAATGGTAATGGAGTCACGGCTCAGAGCTAATATTATGGCAAAGTAGTAATTATTTCAACAGTAAACAAGGGGATGGT
12146131:72945-73065	44.17	120	GAACTAGTTCACAGGATGTGTTTGCCCACTTCTTTGACCATCTGTTTATGTTGACAACCACCGCCCCACATTGTGCCAAAGTGCCCTTGGCTATTAAAAACAGTGTTTTGTGTGTGAGTA
12146131:92344-92464	47.5	120	GAAGGCAAAGGGAGCAGACAGCTGGCAAGCTCTGTCCCAATATGCTTCCCTGAAAGAGGCGAGGAAATTTCAGAAGATGCAATGCCTGAATAGCTCAGTTTGCAGAAAAACAGAAGAACC
12146179:196462-196582	56.67	120	ACCGCTTTTGTGGGGAAGGGCTTTAAATGCCCACTACAAAGTTAGGACTCATTGTTCGGCGCCGGTTTATATAACAGGCGCGGGGAGGCGCTGGGCTCAGGCTGCACCGAGCCAGTTCTG
12146179:286225-286345	63.33	120	GGGCGCGCGTGGGAGCGCGCGCGGCGGCCCGCGCCTCCGGCCAAGATGTTCCCTCTCGGCGTGATTGACAGGCTCGAGTGCCGAGAAACAAAATTGTTTATGCGCTAATGAATAAGGCCC
12146204:1024470-1024590	37.5	120	ATCAGGGGGAATTATGCTGTCATACTGACAACTGTAGGAGGACAATTTTAAAATTACACCGTTCAACACCTTTAATGATTTGTAACAGAAGAGGTGTGGCTACTCCTATTAAATGTGTTG
12146204:1024646-1024766	40	120	TCTGTTGCTGTACAATGTTCCCTTGTAAACTGCTATTACAGGCAGCGCCGTATTTCTCTCTTATTTGGCCGCTTTGTAATGAGTTGGCATTTTGCAGCATAATAGTTCCACTTTCTTTTA
12146204:1040366-1040486	48.33	120	CAGGAGTCAGGTGATGGGTTCCTTCCGTCTACGCCTATCCGTTAGCCGCCAGGCCCCCGCGGACCTTGACATTATTAATAGTCCTATTCATTAAGTATTACTCTTGTAGAATGAGTAGCA
12146204:789513-789633	40	120	GGTAAGAATTTTTCCACTGCAATAAATATGCAAATGAGGAGAGCCAGTCAGTCGTATTTCAGGCCCGACTTGCTAGTGTTTTAAAAAAGACACAAATTTATTAATTGCCGGTGGCCAGAG
12146204:949635-949755	35	120	AAATTCCATTCTTACTCTGCAAATGACACTGCACATAAATATTCAGTAAATTAGCAGCACGCTTTTATAGATTTATCAGTCATTGCAGGCACAAAATGACAGGCAATGTTGTAGCTGAAA
12146204:997719-997839	43.33	120	CACGCGGGGGAGCGGGCGCTGGCCACGGGCAGATTAATATTTGATGCAAGGAAGAGAAACGCATGCTGTTCATGTTTATTTAGGATATTGTGAAATACAGTGAAATTTGCAATTTTATTG
12146206:82960-83080	53.33	120	CTGGAAATGGGGTTGAGAGCATAAAGGCTTTCCATATTCCCAGGGCGCACAACTGCTTGCGGCCTTGGCTTTGATCTCTTCAAAGGCTGCTGCCTCCTCCTAGATGGAGAGACTTGGCTG
12146206:83161-83281	47.5	120	CAACCATCATGAAAACAGGACGAGATTACGGGTTTGTTACCTGAGTGACTGTGTGGAGACGGGGAGCAGAGAACACTGGAGTCCTGCTGACATGCCACATCTTGATGACAATTATAGACA
12146215:93650-93770	47.5	120	TCAGCAGAGGTATGCTGGGGTAGGCAGGGCATAAAGCTCCACACAGCTATCAATTGCTCCGATTACAGCTGGCTGTCAGCCAGAATTCCCCTGATCCATGTTAGTTAAATGCACATTAAT
12146218:88100-88220	46.67	120	AATTAAATCCTTTCAAAGCTTCGTCTTTCCCTTTTGTAGCAGCCCATCACTTCTCAACACGGAACTTCCTGCAGCTCGCTGGAAATCACCCCAGCCCTAAATCTTAGTTACCTCCCTGAG
12146230:17844-17964	29.17	120	CATCTTAATACTGTCATTCCTGTCTTGTAAGAGGAGATGATATATGGGCTGCAATATTTCGTTTTAATATTTAAAGTTTTCACTGTGCAGATGCAAAGAAATATATTAATAGTTATATAC
12146256:168352-168472	68.33	120	GCCGCCGGGCGGACTGGCCCTGGCCGCCAATGTGCCTTTGTTTATGTGGCTCGCGCTGCCGCTGCCAACATGCACCTAAAGTCTCCGCGCGTCAGCGCGCGTCAGCGGCCCGCTACCCAA
12146261:429289-429409	44.17	120	ATTAGAGCAAGTGTTGGAGCTGTCACAAGTATTTGGCTGCTTCAGGGAGACAAATTGCTCGTCTGGACATGGGTAACAAGCCAAAGTGTTGAGTCCCTGATAATCTTTCCACTAATTCTC
12146269:150080-150200	30.83	120	GTGCATTCTAACTACTATTGCTTATTTCACACTTCAGTAGGTAAAGATGCATTAATAATCGAAGTTTCAAACTGTAATTAACATTAGCTTTAGGCTCCAGACAATGAAATGATTACATTT
12146275:1312190-1312310	53.33	120	CCCCTGATAAATGGACATTAGCACTTTTTCGGACTACTGTATCAACAAAGGGGCTGCGGCGCGGCAATAATTGGCGAGAAAGCAAACAGAGGGCGGAGAGCGCGACTCTGCTCTTCGTCC
12146285:260019-260139	58.33	120	AGAGCCCACTCCAGGCTAAACAGAGGCCCCAGCAACTCCTTGGAGACTTGAACCCTGGGCGATGGAATTTTCCCTTGCGTGGAGGCTATTGTCCTCTGGAAAGGGCCAGGGCCAGAGGAG
12146285:644835-644955	34.17	120	ACTAAAATAATAAAGCTGAAAGTACACACAATTTAAGCAGAAACACCAGTGTTTTTTATCGGAAATGAAAGAAACCATTGATCATAGCAACTGTCTGAGATTAGCAGGGAGCCACATTTT
12146287:128552-128672	37.5	120	ACCATCAAACACCATGGCAGCACTTGGAACAGGAAGAAATACATTAACTGGAATCTGATCGTTTTAAAAGGTTACAGCTGCCCAAATATAATTTAATTTCATACTTGCCCTTTGAGGGTT
12146287:266819-266939	43.33	120	TATTCACTCAAATTGGCAACAGGTCTCAGTGTTCCTGGCTTTGAGCTGTGAACAAGGGTCGGGATTGAATAACCAATTATACAACCGCTGACTGAGTTTATCCAAGGTTTGCAAACTGCT
12146287:309656-309776	44.17	120	GCATTCAGAGAGACACACAATGCAGGCTCAGATCTTGGCAACCTGTGAAAGTGCCCAGTCGAAAATTACTAACAGCTGGAGATGACAGTTGTTTTAACAGCTGAGCTGACAGGATTAATT
12146287:489430-489550	38.33	120	AGACACAAGCAGCGGAGCTGTGAATTAGAAATGTAGCTATGCACTACCCCTGATTAATTCGAGGCTCATGTTGGATTAATAACTCCAAACAAAGAACAAAAGGAAATTGTTATGCGAATT
12146287:53868-53988	38.33	120	TAAAATGTCAACCCAGCTCAAGCGCCTGTTTTAAGCAGAATGAATTAGCAGCATGCTGTCGAAGGCTGTTATCCAAAACAATCAGCAAAGAGGAAAACATCAAGCTTTCTTTGTATTTTT
12146287:572766-572886	37.5	120	TGACAGAAGACTGTGGAGATAAGATTTCACTGACATATAGAACAAAGAAAAAGAAAGGGCGTGAAAATTACAATGACAAGGTTGCCTTAGCAGTTTTGAGGTGGTAAAATGAAATCCCTG
12146287:611008-611128	42.5	120	AGCGAAAGCCAACACGAGCCCGGCTGTAATGGCTGTTGTAATGTTTTAATAGCTCGCTTCTTCTAAGCACCAATAAATTTACATGATCATAACAGTCGTGGGCATACAAGAAGCCCATTA
12146287:611129-611249	37.5	120	CTGTCTGGGCACAGGCAGCAGCGTTAACAGGATGGAAAAATGGAAAAAGGAAAAAAACTCTTAAATAAAATTAGGCAACTGCACTTGTCAGCTGCTCCATGATTGAATTTTTAATATTGT
12146287:68587-68707	42.5	120	AAAAAAAAAACCTTTAAAAAGCTCCTTAAAAACTCACACCATAATTGCTCCCCACCAAGCGTGGGCACTTGCTAGCTGCAAGTAGTGGCACTGTGACAAATGTAGCAAAACTGAAAGCGG
12146287:76520-76640	45.83	120	TTGGTGAATTGTGACAGATGGAGGGACTGTGAGACAGAAGGCAGGCACTAATCACACATAAAATGACCGGCTTGCCTCAACATGTTCCATGGATTCCAGCAAACTTTACACCCTAATCCA
12146287:76641-76761	30.83	120	TTTTTAGAACAAAAAACATCTGGGCCATAAATCCTCTAATCTGCCAAAACACGCTATTAAATCCCATGATTTGTTGAAAAACACTAAGATTAAAGAAAGGAAATATAAAATGGCTAACTG
12146303:75500-75620	64.17	120	AGGCCCTCGTCCCTCGTGTCTCGCCAGGCTTCGTGAGCTTCGACAACCCGGCCAGCGCGCAGACCGCCATTCAGGCCATGAACGGCTTCCAGATCGGCATGAAGAGGCTCAAGGTGCAGC
12146303:75621-75741	70.83	120	TGAAGCGGCCCAAAGACGCCAATCGCCCGTACTGAGCGCCGGCGGGAGCGTCCCCCGGGGGAGACCAGGACTCGCACAGGTAACCGGGGGCTACCGGGGTGTGGGAACGGGAGGTCTGGG
12146342:1052841-1052961	35	120	TTAAAATGATGAGAATAACATACAGGCCAATACTCAGATGTGATGTGTGATTGCCAGGTCGATTTTCAATTACATTTCACTGATGTATTCATTTGTTTCTTAATGTGCTCATCTTGCCCA
12146342:775884-776004	60.83	120	GCGAGCACCTCCACAAGAATGAAAGCGTGCTCAAGGCCAAGGCCGTGGTGGCCTTCCACCGCGGCAACTTCCGCGAGCTCTACAAGATCCTGGAGAGCCACCAGTTCTCGCCACACAACC
12146342:836249-836369	65.83	120	CTTGGCCGCTGCGGCGCGGTCGCGCTGCCGCCGGTTCTTAAACCAGTTGCCTACTTGTGTGGGAGTGAGGCCAGTGGCCTGCGCCAGTTCGCGTTTCTTGCTGGGGTTGGGGTAGGGGTC
12146342:836370-836490	64.17	120	CTGCAGGTACCACTCCCGCAGCAGGCTCCGAGTCCGCTCCTTGAAGCAATGCGTCTTCTGCTCGCCGTCCCAGATGGTGCGCGGCAGCGGGAACTTCTTGCGCACGCGGTACTTGTCCAC
12146342:839675-839795	60	120	GAGAATTCCTACGGGTGGGTTTCCGAATATTGTGTTCAACTTTTTGAAAGCAGCTCGTGACCCCGAAACTACATCCCCCGGAGCCGGGGACCCAGGCGCCGGGCGGGCGGGTGAACCCGA
12146342:850568-850688	38.33	120	ACCTAATCCCTTATGCTTTTATTCTAATCCTACACATTACAGTTAATCTGTAATGATACCGCTTCGGAGGAACCTGTTGCATACGAGGCACGGTAATTTGTAACCTTGGAAACAGTTTTA
12146342:968110-968230	45.83	120	GGAGCTAACGCTTATTGACGGGAGCTACAAGGGCCTCCAAAAGTTACTCCAATTTCCGTCGAGCTTTTGTGCATCCGTTGTCCTGTCTGAAAGGCTCAGTTAGGTATTGTTGCAAAAAAA
12146346:115887-116007	50.83	120	CACATCAGCAATGTCCACCCCTTGCTCTTGTGCCATGAAGCCCAGGATGGAAAAAATTGCGAAGCCAGACACAAAACTGGTACCACTGTTCAGGCATCCCAGCAGCATACAGTCCCTAAG
12146365:63424-63544	45.83	120	CTGAAATAGTCCACAGAGTACCTAATTTCCTTTGATCCTTTATGTTGAACAGTTCAGGCCGTGGTACTTGCCTTGATAATGAGCCTCCCAAGCGTGACTTTCTTTATCCAGCTGTGGCCC
12146365:88203-88323	58.33	120	CATAGATGGGGGCTGGGGTCCCTGGTCACTGTGGGGAGAGTGCAGCAGAACCTGCGGGGGAGGCGTCTCCTCATCCCTAAGACACTGTGACAGTCCAGCGTAAGTAGCTAAAGTAAGCCA
12146378:400166-400286	40.83	120	AGATGTGGTTAGATGTGGAAGACATGAAATTTGTCATCAATTATGACTACCCAACTCCTCGAAGGATTATATCCACCCAATTGGAAGAGCTGCTCACAGTAACAAAACAGGCACAGCATA
12146388:391825-391945	56.67	120	TTCTGCTTATATGTTTGAAGATTCCAAACTGAATGGGGAGGTGGCGAAGGCCGCGCTGGCGAACGAAGACTGCCCCCACATAGACCAGGCCCTCACTCCCGATGAGGGCCTGCCCTTTAC
12146404:201457-201577	36.67	120	AGTCTGGGAAGTGTATTATCCTTTTTCCTAGTGGTAATTAGTTACCATAGCATCTAATACGTAAATGTGCCCAGAGCACACCATTAACAGTTAAACGGAGGATTCAATTTAACACATGAT
12146404:207880-208000	48.33	120	TTGCAAGGCGCTGGGTCCTGTTAGTAACCCAACAACTGCCTTTAGCTTGACATGTGTGGCGACTTTCACTCATCAATGAGCACACTAAAAGCCCTACTTAGAGCCGAGGATGTTCTTTGC
12146419:159022-159142	35	120	CCCAGGGGATTAATCACACACTGTCATGATGAAATTAGGGCAATTCTTCCAATCATTAACGTTTTGCTTACAAAAATGTGCTTTTCTATTTGACTTTCTGCTAAATGATAACCGTTTTCA
12146435:174453-174573	63.33	120	AGCTTGAGAACCTCGTCCGTGTCGCCGCTGGAGCAAGCAGCCAGGAAGACGGCGCCATCGTCGAACTTCACCTTGGTCTTCTGGCGCTTCACCACGGGAGGCTCGAGGTCCGTCTCCGAG
12146437:122304-122424	48.33	120	ATATATGGACTGAGTGGTGGTTTGGCTAGAGAGGGAGGACACAGAGCCAATCAGGGAGGCGTAGGGGACTGAATTACTGCTCAAAGCTGCAAAAAGTAAAGCCAGTTGGAGATGGGAAAA
12146437:202642-202762	38.33	120	ATTGGTTTAATTAATAGTTTTGTAAGGTGGGTAAAAAGTAAAAAACACACCAACCTTCTCGCAGCTCTGAGGGATGTAGGGGGTTTGATGCAGAACACAATGAAATGAGGAAAGGAGAAA
12146445:71441-71561	39.17	120	TTACACAACTTTTCTTCCTCAGAATACCATGTAATTTCCACTTTCAAGAGGAATCCTCTCGAACAGGCCTTCAGACGGCCCAATGTAAATCTAACCTCCAATCACCTTTTATATCATTAC
12146491:97263-97383	31.67	120	TTGAAAATACTTTTTTAATGATAGCAAGCACAAAAACACTTTGCATGTTCACTCAAACACGAATGTATAATCCCCCTGAATTCTTTAAATCTCTGATCTCCTTTGGGAATGAAATAACTT
12146502:155747-155867	46.67	120	ACGCGGGCTCGCAGTAATTTCCTTTTGCCTAAGGCTCCCTTTTCACTTTTACTCCAGCACGACAGCTCCGAGTACACGGGATCTTTATTTTTTATTTTAACCCCTAAATGCAACCCCTCC
12146502:219507-219627	53.33	120	AATGCAAGTAAAGTCCATGGAGGGACAGCACTGGGTCACACTGACTAGCAGGCCTCAGCGATCAAACATGTCACACCTGTCTTGGCCACTGGTGCAGGTGTTCTAGGTCAGCTCTCACTG
12146502:245207-245327	37.5	120	TTTAAGGAGTTTGGTTTCATGCAAATGACTTGCAATTGCAGCCCATTATTTTTATACCACGACTTCATTAGTCATATCCCTGTCAGACCTGTGACCAGTGTCAAATGTTTTCAAAAAGCA
12146502:247855-247975	43.33	120	CTAATCACCTTCTGCTGTGGGAAAGAGATGAGATGAGGCCTCAAAAACAGATCATTGTCCGCCTCCTAGATTAATGCAGAGAAAGCGGTATTGTCTGTTGAATGGATAAATCTTCCTGCT
12146502:559785-559905	41.67	120	TTTGGCCTCTCCACCTTTGTAACCCCTGGTTTCCTCTTTTCCTGAATCACAAGTTTACGTTCTCCCCTTCTGTGAGAAGATTGAATGCTTATTCAACTCCAAAATGACTATGGTCACAAA
12146502:645014-645134	55	120	GGGGTTGCCAAAATCTGAATTCCTGGCACCGGCCACGCGACTTTGGAGCCGGTTTCGGCCGAGTTCCACCTTGCCAAGTAATAGCTTTGCTGTCCAACATCGTGTGCTGCTTTGCGAGAA
12146558:106732-106852	52.5	120	GCTTCTTTATCCGTTGGTATTTCAGAGCCTCCAGCCTCTCAGGTGCAGCAGCATTCCCCGACGCAGGTGGAAGTGTTCTGAAAGGGACAATTAGAGAGGTACAGGTCAGCTCCCACATGA
12146562:118331-118451	41.67	120	CCTGACATATGGAATAGTTCACAAATTCCCAGGTGACTGACAGATGGAGAATAGAAAGGCGGATAAAGTTGCCTAGAGAGCTGAGGATGATTTCATATTCAGCGGTTTTGATCAAAAGGA
12146562:118637-118757	35.83	120	TGAGATTAAATCTGAAATGGAGATGCAAGCAATAAATAAGAGCTTTCTTCTGAATTGTACGAGCAGAACAGGTGTTTGAATTAAGAAATACTAATATGTTTAGCAGCACGGCTCCACCTT
12146619:110034-110154	64.17	120	CTCCACGCTTTCTTCGACCTGGTAGCGGCTGAAGCTGGCGCCGAGCAGGATGGAGATGAGCACCGGCGCCGAGGCGAAGAAGACCGGGTGACTGGCAATGAAGTGGCCGAGCCGGGAGAA
12146619:110155-110275	78.33	120	ACACGTCCTCAAGCCCCTGTGCAGAACCTGCCGCAGCATCCTAGAGCAGAGCGGGCGCGGGAGGAGGGCGAGGCGCACGCTCGGCGCGGGCTCGGGCGGCGGCGGCGGCGGCGGCGGCGG
12146619:60916-61036	40	120	ATACTATGCTGGTAATTGTTTTCTATGTAGCCAGTGAACACCAGGCTGGAACCATAAAACGAGAGTACATAGAGGTAGTTGAAGAAGATTGCAATACAGGAATTGCAGCAGAAAATCCTG
12146633:32499-32619	44.17	120	GATATTTCTTCCAATAGCAGCATCTGGCATGCTGGCAGACTCCATAAGCAATTTTGTTTTACGGCTTTAAAGCAGCTTCTGGGTCTATTACATGGTTAATCTGATGGGCTGTCTGGGCTG
12146722:1053087-1053207	38.33	120	GGGTTGTGTCTCTTTTTAAATCCTAGTAAACAGCCGTTAAGCTAAAAACCCTCATTGCTTGGCACAGGGAGCCCCACTGGTTTTCAAGCTATTATTTTAATAAGGCCTATTTTACAATTA
12146722:1220737-1220857	40	120	TTTTATCTGACGAGCTGATCCCTTTTCACTGGAAAATGAAAAGGTCGCACAATAAGACACGGTTTACTGGAACTTGAACACGCACCAGGGAAAGTATTTTAGATAAATACTGTCAGACAC
12146722:1303662-1303782	45.83	120	TCACTTGAGAAATGAAAGACAAAGGCAAGAGGGCTAATAGATCTGCTCTCATAATGAGGCGAGCCTCCGCAGCGGAGGCTGAGGATTTCTGATTTATTTTGCTCAATTCCCCAGTTGCTT
12146722:1391323-1391443	41.67	120	CATTTGGCCTCAGTTACACAACCAGCTGACACTGAAAATAATTAATGCCCTTTAGGACTCGCATCTGCTCCTATGGTTCCAAGTCAAGGTTTTTAATTGGGCTATTTTGGCATTTGGAGA
12146722:1399519-1399639	30.83	120	TTCAGCATGCTGTTAAATGTGTTTATTCTATAATGTCATCAAAGGTGATTGTTTTCCCTCGTAATAGATAAAATTCATTACCATAAGCATTGTACTTTTGAGTGTTAGAAATCCGAAATG
12146722:1428343-1428463	35.83	120	TTTAGTAGCATAATTAATCCCTACTTTATGTTATGAGTAATATTTCCTATTCCCGACCCTGTAACGTCCTTTAAGAAGATCCATGTTCCAATTAGACTAGCCCATCGGCACTCTTTTAAT
12146722:1530954-1531074	45	120	GGTTCAAATTGCTGGGTTGCAAATGCTAGAATTACCACAAAGCCATACCTGGCAATCAACGGATCCCTGGGACAGAAAATTCTATTTGGGTCACCTATGGGTTAATGACCAGGCTTAACC
12146722:707386-707506	42.5	120	TACCAGCTGTAAAGGTACCCCAGCAAGAAAGGTTGCTGTTCTGTAGCCCAATTTTCCATCGCAATAACCCAATTAACTGGTGTGTGTGTTTGTTTTACAAAGCTCCAAGCTACCATAAAC
12146722:828911-829031	33.33	120	TGTATCAGTAAGTCAAGAGGTCAACAGCATAAATGAGGCAAAGATTTCAAAGAAATCACCGACCAAATGATTTATAAATCATGGAAAACACTGCTCTGGCCATAAAAGAGAAATTAAATT
12146733:199106-199226	48.33	120	AATTTATTTCACCTCAGAGAGTAAACAGATATATTGGAGCCCCAAGGGTTCATGGGTAGCGTATTTACAAAGGAGACTCCTCCGCCAGCCCGTGCCACCGTTGCTAATGAGAGCGGTCAT
12146745:92074-92194	64.17	120	AGTCCAGCCCCTCGGAGTCTTCCACCAGGGCAGTGTTGACGGTGTCAAAGCTGTTGTGCCGGCTGTGCATGGAGTCAGTTAGAGGCGGCCAGCAGCTCCCGCCATACGGGGACGCCGGGT
12146769:11235-11355	61.67	120	GGCTTGGTGGATGTGTATGCATGAGTTCTGCACCGAATGGGCGCAAAAAGCGCCCCAGCCGGTCCGCCCGCTCCTCCATCTTCCAGATCAGCAAACCCCCGCTGCAGAGCGGAGATTGGG
12146785:122078-122198	55.83	120	AGGAAAACCTTTAACTTACGCCCTGGGTGTTACCTGTCCACAGTTTCCTGGTGGCTCACCGCTTCTGCCTGCTCCAGCCTTGCTCCGGCAGCTTCAAGGCTTCTGGGCTTCAGAGCTTGT
12146789:255216-255336	32.5	120	TTTATATTGCAAGATAATGACACTGTGTTAAGTCATTCAAATTGCTCAACCATTTATAACGGAAAACAATGTTAGCCCTACTAATAAAAGTGGTGAGAGAGATGGTTTTCACATTAGGAA
12146789:261242-261362	48.33	120	ACATAGTTTCCCTTGCAGGCGGAGTTCATTTAGCTGGCTCAGAACGGTGCTGCTGTACTCGGGCACATCAAACTGAATAAAACTGCTGCTGTCCATTTCTACCGACATGAAGCGCAATCT
12146789:370509-370629	40.83	120	GATGTTGCTGCTCTGCTTCTCTCCAGGACAGTAAAAGGCAATAACGTTCTTGCAGATTTCGACAGCAGGCAATTCAATAAAGGGCCATGTATATTTTATAAGTACAATAAAGACGAGGCT
12146823:37130-37250	46.67	120	AGCTTTGGGAGATCTCTATAGGCAGGACTGGGGGCTATTCATGCCAGCAGCTAAGAGGTCGAAAGGTTTCTGAAGTTCACAGGCTCAGAGCCTTTGTTATGCTAACAGACAATCTCAAAT
12146827:54554-54674	50	120	TGGACACTAATACCCATTCATTTTCTTGGCTCCATAAATAAAAGCCGCCAGCTCTGTGGCGGCCGTGAAATGGTATTCTTCAGGGCCCAGCAGGAACCCCCATCCTTATTACCACTGCAG
12146863:368170-368290	40.83	120	GCTCCCTTATTGGGAATATGCTAATGACATCCGCCATGATTACTGATTTTCTTTGAATCGTTATTCCTCTGTGGGCAAAGTAATCAGAAAGGGAGAACAGGAGATTTCCTTCTTGCTTGT
12146863:394851-394971	40.83	120	CTGAGAGCCATACAAAATGCCTTATAGACTTGTTCTGGAGTAACTGTATCAATTAACCACGCTAAAAGCTCTAACTCAGATGGGCACTGCACACAGCATGTCTACCAGTGTTTTATTATC
12146863:395008-395128	30	120	AGAACAGAAAAAGAATTCAGGCTGACAAATTAGACTTGAAATCAGTTTCATTTACATAACGACTGGAAGTTCATTAATAACAGAGTTTTAATTATTCATGCTCTTGTTTCACTAGATACA
12146879:108752-108872	37.5	120	ATAATCATACAAAAGTAATTGGGGTTTTAAAACCCCAATCTATTCTGCCAGCATGAGCTCGTTTGCATGTTAATCACAAGAGTGATTTCCTACTTCACAAGGAAGTCCACACTCTTTCAT
12146879:175629-175749	40.83	120	CGTTGCACACCAAAGACATACCCTAGTGATTAAATGCTGATTTTGTGTACGATTGTCCACGGACGCCAAAACAATCACAGAGCTGCTTGATTTGTTTTAATTACCAGCACAAAATGCCAT
12146922:31850-31970	66.67	120	GTGTGCAAGCCGTCCAAGTCCGTGCACCTCACGGTGCTGCGGTGGCGCTGTCAGCGGCGCGGGGGCCAGCGCTGCGGCTGGATTCCCATCCAGTACCCCATCATTTCCGAGTGCAAGTGC
12146932:109247-109367	47.5	120	TTTCTTTCTTTCTCTTCCTCCGAATTCTCTGCTGCCTACCTCTCCAGGAATACATCAGGCGACAGTTAGAGGAGGAGCAAAGACAGTTAGAGATCTTGCAGCAGCAGCTACTGCATGAAC
12146944:758292-758412	35	120	GCCCACCAGACATTCTGTTATTTGATAAAACTAATAATGCAAAACTTATTGCTATAGCAGAAACGTCATAAAAATGTAGTAAAAATAAACAAGCACATGGCTCTGGCAGAAGAGCTGGAA
12146966:582850-582970	65.83	120	CATCTCGTGCAGGTTCCGGCGGGACGCGCTCAAGTTGCTGAGCGGCCGCATGACGCCCCCGTTGTACCTGCAGCTGCTCATGGCTATTTCGGTGAAGGGGTTGCTCTCGCGGCGCGCCTG
12146966:583371-583491	70.83	120	TCCCGCCGCTGCCCGGCTGCTGGTGAGCGAGGTGAGGGTGGTGGTGAGGGTGCGGGAGGGGCGCGAAGGGCGGGCACGGCTTGTCCTGGCTCTGTTGCTGCTGCTGGCAATGCAGGTGTG
12146966:583492-583612	64.17	120	AGGAGCGCGGTGGCGGTGGCGGCTGCTCTGGGAAGAAGCCGCGCTGGAACTGCAATGGGGTTTCCATGTCAGGGCTGTTAAAGCTGCAGGGAGACCAGGCGGTGGTGCACCCTGCGCAAT
12146966:583638-583758	61.67	120	GCTGCTGGTGCGAGGAAGGGCCCATGCCGGCTCCGGTAGAATCCAAGCGGCGAGTCCGATTGGTTGGGCGCACCAAAACAATGGGCATGACATCACCTGCGGGGACCGAGACTGAGTTTG
12146977:57064-57184	39.17	120	ACAGTTCCTGAAATGGATAATGTGGTACATATTATGGGCAATTACACAGAACTCCCCAGCGATAGGGTTTTAGAGTTACAGAATGAAACAGCTGGAACTACAGAGCTATAAGATAATCAG
12147084:257430-257550	39.17	120	ATAATACGTGTTTGGGGAAAGGCAGAGAGATCACTAATGGCTTTGCCTTTAGGGATTTCTGTACTCCATAGGGGACGAAAATGAGAAATATTTTTCAAACAGCAGGGGTAAAGGTTTTAA
12147084:257551-257671	34.17	120	AACTAGAAACACATGGAGTGATAAAGATGTTAGTGCCACAGGGCGCATAGCAGGAAAAATTTACAATGTAAAAACTGTAATTTCAGCATTAGGAAGTAATAATCGTGTTTCATCATTGTT
12147092:278028-278148	57.5	120	ATGCTTGTGTTTGGACACAAGCAATTATCCCTAATTATTCTTTTTCTTTTGAGCCTGCCCGTCCCGCCGGCGAGCCCGCCGCGCAACAGGCCCCGTAATCCTCCCCGGTCGGCGGATCTC
12147092:335886-336006	37.5	120	ACATTTATCTATCAACCGCTAGACAAGACAAAGAGGTTTTAACAACAGTTTGAAAAGAGCGGCCTGTGAATGGTTACTATTCAATTTGTATTTTATTCCCCGCTGGTCATGGAATTGAGA
12147092:336035-336155	46.67	120	AGGTCAGGGGATCAGAGAACCACCACATACAGCAAAGGGAAGGGAAAGCAATGGGAACTCGTGTGAAGAAATGGATTATATAAACAGAGCTTACCATCGCCTGCGCCCCATTATCCTATA
12147092:459439-459559	49.17	120	GCTCTTTTCACAACCCCTAAGCGGTTCAGTCCCTGGGCCCAGCGACACTCTGGAGCGCTCCTAATTAGTCTAATTAGAAAGGTGGATTGATAGATGGAAAGAAGACAGAGTTGGGTTAGG
12147092:467104-467224	50.83	120	TCCAGGCTCTACGGGGGCGTTTGATGAGTAGAGAAACAAGAAGAAGGGGAGAAAAGCGTCGGGTTAATGAGTTGTAGCAAATCCACACTTTGTAGTTGGGAGGAGGAGAGCTGGTGGCCA
12147115:101838-101958	48.33	120	CCCCAGTGAGAAAAGCTAGCAGTCCATATGTTGAGTAGGCACCATGCCATTTTGACAGGCGTGAGTGTCGGCAAGAAAGGGACCATGTATGAGCATCAAATGTGTTTGTTGTGGGAAGGA
12147115:201565-201685	33.33	120	CTGAAACATTTCCCTACAGACTCAATTAGATTCATTAATCTGCTGTGTAGACCTGTAAACGGCCCATTGTTCTTTTCTCCCCAAAATGTCAAAAACTATTTCTCTAACTATAAAATATTT
12147127:33742-33862	40	120	AGCATCAGATGGTAACACTGATTGAACAAGAGATTAGCACAATAGATCTCTAACCGAGGGGAAGCGTCGCTTTTCACGCTACGCACCGTAATTAATGGTATGAATCAATTAATTTGACTT
12147127:40275-40395	42.5	120	AGGGACCGCACGGTCTTCGGGCGGGTCCCATCTAATCTCCTTTTACAAGGAAAACTAAACGGATCTAAATTTGTTTGTGTGTTGCAGCTATAAAAGTAACAAGTTGTTTCACAGTTGTGT
12147179:44070-44190	44.17	120	ACAACAGGCTGTGCTGTAGAAACCTGAATATTCTGAGCCTGTGTCTCTTCGGAAACAGGCGACTGGATATAATTTCCCTGAAGATCTGAAGAATGAACTTGCCCACTAGAAGTAGTCAAG
12147179:44355-44475	43.33	120	CCTGTGTTTATCAAATGTCCATCGGCATTAATGCCTGCAGTCATTGTCTGAGAACTGCCCGAGAGTCCCAAAGAATCTAGATCGACACTATTGATTGGTACAAAGGTAATATTTCCTGGC
12147181:263709-263829	55.83	120	TCCCGGTCCCTATGAGTCAAACTTCAGCAATGTGCCCAGTGTCCCCCAGTGCATTACAGCGGATCACAGAAATGTTCCAGTCTGTGAGTCGGAATGTAGCCGCCTCCAGCCCTCCCTCAG
12147193:29402-29522	35	120	TGCGCTGACCCATATATTCTAACTGGAAACCGACTCGAGTCACTTAAAATATTGCAACGTCGATAGGACTAATTAATTGGAAATAAGAAACGAAAGAATACAATTAAACGAGAAGAGAAT
12147214:415215-415335	60.83	120	TCGTGCAGCCTCCCGTCGCCTCCCTCCTGATTGGGCAGAGGCCCCCCAATCGGCTGCGCGCCTGGGCCGGTGGGACTGCATATGTAAAGCCCTACTTCATATTAATAAGCTCCAATCGGG
12147214:533869-533989	44.17	120	GAGGATGTCACAGAGGGTCACAAATTATGTTGGATTTTGACAGATTGTAGCCTTGCTTTACAAGAGCAGTAACATCTCATTTGTCACCGTTTGATCTGTAAGTGCGGGAATGGGAGCGGA
12147214:533990-534110	53.33	120	AGGCCCTCCATCTCCGCCACAATTTAATCGCTCTGAGGCCGACAGTGGTGGTGGGAGCCACCTGCCCATGCACCACACTGCTGATCTGTTTTAATTTAATCGTCCGTCAGCTGGATGAAA
12147214:587521-587641	44.17	120	AAGAATGACAGGGCCCCGCCATTAGCATCCTTTTATATCCTTGGAAATTGCTCATGCCTCGCTTTTCTGGTTCCTATCTGCCTGACTCTTTTTTATTTCTCTTTCAATTTCGTCCGCGCT
12147214:630582-630702	40.83	120	CAAGAAGGAAACTGTCAATAAAATCTGTTAAATGGGATGCAATGAGTGGCTTGAATGGGCGGATGGCTATTTGTTCAAATTCTGCAGCATTCAAGGTATTGACAGTTTGTTTTCTGGGGC
12147214:87098-87218	62.5	120	TATCATTGAGAAAACAGACAGGCATCATGACGTCCTGGGTCACAGGGAGTGCGGACCGACGCTACCAAGAGAAAAGGGAGGCGCCTCAGCGCTCCGGCTAGCCGCGGGCGCCCCTCTGCC
12147223:19505-19625	36.67	120	TATCATAACAAGCTTGGTTGATACTGTTCCCATACTGAACCAATTAGGTTCGCCTATTTCGTCATACTTCATAACTTGGGATGATAGGTTTCCAAGTATGGTACAGTGTAGTAATTGAAT
12147255:229401-229521	35	120	TATGAGTAATAAGTACTTTCCAGCTGATACATTTCAAACATAAACCACTTTCATGGCCCCGGCAAAAAGTACAAGTCATAATCAAATTGTCAATTTTTTCCTGTGAGATGCATGGATCTA
12147255:339829-339949	34.17	120	TGCTCTTTTACATTAATGCCTTTCTCATGAATCTGAAGGTGACCGTTATTTCTTTCATCGTGTTGTAATTAAATGGATCAACTATTGCTTTATTATTTCCACTATTTGTCTGCACAGCAC
12147255:463447-463567	44.17	120	CTGAAAGATTCCTCCTCTTCATCATCATCAACCATCATTCATTCACTACCTTGACATTCCGGGCTTTGATTGACAGCTGGAGTGGCAAAAAGCCATGAAACACGACAGTTCGGTTACATG
12147255:463951-464071	40.83	120	TCACTTTCTTATCCGGACTGGGATATTAAATATACGACACATCCAGGAGTTTATTGGAGCGCAGACTGATGGCGCAAAGGGTAGGTTTAAATCTCCAACACTTACCTAGATATAAATCCT
12147255:482868-482988	37.5	120	ACAAAGTATTATTATTATTGATGGGTTTGTGTAACTCCCATTAACGCTGATGGGAGCTACGCATGTGAATTGGCAAGAGAATAGACCCCTCAGTGTTTAGAGCACATGAAATTTACATTT
12147255:506277-506397	40.83	120	CATTTTAACACCATGTATTTACCATTCCTGGAAATGTCTCATTAACTTCTGAAAATCTGCGAGCGTGATATTTTGGGCTACTGTAACACACCTCTTGGCAGTCACAGAAGGCAGTTTGGT
12147255:525093-525213	42.5	120	ATGTAGGGATATGGCATATATTGCTGCTCTTGATTGATGCCTTCCCAAAAACAGGAAGACGTGCTCGTATGAATTTTAAGAAAGTAGGGGTCCTGCAATGCCTTGCCAGAAGAGTTTTTC
12147255:564910-565030	40	120	TGCATCCTTCTGAAGCAATGAAATTTCTGTAAGTCGTGATCTGCTGGCATGTAATAACTCGATCTGCTTCATGCAGACAAAATATATTAAAAGTATGGACGAGTGAAGTTTGTGCCCCAG
12147255:608296-608416	40	120	TCTGTGATGAGCAATCCTTCTTGTTTGTGCAGCCATTCATTATCTCCATTACCAAGAGGAGAATAGAGGACAATTACATTGTTTGGACGAATCAGAGTGTTAGGAGGAGTATTTGTCATG
12147255:608417-608537	48.33	120	GTGGCAGAGTGCAGCACCTGACAGGCAACGATTGATGGCCAGGAGTGAGTGTGAGTGGCCAAAGCAGCCTCATAGGATGCAAATTACTGACTGTGGATTCCAATTTATCCTGTTCATTTT
12147255:628708-628828	44.17	120	TGATTCTTGGCCAGAGAAGACAGGTTGATCCCTACTCATTTTGGGATTGCTAATTTGCCGTTAATTAGGAAGATTGATTCTGTTCTGTGATGCATAGGCCCAACCCCAGATGCATCTTCC
12147255:75720-75840	34.17	120	TTATGCATCTGAAGGAATCTGTCTAGAATAATGGGGTTCTATAGAGGTTACTTTAATCACGTTCTCCAGCAGTTATAGCTGTTTTACATCTTATTTGCAACAAAAGGGAACTCTAATTAT
12147255:805694-805814	38.33	120	AATCTATTTTAGCACAGTCTTGTCTAGGCATGACAGTTTACTGAGAGGCTTGAAAAACTCGTAATTACCAGTGTTACAGGGCAATTAATGTATATTACACTGCACTACTCATGGCAGCAA
12147267:114850-114970	65.83	120	TCGCGCTCCGTGCTGCAGCCCAGTCAGCAGAAGCTGGCGGAGAAGCTCACCATCCTCAACGACCGGGGCGTCGGCATGCTCACCCGCCTCTACAACATCAAGAAGGTGCGCACGGGCCGG
12147283:109935-110055	50.83	120	CAGTGTCTTTCAAGAACATTCTGGTAATGTCGGAGGCCTGGATTTGTTGCCTGCTCGTCCCCCCGTGCAGCAGCGGCCTGTTTTCCTCCCCCTGTTGTGTGTTTTTATTATTTTCCCTCT
12147283:110100-110220	48.33	120	TTTGCGTCAAAAAGTTGCCAGAGAGGCGCTTTCTCAGCAAATCTCCCTGAGAGCGGAACCGACCTCAGCTCCAACTCAGCCTCCACTGTTATTAAAAATAAAAATCGCTACAGCAGCCCT
12147283:112287-112407	41.67	120	GAAAATTAATCAGCCAGGACGAGAAGCAGAGCTGAGCACGGCGGCCTGTAATTAAGGGACGTGTGCCCCTCGGATTATCTCGTTAGTTTATCAAGAAAACATTTATTATAATTAATTCTC
12147295:330120-330240	47.5	120	GGATAAGCCCGTTTCTTCTCAGGGAACAGGTGGTAACTCCGTGTTTGCGCAACTGGTGGCGTTCACAGTTAGATTTGGTAGAAAAGAAGGCATCGCATTTTTGACAAGGGAAGGGTTTCT
12147298:151946-152066	46.67	120	CAAAGATTTTGCCCTAGATGTCAGTGCCAACCAGCCTGTCCTGGTGGCTGTGAAAATGCTCCGAGCAGATGCCAACAAGAATGCCAGGTCTGTGGTCTGCATTTTGAATTTTCCTTTATT
12147301:244140-244260	45.83	120	TCTTTGTCTGCCCATGAATAAAGTGCAGCATTGTGGTTAGTAATCCCACTCCAGTGACTCGACTTCAAATGTGGTTTTGGAGTGCATCCCAGAGTTCTGTTTGCTAAGCTCCCTACTCCT
12147321:90988-91108	40.83	120	ATGCTGCATTTGATATGCTATCTTTTATTATGCAGAAGCCCTTTGATCTCTGCAGAGGAAAGGCGCCACATAAATGCAGAAATCCATTATAATCATACAGAAGAGTGGCTTTATGGGCCG
12147329:1103884-1104004	46.67	120	TCTGCTGCTCAGCTGGAAACACTGTTAAAAGGCCATTAGAACCTTAAGGTAACAGACCTCGAATGCTATGAAAGCCATGGAGCAATTTGCTGTTTGTGTTAGGAGTACCAGCCCCAGCCA
12147376:98958-99078	39.17	120	ATGATTCTTTTGGTTAATCTCTGGCAATGATCGCCATTTCACAACACATTCAGCCCACCCGGAACTGATCAATACCACTACAGACATAAGACTAGACTTTATCCATTTATTAACCACAAG
12147415:377430-377550	51.67	120	GACAAGATGAGAGAGATGCATTGTATGGAGATGTGTTTAGCCAGTGCCCTTCTTCCCCACGAGCCCCCCCAAGGCTCAGAGCGGTACTGGCTTTTAAAGGGAAAGGCCTTCATTTCTTCG
12147512:598789-598909	47.5	120	GCCCCATATGTCATGGGCCTGTCAGAAATCTCCCAGAATTCCCTTTATTATCTAAAGGTCGCCACCCGGGCAGAGCTGAGAGAGCCGCATGGTATAAACTAAACTACAAGAGCAATCAAT
12147531:170744-170864	46.67	120	CTTCCTCTCTTCCCGGGGCAAGAGCTGCTGATTTGCAATTCAATTGGAGCCAAGTGCTTCGCTAAGCTGCTAAAACAACTGAAAGCTACCGGGGAGAGGGAAAAACATTACAAGCATTTT
12147555:137313-137433	36.67	120	TGTCATCACTAGCAAAAGAAAAAAGTGTCTTTCTCAGCTGCTCCCCTGCTTGTTTTGTTCGCTGTATTCTTGTAAAGTGGGAGAAAATAAGTGTCATTTAATGAATAGTGCTATTCTTTG
12147555:69097-69217	33.33	120	AATTAAACCGCATTGTAATAATTCTATGATTTATTGCAAGTTGTTTAACTTTCAAAACTCGGCTAACCCATATTAAGGTCACAATCCATCATGTCTTGCTTGGAAAGCCAGCAAATAATG
12147562:36074-36194	36.67	120	ACAAACATTTACAAGCATTGGTTGGTTCCCCACAAAATTTCCATATGCCCTTATTTACGCCTCTCTCAAGGCATAATTTTGACTCACAGTTAAATAATCTGTCACAGAAAGACTGTAAAC
12147587:75329-75449	46.67	120	GCTGGCCCAGAGTTCCCGCCGCCACATATGGTCTGTGGATTTAGGTGTCAAAAACCGGAGAATTAGAAATGGTAATTTTCCGTCATTATGGCTGAAATGCGATCTGTCACAACAACTGGA
12147587:75450-75570	40.83	120	CATGTCTCGGTGCTAGCAAAAATAATGTTCGTGATTAGGAATCATTATGCACGTCAAGCCGAGTCCATTAAGTTGTAGGGAGAAATTAGCCTTGACGGGCGGAATCAAACTACAAATATA
12147622:90937-91057	38.33	120	ATGAGAACTACTCCCACACCATTTCCTGACAAACCAAATCTTGCTGTGAAGGCTGAAAACGTTAGTCAGTTGCACCCTATTTTTAGGACTTGTAATGAAGAGAAAATGTAGTGTTATAAC
12147629:25351-25471	39.17	120	CTGCTCCTGGAGCAGGGTCCACTTGGTGTCCAGGACCTTGTTCTGCTGCTCCAGGAAGCGCACCTGGAGGGGAGAAAAAAAAAAAAAAAAAAAAAAAAAAAAAAAAAAAAAAAAAAAAAA
12147629:444098-444218	44.17	120	GGGGCGAAAGGTTGGTTAATATGGTCCTATGCTCTCAGTCTCTAGGTAACAGGAGAATTCGAGTGGATGTTGCTGATCAAGCACAGGATAAAGGTAAGAAAACTGGTAGAACTTGCTGTT
12147699:271989-272109	56.67	120	GCTCAGGCCAGACAGCTGTTAGGACATTCTCCCCTGGGAATCGTGCCCTCAACACCCACCGTTGATGCACATACATGGTCTACTGGCTGCCGACTTCCATGCCCATCTGCTCCAATGGCA
12147699:88151-88271	45	120	TTTAGCTGACAGATGGCAAGATGACCTGGAAAACCTGCCCCCTTTTCTAGGATCAGGCAGCAGCTGACAGGTATTATTTCATAAAATAACGTCTAAAAGGAATCGCCAGGGTCTTCGCAT
12147699:88272-88392	36.67	120	TAATCTGAGGCTGCAACCAGCCATGTAACGTTTATGTCAGAACAAATCTGTCTCTATGCAGGAGAGGGAAAGTGGTTTTTGATGAAGTTGTTCATAAATTTTAATATAATATGCCTGATG
12147738:1009910-1010030	46.67	120	AATGCACTCTAAATAGAATGTATTGTAATCTTTGCTCAGTCCAACGTGGTCCCTTCACCCGGGCTCCGCTCTTGCCTTCTCCACACTTGTTTGGTAAGTTCCTAAAAATACGGCTTGGCC
12147738:257152-257272	60.83	120	AGCCCTGTAGTCGCCAGGGTCCAGCTGCCAGTCTGGGCGGTGCTGTCCATGCTGAGCAACGTGCCACCCAGCTGCTGCGTGGTCACGTCCATCTGGAGCTCTCTAGCTAGACAAATCTCT
12147790:255192-255312	36.67	120	TTTTTAATTGCCTCTCCTTCCTAATGAAGGCTGTATCAGCTCCAGTGCTAATTGAACTTCGTCCTTCATTCAGACTGTGTTATTAAACAAATAGTCACAGTGTTTGGTCTCACTTTAATA
12147801:698103-698223	43.33	120	CGAGGGCACATGTAAGCACCAGCGAGCACTTTTGAATAATGAATCCCTCCCGTAAAAGACGGACGCTATTCATAATAATTCCTTGCTTTTCTCATTTTGCGGCGTACAGTAGCGATTAAT
12147801:729306-729426	64.17	120	CGACGACCAGCTAGTGTCCATGTCGGTGCGTGAGCTGAATCGCCACCTGCGGGGCTTCACCAAGGACGAGGTGATCCGCCTGAAGCAGAAGCGGCGGACCCTGAAGAACCGGGGCTACGC
12147801:729427-729547	58.33	120	CCAGTCGTGCAGGTATAAACGCGTCCAGCAGAAACACCACCTGGAGAATGAGAAGACCCAGCTCATTCAGCAGGTGGAGCAGCTTAAGCAGGAGGTGTCCCGGCTGGCCCGCGAGAGAGA
12147801:729548-729668	66.67	120	CGCCTACAAGGTCAAGTGCGAGAAACTCGCCAACTCCGGCTTCAGGGAGGCGGGCTCCACCAGCGACAGCCCCTCCTCTCCCGAGTTCTTTCTGTGAGTCGTGGCGGGTCCCGGCCCCCC
12147803:197279-197399	50.83	120	CTTTAGTGGGCTGTGGCTTTTCGGTGTGAACACTTTCAATTGTGTTACGAAAGGACTGACGATCTTCAAGCCGGGGCTTCTTTTCGGGAAAGGACGCAGAGGCTGCCTGCTCAAAGGACT
12147822:35495-35615	46.67	120	GCTTGATTAACTTGCTCGACAAAAGTGACAGCTGCTGTGGGTGCATGCGGATAAGCTGCACGGCGTAGTTCCGCCTTTGTACATCTGTCAGCAAAAAGGGAAGAATAAAGAGTGAAAAGA
12147822:80920-81040	55	120	GAATTCAGCCCCTCCAAACCAAGCGCGGAGCGCGCTGCTTTTGTGCGCTAGGCACAAAACGCTGAATTCCTCCGAACTTACTTGGGGCCTGTCTAGAAAAGGGCCTTTTCTTCCCTCTGC
12147822:82058-82178	65.83	120	TGCCTCCTTTTAAAGTTTGAGGGGCGGTGGCGGCGGCGGCCGGCAGGCGCGGGGGAACACAGGGTCCGCTACGGGAGCCGCGCCGCCGCCCATGTCATTCCACTTCAAGTGACTTCATGT
12147822:82179-82299	51.67	120	GATGTCAGCTGAATGTAAAAGACAGTGATCTCACGCGGAGGGGAAGATGTTTGCCATCAAAATGTGACAGAAGAGACACGCTGCATGGCTCGGAACGCATCTCCTTGGCGGTGGGGGAAA
12147822:86982-87102	51.67	120	AAAACAGAGACCCTTCAAACAGCATTACATTAATCATCTAATCATTCCCAGGAGGGGGCCGGTCGCCGCCGCCCCGTTTGATCCGAATCTGGATAATCAAGAGCTCGGATTACTGGCGCG
12147825:121916-122036	41.67	120	TTTATTTTAAACCAGCAGCGTGCCCACCTCTCGGTCCTTCCAGATGTTTGCAATAAAATCGCAGGTTTTGCCTTTGGGACTGGAAATAAAATTTAACGGCCTTCACCCTGTAATTATTCT
12147828:463764-463884	60	120	AAGCGCACTGTGCAGAACAACAAGCACTACACGTGCACCGAGAGCCAGAGCTGCAAGATCGACAAGACGCAGCGCAAGCGCTGTCCCTTCTGCCGCTTCCAGAAGTGCCTGACGGTGGGG
12147876:62822-62942	32.5	120	AAGTTGCTGCATTAAGATATGAAAATTGTGCAAATATTGTTCCTTAGAATGATGTTTGCCGCAGGTCATTGAGTTTCAGTCAATGAAATTTAGAGTGATAAATGTCCTGTTGAAAATAAC
12147884:649478-649598	40	120	TGAGAGATCATGCTGACAGTAACATTGTTATCATGCTTGTGGGCAATAAGAGTGATTTACGTCATCTCAGGGCAGTTCCTACAGATGAAGCAAGAGCTTTTGCAGGTTAGTAATATGAAT
12147903:98961-99081	43.33	120	GGCCTGCAGACCGAGGCAAAGCCATCACAGCCTGCTGGTAAATGGCAGTTCTTTCCCTCCGAATCTGATATCAGTTACTTCGCAAACACAGTAATAAAATGAAACAAATCAGATTTTCAA
12147905:34182-34302	65	120	GTAGTTGCGGCCGTGGTTGTTGGCCCAGAAAGTGCCCTCGGGGGTCTCATAGCGCACCACGAAGTCGAGGCGTGCCCCATCACCCGCGCCCTCAGCAAAGGGCAGCTGGAAGGCAAAGCG
12147920:74388-74508	59.17	120	ATCTCTCGATAAGCCACCTAGAGGCGACTCTGTGCGCGCACTCCCCAGTGGCTCCCGCCCTCCCTCTGATCATGTTGACATATTCACAGGACAGGCAGTAGTACCGATGCGGCGCTGCGA
12147920:74509-74629	48.33	120	CGTTACAGTTTCCGACACCTTCTTTTTATAACTCGGCTCTATCCCCCAGCACTCGACCTGTGAAAACCACGCCTATGCAGCAACACAATTGGTCCGAAAGCGTCAAAGAGCCAATCAAGA
12147920:74630-74750	69.17	120	GGCCTCCGGCTCCCCGCAGCCCACAGCGCAGCCCGACCTTCTAGAGCCGCCGAGCAGACGCCCGGGGAATTCTAGAGGCGGAGGAGGGTGGCGAGCAGCTCTCACTAGCTTTCCCTCGCT
12147944:60406-60526	44.17	120	TTGGTTGGCATAGCTTCAGCTCCTAGTGTCTCTTCAGCCATATGCTCAAGATGGAAACCGCAGTTCACATCTAAATGTCATGCTGCCCTCTGTTCCATAAACATGTATCATCCATCACTA
12147983:128799-128919	43.33	120	TGTGATTTGACATCAAGTACAGACAGTGCTGATTAGGAGCATCCAGCTCTGTCCAACTCCGTGCATCACTGAACCATCTGGTCATTTATTCACTAATAAGCCCCTAATGGCCCAAATATT
12148021:79632-79752	55	120	GGCGCACAATGGTGTTAGCTGGGCAGAAAGAGTGGCATCTCTGGCTACCGGGCTGGGGGCGACCTTTACCATAGGATGAAGTAACCTTGCATTCGGCTGCAAGGTGTACTGTACGTACAC
12148031:31826-31946	44.17	120	CCACAAGAACTTTGATTCACTATTAAATTCCGTCTAATGAAGATGACTTTGCCATCCCACGGCCATCAGCAGGCTATGTGTGGGACAATGCAAAACCCACCTTGTATAGAGGGACATTGT
12148089:455155-455275	45	120	GCACAGCCTTGCAAGCAAAAGTTTTTCTTAAACTAACAATGCCAGTGTAAGGAGGTGCTCGCGCCTGATTGGATGGGAGAATTTTGCAGGTTTGATTCCTTGATTGGACAGGAGGTGTTA
12148112:261952-262072	43.33	120	GCCATGTGACACGATGAAAGTGGGAGGAAATCTGGATTCGAAAGGCTATGGAGTAGCAACGCCCAAGGGTTCCTCATTAAGGTGGGTGGAATAGTATAACAATATAACATGTGTTGTTAT
12148112:293955-294075	51.67	120	ACGTAGCAGGCGTCTTCTACATTCTGGTTGGCGGCTTGGGCTTGGCAATGCTGGTGGCTTTGATAGAGTTCTGTTACAAGTCCAGGGCAGAAGCGAAGAGAATGAAGGTGGCAAAGAGTG
12148112:294076-294196	40.83	120	CACAGACTTTTAACCCAACTTCCTCGCAGAATACCCAGAATTTAGCAACCTATAGAGAAGGTTACAACGTATATGGAACCGAAAGTATTAAAATTTAGGGGTAGGACTTAGGGCCTACTC
12148141:54310-54430	40	120	CCTCAGGTAAGAGGAGAATGGCTAGAGGCTATAAGGAATCACAAGAGACAAGTCAGAGTCGTAAATTGGGAAACTGACATATCTCATCTAATATACTTGCTAACTAGGCCTTTAAAAACC
12148141:77386-77506	37.5	120	TACTAATTAGCTCTTTGGAGATTTCCCTTTTAAAACTCACTATCACAGAGGACAGGAACCGTTCAAAAGTTTTGTGCTTCATAGAAATTCCATATTCATCCATATCCCGTGCAGCCATAT
12148181:262424-262544	35.83	120	CTTGAAGAAGAGAAATGTTCTATTACCCAAATAGGCATCTTTCTGATGGTGAGAAAAGGCGGTAAAAGGCAGTAAATCTGCCTTCTCATTATGAAGTGCAACAATAGATTGATTTATGAA
12148192:872094-872214	45	120	ACACTTCATTTTTCCATATCCCTGGGAGCAGCAGCAAATATTTCACCAGCCTGGTTTGCCGGCTACTGCCATAAATCAGACTTAGGCCTCAAAAAAATATCCAGGCCTGTCAAGGCATTA
12148192:916599-916719	55.83	120	AGGTAGGTATGGTAGTGAGTGGTGGCAGACATACCGAGGGACATGCCTGAGGTGACTGGCGGGGTGTAAGTAAAGGTGGCTGGATAGTGCATTCGTGGGTTGGAGAAGCGGCTCTCAGTG
12148240:25296-25416	32.5	120	GATTTTGTCATACATTTTCACAGATTGCATCATCAGAGAAAATACACCCAGTCATTTTGCGGTGAAAACATGTAAGCATCTCATTCATAATGTAATTCAGGAAGTATAATCATAATGTCA
12148240:31672-31792	57.5	120	CTATGCCACCGTATGGGCAGGGACCGCCAATGGTACCCCCTTACCAAGGTGGGCCTCCTCGACCTCCAATGGGAATGAGACCTCCTGTAATGTCGCAAGGTGGCCGTTACTGATCTTGCT
12148329:18905-19025	62.5	120	TCCTTGGCGCAGCGTACCCGTGGTGGAACCAATCAGGATGCTGGGGCTGGGAGATGATGGGCGGCCGCCTCCTCACTGGAGGGATTCCTGGAGAAGCTGCAGTGTGGGGATGCTCTAGCT
12148356:190999-191119	55.83	120	GCATTCCCTCTTGCATGCCAGCACACCAATAAATTAAGATATTCCTGGCCGCATCTGCACCAGGGAAATTAGAGCATTACCTGGTCCCCGCCAGTGTGCCAGCTCCGAGCGGCAGGCGCA
12148356:250715-250835	36.67	120	TGTACCGTTCTAAACTCAAATTAGAAACAGCTGTTTGCTAATTCATGCAGTGATGTTTTGTCGTGCTCTGTGAATCAATAATAACTCACCCTATTGCTGCAGAAATTTTTGGATAATCCG
12148356:295894-296014	65.83	120	GGATGGAGATGCATCTGGGGCCTGGTGGGCCAAGGGCCAGCCTGGGGCCCTGGGGAGGTCGCCTCACCCACAGCCCCCTGCCATCCCAGCCTCTCATCTCCAAAGAGTTTCTCAGCCTCA
12148371:43584-43704	37.5	120	CACATTTCCTGCAAACGATCGGATAAATGTTAAAAAGAGTGAAGTTAATATAGCTGTCACGTACTAGGCATGTTTTTAATGCTATAAATCCGTGTAGTAGTCAGTAGCGTGTCCGTGATT
12148400:229227-229347	40.83	120	ATAGTTTTACATTTTCTATGCAGGGCCTCTTTGCCATTTGGTCTGTGTAGTGTCAGCTTCGAGTGCTACTGAAAGCAGACAAAATTGCAAGCAAATTGCATCAGATTGCCAACATTGTGA
12148400:229373-229493	38.33	120	TAAACCACTGCCCTATTTTCATCAGCTTCAGTACTTGGTATTCATGATTGCTTAATTGGCGACCTTTCCTATTGTGTAGTGCTTTATGGTGTAATGGAAAGCGATCTTTACCAAACCAAT
12148400:90051-90171	39.17	120	GCAAAAAGTTAATTAAAACGACCACAGCCCCTTAATCATATCATCTGTCTCATCCATGTCGCTCTCTTTATTACCGGTGATGATGGATAGTCTCCCAGATTAATTTCTCTGTTTCTTCGA
12148400:92958-93078	55	120	TGAGCAGCACTGAACAGATGTCCCCATTTAAGCCGTTCTTTTCCCACATGCCTGCTGGAGATTGCAGGCGCGCAGGAAGCTCGCTTCAAACCTGGCCCATTTCAGGCCATAATGGCCACG
12148400:93079-93199	54.17	120	TTATTTCGGCCCAGTGAACACGAACAAAATCGCGTGCTTTAGAATCATTCGACTCTGAGTCCAGGAAAAGCAGGGGGTGTGGTGGCAGTGGGGGTGGCTAGGGAGGGGTGTATGTGGAGG
12148400:93229-93349	40.83	120	AACTTGCTCAAAAGAATTTTTCCCCTGCAAATATGGTATAATTTACAGCGCAACTTAATAATCCGAGGGGCAATGCAAAAGCCCTTTGCGTTGTAAACCGCTTCTAATTACCTGCCAGAG
12148400:93350-93470	35	120	CAATTAGCTGACTATCACGAAGAAATTAGATCGCTCAATGTAGCATAAATAATGCGAATAATTTTGTAAGAAGAATGGAAAGCGAGACCTGGTGTTTCTTTATAAGGAAATAACACCTCG
12148400:93433-93553	48.33	120	AGACCTGGTGTTTCTTTATAAGGAAATAACACCTCGTACTGTACGAGCCCTCCATGAACACATATTAATGTCTAGGCATGCATGGCAATGAGTCCGAGCAGGAGCCCTCTGGCTGCGGTT
12148400:93554-93674	48.33	120	CAGCACTTTTTCCGTTTACGTATGCGGGGTGAAAGTCGGCTTCCAGGCGTTCGATCTCCAGCCTTCCAGCTCACAGTAATTAACACATAGCGACTTCAATGGGAAAACCTGTTTTCCAGA
12148421:338916-339036	49.17	120	ATATGGCCAATCGATGAGCTTCTTGGCGTACTTCCTGACAATGTTGTCTTCTCCGAAGATGAACAGGGATCTGTTGACGGTGAAACAGTTCTGCCGGACGGGAATGGGGTTGTACAAAGC
12148421:339037-339157	69.17	120	CATAGTCCGCGCCCTCTGCGCTTTCGACTGCTTGTAGGCAGCCGCCGTCCCCGAGGCCGGCACGGGGGTTCCTTGTCGGTTCCTGCTCTGGTCCGAGTCTCCATCGCCCGACCCCGGCCT
12148510:238476-238596	66.67	120	GCGGTGGAAGGTGGTGGATAGTGTGGTGGTGCGTCATCCTTGCGGCGCCTCCGGGTGCGCACCTCCAGGCAGTTCTGGCCCTTGAGGTGGCGCTGCAGGTGGTCCTCCTTGGCGAAAGCC
12148510:238597-238717	65.83	120	TTGTGGCACAGGTGGCACTCATAGGGCCGGTCCCCCGTGTGCAGGTGCATGTGGTTCTTGAGGTCGTAGCTGTGCAGGAAGCGGGCTGGGCAGTGCGGGCACGAGTAGGGCCGCTCTCCC
12148510:54792-54912	61.67	120	CCAGTTTTCAGAAGGCCCAGCAAGAATTTGCTGCTGGTGTCTTCTCCAACCCTGCGGTGCGAACCGCAGCTGCCAATGCAGCCGCAGGGGCTGCCGAAAATGCCTTCCGGGCCCCGTGAC
12148593:215071-215191	35.83	120	CAAAAGCTAAGCTAATAAAAGCTGCTATTAATATTTCTTGTTGCCTAGCAACCCCAGAGCGGGAGTAATAGCTTGGGCTAGAAAAATAGATGACCGATAAGGAAAAATTCAATTCTTTTA
12148620:315084-315204	30	120	CAGAATAGACATTACACAGCTTATGATGCTCAAAATGCAATTTCATTTGATCATTTTCTCGATTTGATTGGTATTAATAGAATAGTTCACACAAAAAAAAAAAAAAATAGCTGGCAGAGG
12148668:42121-42241	42.5	120	ACTTTGTCATGCTGAAGAATAGACCACTCACCCCCAACAGGAAGCATTGGGGAGGCAAACGTGACAGTAATTCCCTGTCAGATAAAACTGAGGTATTGTTTTGGATTCCATCATATATGA
12148672:17101-17221	34.17	120	GATAGGGTCATTATTACACCAGCCCCATTTCAGAAATAATGTATTTTTAAAAAATCAGCCGATAGCAGCCATTTCCAGCTTTCCAATTATCTTTAAGAAAAGCTTATTCTGTGGACAATA
12148793:185716-185836	39.17	120	CTGGGGTCTAAATCATCTTATCTGATTTTTTTCATAGCATAAAATGATTTTAATATCCCTTCCCTTCTTTAGCCTTCCATATTACAACCCGTCCCAGCCGTATTCATCGGCCTATTCCTG
12148793:185837-185957	43.33	120	GCTTTCCTGTTTTGGTGTTTCGGTCCATTGTGGTAGAGAAAGGTACAAGCAATACTGTTGAGTCCTTGTCTGTTTGTCCCCGTCACCTATTTGTGCCATATTTGTAATATAGTGCATGGC
12148822:114821-114941	44.17	120	CCCTCAGTGCCATTTATGAATTAATCAGGTGCACAAGCACCTCTTAGGAGCCTTCACACCGAGTGAGGAAACCTCCTAAGGGACATCATATTAAAACAGCCCTACAAAACTCATTAGTAG
12148822:418960-419080	40	120	TTCTTGAAGAATTCTGAAAAGCAATGTCACACTCTGATGACCTCTTCTCCTCATTAAAACGTTCCCAAAGACAGCGCTCTGCATGATGTTTTGTAGTTTCAGCAGCCATGAACTAATTTG
12148822:42939-43059	36.67	120	GATTTTCAGCATAATTTATTCAAATTGCTGAACTCAGAATGGCAGAGCAATCTACAGTCCGAACAGACCCATGAATCAAGAAATAAAAAAGTTTATGTACCCAACTGTCTCCTGGCAAAT
12148832:310911-311031	61.67	120	ACCACCCACGCCGAGGGCCATGGAACTGCTTAATAGAAACAGGCTTGTAATTGTGAGTCCGCGCTGCACTCCGCCGAGAGCCTCCGGCGGCCCAGCGCGCCGGGGATTTTACACTTTCCG
12148832:315103-315223	48.33	120	ATGCTTACAAATGTAAATAAGGGCAGATTGATTAGGAACAACATTATCGCTGGGAATGTGGCACTCGCATGCATCAGCAATGAGGCAAATTGGGGGCAGCCTCAGCCCTGACCACCCAAG
12148832:318512-318632	55	120	AATGGAGAGAGTTCTTTTTTTTCTTCTTCCATCTCATCTATTGAATCAAGGAGCTGCTGCGGCCGCTGCCCGCTGCACACACACAGAGCGGAGTCCCCAGGTCCCGGGAGTGAGAGAGGC
12148845:99546-99666	40.83	120	AACTTGTGCAGATCATGATGGCAACAGCCAATGAGAACCTTTCTGCTAAATTCTGTAACCGAGTCTTGAAATTCTTCACCAAACTCTTCCAGCTGAGTGAGTGACAGCTTTTAGTAATCT
12148901:139498-139618	63.33	120	CTGCCTCCTCCCGAGTGTCCGGTCTTCGAGCCCAGCTGGGAAGAGTTCGCGGACCCCTTCGCTTTTATCCACAAGATCCGGCCCATAGCCGAGCAGACCGGGATCTGTAAGGTGCGGCCG
12148960:506159-506279	36.67	120	ATCTTAAACTGACAGACTGATGGTGATTATTGCAAGGACAATGACCTGCATATGTCAAACGATTTGCAAATAATTTATGTCACCTTCCCCTCCATTATTGTTTTTGCAGAGGACATAAAC
12148972:156436-156556	42.5	120	GAGCAGATTTGATCCAAATAGTCTTTAAATGCCATTTCTGTTCCTATTAACCTAAAGATCGGCATAGCAGATATTTTCTCGAGGCTGCCCAGCAGTCCAGGGCATTAACGGTGAAGTTGT
12148980:156123-156243	44.17	120	CTGACCTGTGATTCCATTGCCAGTTAGGAAAGGGCTTTGGCAGCATTCATACTTCCTTTCGTAATAGGGGGCCAGTAAGGTACAATTTAGTGAAATTACTGCTCCAGTGCACTAATGGTA
12148990:166197-166317	32.5	120	CCTGTTAAGCTCTCTTTAGTCACCAATAGACATCAAAGGTAATAATTAAAGAAGACAGACGTCATAAAACATAAATTTATGTCTCTTTTAATAATGCACAAGCACCGTAGTGTGTAAAAC
12148990:176322-176442	40.83	120	CAGTCATCAACTCTTCTCAGCCATCACTGCACAGCATTTTGATTAAGTATGCCAAATGTCGTGTAGAGGAAAGAATGGAAACACTAAGCCTGCCAACTTTTGATTGACCATTAAAGCCAA
12148990:342638-342758	39.17	120	GGGATTCGTGTAGCTGGTTATAAATTGATAATCTAAATTAATTCATTCAAGCAGAAATCGATTCTGTGACTCCTTGAGAGCTTGTAATATTGCTTACCTCCCACTGCTCTCTGCATCCTC
12149031:268807-268927	40	120	CTCGATGATGGATGGACTCCTGAACAGGGCAGAAAATACATCATATCACCTTTAATGGGCGTGCATTTCTGCAGCCATAACTCACAATTTTAAAATAGAAAATGGTGAAATATGGCGTTG
12149031:376385-376505	40	120	ACTAATGTGGGTGGATTGTGACAGATATAATTTCTCCATCCTACAGTTTCATCAACTTGAGTTCTGTTAAACTATACCCGCTGGGCTTAGCTCCTTTTAAAGTTTCCGCTTTGACAGGTA
12149031:376506-376626	45.83	120	GATTTATTAGTCTTGAAATTTGTACAAATCAGATGTCACTCGTGGCAACTTGTCAAAATGTCAGTCTGGCACGGCGGCATGAAAGGCTTTCTGGAGAGAGAGACAGACGCAAGGCAGGCT
12149031:438500-438620	43.33	120	GCTATTTGTCTCAGCCACTGTCTAGCAGCACAATCTATCAGAGGGCTGTTTTCAAATATCGCTTTTCAAGCGTGCCCTTGAGAGGCAGAAATTGATTGGGATCTTAGAGAGCAAAATTAC
12149031:493407-493527	35.83	120	TGCTTGAAACACAAAACCCCTTTTGTGAGAGTTTCATTTTTGAGAACTGTTAATTTTTTCGGCTAATGTCAAAACTGGCATAAATTCACATGTGAACTTGAAGCCTGACTGTGAAAAAGG
12149031:505735-505855	45	120	GCAGTAATTGGCTGCGACTGTTGTAGAAAATAATCAGGCTTTCATTCCTTACAAGTGCACGGACATGCTAATGAGAGAGTGGGTTAATTAAGCCCGCGGCAGAAAGCGACAGTTACTGAT
12149031:519942-520062	43.33	120	CAGAGCCGCACCTTGTGGTGGCGCATACATTTCGCAAAGAATTGTTATTTAAGCAATAATCCTTGAGAAATTGGTCGTTACCCACATTAAACGACTCAGCCCATTGCCAAGGATGGTTAA
12149031:520063-520183	33.33	120	CGCTCTAATAAACTGGTCATTAACTGCAGTAACAATGAATTTCGAGGGGATTATTGCTATTATAAACCTTAATCAATGGTTTATAACAGCAATAATGTGGTCCTTTCTCTTAATGGTAAG
12149031:583327-583447	37.5	120	TTTTTGTGAGTGTGTAGGGAGGAAGAAGAGGGAAAATAAATTATACATCTCCCAAGATACGATCTGTAGTTAATTCTTAATTAGGACTGACAGATGCTTCCCCCATAATCCTATTCCCAA
12149031:587803-587923	35.83	120	AACCACTGCTTTACAAACCTTGATGGGATGTTTCAGTACCTGAAAAACAATTTTATGGCCGCCCAGGCTACTAACAAATTGCAAATACTGATTAAGCCATAAAGTTACAACAACATTAAA
12149038:1060174-1060294	43.33	120	GGGCCTGCTCCAGCTGAAGTATTTTAATTTGACTAAACACCTGATTTATTTTATCTCTCCGATGAGAAAGGCAGTTTGTCTTAATAGAGCCTGTCAGCCCACAGCCCCATTCACAGCAAT
12149038:1150559-1150679	39.17	120	AAACTGGCATCCCTGAAGATAAAGTAAAGCATGTCAACATCTGTTCCCATTCACACCGATTTTAATTTACCAAAAGAGCTTTGCTATTTTCAGAGCAGACTCCAGAGCACAATGACAGAT
12149038:1152505-1152625	44.17	120	CATTACCCATTCAAACAGAAGTGACAGACCACTGCACTACTCTCTGGCTCTAGTCACACGCAGTGGGAGCTATGCTGGAGACAGAGTCACTGATTAAATATATCACTTTTTCAAGACAAG
12149038:1155457-1155577	42.5	120	GACTATTCAGTCTAATGCAATCCTCTCAGTGCTGGAAAGACATTTTCATTCATTACCACGGTCACAAGCACTTAAAGCACTTTTAAGCCCTGTTGCAAAACAGCAGGAATGGCAGAGCAA
12149038:1167358-1167478	50	120	CTCTTCCTTTCACAAACAGACGGTCCTGGATTACAAGCAGCACTTGACCATTTAGATCACGACAACAACCAGATTTCACCAGCTGGGCCATGTTCTCCTAGGCAGTGCCTGTTGACCTCC
12149038:1214524-1214644	40.83	120	CTCACAGTTGACAGTAAGTTATGAGCCCTTTGTGAGCACAGGGGAAGGAAAACAGAGATCGGAATTTGGCAGGAAAATATAATACAGAATTCTCCTGTCTATGGAACCTGAATTTTTGTG
12149038:1214673-1214793	40.83	120	AAAGCAACTTTGACAGATGAAATATAGAGGGGCCCCTTTTAGGAAAACAGTAAACAAAGCGCCATTCAGGCCAGGTCCATTCTGTCATTTATAAAGATAGTTTCTTCTGTGTGGTGAGAG
12149038:498847-498967	52.5	120	GCGGGGCCAGCTCCAGTTATACAATTGAATTGCTGCAGCTGCCTGGGAAACTTTGCTGCCGTTCCCATTCAGGAAGAATAGGCGGGTAACAATGGTGACCAGCCTCCCTGCAGTAATTGT
12149038:534752-534872	35.83	120	AAACCATTTTTTTGTTAAGAGGAGTGTCAATAGTTTGCAGCTGAGTGTAATTTTGAATCCGTGGAAGATGACGGTCTGATGGAAAATGACAGTAACAGCTTTGTTGATTTAGCACTAAAA
12149038:757835-757955	33.33	120	TTTTGATGTTCTTGAACTCACAGATGGGATTCATTTCCACACTGTTCGCAAAATGTAAACGATACAAGGACATTAAAGAGCATTAAACTACTTGATGACATTTTGGTCACATTAATGAAA
12149057:493587-493707	70.83	120	CCGAGTGCCACCTGTGCCCAGTGTGCGGGGAGACGTTCCCCAGCAAAGGCGCCCAGGAGCGCCACCTGCGCCTGCTGCACGCCGCCCAGGTGTTCCCCTGCAAGTACTGCCCGGCCACCT
12149062:55751-55871	40	120	GTTTCTGGCTACAATACAAGAGACATATCATTACCATATGATCTAATGTGGGTGTCAGCCGGATTGTGTTCATTGAGGGAAACCTTATTTTTTAACTGTGCTATGGAGTAGAAGCAGGAG
12149071:122190-122310	45.83	120	ACAGACTCTCACTAAATACTGTAAGCCTGCTGCAGAGAGGAATAAAAGTGAAAGCACACCGTCTGGTCTTAAGCTGAGCACACAGAGGGTCGTGATCCAATTGGAAGGGAAGCAGAATTT
12149071:231278-231398	45.83	120	CATTGGAGTGAAAAGGACGGTAGGGACAGCATCTGCATTTTTTGCTAAGGCAAGAGCAACGTTTTTTAGTGCCATGAATCCCCAAGGTTCTGAGCAGGATGTTGAGTATTCAGTGGTGCA
12149071:237381-237501	39.17	120	TACCTCCTTAATATTTATTTGTGCTCATTTTCTTTCCTGGCCTTGAATGGAGCTTAGCTCGTGTTCAGTACAGCTGTATGTTTACTGAATCTATTCCATCATGAGTCATTGTGCGTGTGT
12149071:31664-31784	45.83	120	CTGTGTGCTGACTGAGGGCCTCTTCAGGATGAGTCCTCAGTTGACTGATGAATACAAAACGCCTCTCTGAACAAAAGGCATTCAAGATTCGCTGAAGACAAGACAACCTACTTTGGTTTC
12149086:115437-115557	50.83	120	CCCTGAAGGTTGTTAATTAGTACAGAATGTAGACTTCAGTTGTCTTGCCAGCCCCGCTGAAAACGCAGCTGGCAGGTAGCCGAGACAGAGGAATTTGTCATAGGTTAGATCAGCCCGGGC
12149159:387809-387929	54.17	120	TCCTCGCTCCCTCTCTTTCTCTCCTCCCTCTGCCTTCCCCGTGCATAAAGTCTCGGTCGCTCCCGGAACTTGTTGGCAATGCCTATTTTCCAGCTTTCCCCCGCGTTCTCTAAACTAACT
12149159:387930-388050	50	120	ATTTAAAGGTCTGCGGTCGCAAATGGTTTGACTAAACGTAGGATGGGACTTAAGTTGAACGGCAGATACATTTCACTGATCCTCGCGGTGCAAATAGGTAAGTGGCCGCCCGGACCGGCT
12149159:395678-395798	49.17	120	TGTTCTGTTCCTCGCCAGATACTGGGAGGATTTCCACAGCTGCACGGTCACAGCCCTTACGGATTGCCAGGAAGGGGCGAAAGATATGTGGGATAAACTGAGAAAAGAATCCAAAAACCT
12149161:248022-248142	60	120	GTGCCCACCATCCCGCCCAACAAGAAAGTCAGCAAAGTGGAGATCCTGCAGCACGTTATCGACTACATCCTGGACCTGCAGCTGGCGCTGGAGACGCACCCGGCTCTGCTGAGACAGCCA
12149163:80949-81069	41.67	120	TCCTCATTTCTTATACTACCTTTTAAAATAAAGCAGGAAATGTGGCCAGCAGCTGGTCCCGTCTCTTCTGCCCCAACAGCTGTATCCACTTTAGCACAAAGAAAAACAAGGATGCTAAAT
12149199:245433-245553	39.17	120	TAAGTGCTTACAGGAGAGAATGTTGGACTTAATAGTTTTGCTTAGGAGGCATCAAGGGTCGCAGTGTAGCAATATTGACTGGCACATGTTAGTTTAATCTGACATTCTAAAGAATGTGAC
12149207:155154-155274	58.33	120	ATGTATTGCTGCAGTGCCCAGGACAGTAAAATGGACTACAAGCGGCGCTTCCTGCTTGGCGGGTCCAAGCAGAAGGTACAGCAGCACCAGCAGTACCCGATGCCTGAGCTGGGCCGAGCA
12149245:238048-238168	45.83	120	ACCTCAGACCCTAATTAGAAATGCTTTTCATATCTTCTCTGTGCAAGGGCTTAATCTGACGTGAGTCTGTGAGCCAGGGCTTGGGGACCGGTGTTAATTCTGCATTCGATCTCAGTTTGT
12149245:41338-41458	48.33	120	TGCCTGTCAGGGGTCAGGCAGCCTGAGATTGCTTCTAGAGATCTTTTGAAAATTTCACACGATTGAAGGCTTAGGGGCTTCACTGCGCTCGCATTTCAAACTCAGATCAGTGGGATCACA
12149245:7828-7948	56.67	120	CGGCTGCTGCCTTATAAGGCGCGCCGTCGCCATGGCAACGTGCGCTAAGTTGCAGCAGTCGTGTCAAAGTTCACTATATAGAGAGCTCAGTGAGCTGATCGCGGAGAAGCCACTTCTGCC
12149245:7984-8104	51.67	120	CCCCCTTTTTAGCATATTTGATCACTTTGATTCTCTGTTCTTTTCTCTCCGCGGTGTGTGTGTGCGTGCGCGCGTGTGTGTTTTCTTCTCCTCCTCCTCCTCTCCCCGAGTTGCCTCCTT
12149245:86250-86370	54.17	120	ATGGAATATGAAATGAAGCCACAGCCTCGACCAGCCCTGACAGTAAAACGGAGTGAGCATGTGGCGGCCCCGGGGCGAGAGAGGCCTTTCCTCTTGTCGCTCTCGCTTTATTACATTAGC
12149245:8643-8763	70	120	GCCTGGCTCCCTGGGCGCGCCCGCGCCCGGCGCCTCCGCTCTCCTAGTCCTCCAGATTTCGATGGCTTTCCTGAATGGCTGACTGTGGGCTGCCCTGGACTTGGCCCCCGGACAGTCGCC
12149245:9698-9818	64.17	120	GGTGTGCGGGGACAAGTCCAGCGGCAAGCACTACGGCCAGTTCACGTGCGAGGGCTGCAAGAGCTTCTTCAAGCGCAGCGTGCGGAGGAACCTGAGCTACACGTGCCGCGCCAACCGGAA
12149245:9819-9939	58.33	120	CTGTCCCATCGACCAGCACCACCGCAACCAGTGCCAGTACTGCCGCCTCAAAAAGTGCCTCAAAGTGGGCATGAGACGGGAAGGTATCGGCCTCTCATTTCTTCCCCCTTCACTCGGGGT
12149269:51797-51917	46.67	120	ATAGAATACTCATGACTACAAAGGTGGCATATGGGTCAGTGCCAAGATGATCACTTACACGGCATCTGCAGATGGTGGTCCACCACATCCTGAGGCAGGAATAATGAGAACAACATCCAC
12149279:213559-213679	32.5	120	TCTTATGGAGAGTTGAGTGGAGTGGCAAAGTAATTACATGGTGAGTACCATATATTTACGATTATTTATGTTTTCTAGATTGGAGTACAGGGTAATTATTTTTGGTCTTATTAAGTGCAA
12149379:124479-124599	42.5	120	GCTTCTCACCCCAATGTGAGGACATGATAAATATAAAAGAAAATGGCTGTCAGTTTTGGCGCCCGAACCTTATTACAAAGTCTTAATCTTACTGGCCTCAGCACCTTTTATCACCGCCTT
12149395:106487-106607	60	120	GGAAAGCAGGCTGGCACCAGATGGAGCGGGGTCTCGGGAAAGGTCAAGGTTAGCCCAGGCTGCTATTGAGTCGGTAGCAGCCTCACAGATAGATCTCTGCCTCGAAGGCACCCACTGGGG
12149395:106608-106728	35.83	120	CTTCTCAAAATCAAATCTAATAGAAAAGGCAGTCACAGAATGAAATCGCTTCATCTGAATGCTAAAATTGTTATTAGGCTACATTAGAGAGATATCAGGCACGTGGTTACCAAAAAAGGG
12149395:115527-115647	34.17	120	GCACAACTATTTCATTATAGCAGTGTCTGGCGAGGCTGCTATAATTAAGAGTCTGTCAGCGTTTCCATTATAAACCCAAATTTTAAGAGGTTTTTAACTCACATTGTTTTAAATCACATT
12149395:128928-129048	45	120	CTTATTTTTATCGAGCACAAACGGAAACAGTGCAATGGCAGCCTCTGCTTAGAAAAAGCTGTGGATAAGCCACCTTCCCCTTCACCAATCGAGATGAAAAAAGCATCCAATCCTGTGGAG
12149395:129049-129169	45.83	120	GTTGGCATCCAGGTCACGCCAGAGGATGACGATTGTTTATCAACGTCATCTAGAGGAATTTGCCCCAAACAGGAACACATAGCAGGTAAATGAGAAGCAAGGAGAAAAGCTGTTTGCATG
12149395:130827-130947	39.17	120	CTTGCTAAATCACCAAATATGGAGTAACGCTTGCGTGATGTAACACCGTATTTACATATCGAGCTGCTCGTTTAAAAGACAAAACACAGTGTCTGTCAGGCAAGAATTAAAACCACACTT
12149395:208869-208989	62.5	120	CCTGTTTAGTCCACCACCGAGACATCACTTGGACCCCCACCGCATAGAGCGCCTGGGGGCGGAAGAGATGGCCCTGGCCACCCATCACCCGAGTGCCTTTGACAGGGTGCTGCGGTTGAA
12149395:210314-210434	50.83	120	ACTGTGGGAAAGTCTTCAAGAACTGTAGCAATCTCACTGTCCACAGGAGAAGCCACACGGGCGAAAGGCCTTATAAATGCGAGCTGTGCAACTATGCCTGTGCCCAGAGTAGCAAGCTCA
12149395:218619-218739	52.5	120	TTTTTCCCCCCTCCTCTGTCTCCAACCTCTTTCTAGGTTCTTCACACACCCCCATTCGGCGTAGTACCCAGAGAGCTCAAGATGTGTGGCAGTTTTCGGATGGAAGCTCGAGAGCCCTTA
12149395:336161-336281	51.67	120	TATGCAAAGCAGGCTGGGCTGGCAGCCTGAACCTTTGCAAATCAATTTGTCTGTGAAGGCGAGTCCACTGGAGTGAAAGATGGTCTAACAGGGCTCACTGCCCCCTCTCTTTGTGACATC
12149395:364654-364774	31.67	120	GTGCTAAACATTACGAAAACCAGAGCTATTAAGCAATCAAATTAAGCTATAATTATAACCGAAGAAAACTGTACAGGAATTCTAATTAATTCAAATCTGAACATGTCCAAGAGGAATGCT
12149395:402138-402258	51.67	120	CTTCCTGGCCACCTTTAATACTCCCAGCTAATTATCCTGAAATAAATCTCTTTCAAGCCCGCATGCCAGCAGTTCTGGGATCCTAGCGGCTCTTTCAGCTCCCGGCCGCCTGTCACTCAA
12149395:94924-95044	40.83	120	AATCCCTTTGATTACATCTAATACCTGCCAAAACCCAGATGGTGTGCCCACCCATCTCCCGTGTGATAATGCCACATTGTGAAATCTACCCATTAATATTAATTGTCAGCTAGAGAATCT
12149396:136514-136634	49.17	120	TTACAGAGAAAGGCCCCAAACTGCCTGGGAGCCCACAGTGTGAGAAACAAGCCACTGGACGGGCCCTGACAGATGTTATGAAAGGGTGGTGTTAAGTGCCTTTTTCAGGATATTAAACCA
12149420:33205-33325	53.33	120	GGCTGTGTCCACTGAGGCTAAGATGACTGCCTTTCCTGATTGGCCTTGGCTTTTCCATACATTGTGTGACCCTTGCCCTATGACCCTTTGGCTGACCTTACCGGAAGCCATGACGACAGC
12149420:33326-33446	46.67	120	AGCCTTTTGCCATTAGACGCAGGGTGATGGTGAGGATTCCAAGGGTTAGACAAAACTGGTTAATCTGAACTAGGTGACTGTTACCTTGCGTGTTTTGTGGCCAAACCACCACCAAAAACC
12149422:51287-51407	40	120	TCACTATTAGGCGAGAAAGAAACACTTCAAATGGCCCTTTGTAACCTTCTATAGAAAATCGAGGTACTCTGCATGACAAAGCACAATTAAGCTTTCTATTCAGGAGTTCTGCAGCTGGTA
12149445:11758-11878	55	120	TGGTCGCCTCTTTTTCTCCACATTCGCCCTTCACCCATCCCTCTCTCCTGCAGTGCTTGCGCTCCAGGCCCGAAAGAAAAGGACCAAGGCCAAGAAGGACAAAGCCCAAAGGAAGTGAGT
12149445:56293-56413	44.17	120	CCGCCCAGGCTGACAAAATGTCAAAGAATAAGAAGAAGAAATTGAAGAAGAAGCAGAAGCGCCAGGCAGAATTACTAGAGAAGCGAATGCAGGAAATTGAGGAAATGGAGAAAGAGTCGG
12149466:329662-329782	44.17	120	CAATATTTCTGAGGCGCGCACAATCTATACTAAAGCGATCAGCTTCCCTCCGTCCTGCCAAGGGGATGCGTTAGTGAAGCCCAAAATATGACAAGAGGAAATTTATGTGCAACTTTTACA
12149466:329783-329903	30.83	120	CATAATATCTCATTATGACTCTTCCCAATCTTTCAATTTTAAAAATAAACGGCCTTTGTAATGATTTTACCAGGAGAACATCTAAAGTAAGATTAAAAAGGAAAGAGGAAAGTGGTTCAG
12149466:77019-77139	41.67	120	TCCCTTCCTTCTTCCTTCTCCGTTTCTATTCAGGTTAATTTATCTGATTATATGCAACGCGCTGCAGCCATGTTAAGACACCAACTGAGTTTCCACTTGGAAGCTTAGAGGAAAGATTAC
12149471:101849-101969	50.83	120	GCTGCTGGCTGCAGATTTCTTCAGCTCTATTTTCATAGACTGAGTCTCAGCTCGAGGCTCGAATTTGGTCAGATTTCCTGCTCCTGGGGCTGCCACTACTGGCTTTCCTGCTTTCATACC
12149514:943-1063	42.5	120	ATTGTGAGACGCCCTACAACCATAATGCAATATCAAATTCAATTCCCATCAAAAGTGCTCGCTGCTAAAAGCCTGCTCTGTGGCTGCAGATTAATGAAGATCTGCATTGAGCAAAGTGGT
12149525:927986-928106	36.67	120	ACCCTGGAGTCCAAGTTTTGAATTTGGTCTGAGGATCAAAATGATAAATGTTTCCAAAACGTTGACATATGAAAAGTAAATATTTGGTTGCACAATTGGGGTTAAAACGAGGGTCAATCC
12149632:68163-68283	35	120	GTGAGACATGCATTTTTAATAAACTATATTTGACTTCCATGATGGGCAAGTTATTAAGTCGTTTGACAGCCAATGGCATGAGGAAATGAAAGAATACCTTAAAAGTAGACATTTCTTGGC
12149644:213812-213932	40	120	GTTGATTAACTTTAATGTAATTTTAATTAAAAACCACAGTGTCAAAGGGTTTAGCTACTCGAGAAATGAGCACAGACTGCGGCCCAGTGGCAGCAGTCACTTGGAAAATGGAAATGTGTC
12149644:301744-301864	40	120	TGATTCTAGTTCATCTGGGCTGACTGAATAGGTGACAGCATTGAAACCCACTACTATCTCGCCATATGACAGTTTAAAAAAAAAAAAATCAGAGTGTACTCAACGGTCACTCCACCTTCT
12149673:202928-203048	37.5	120	GGTTTCAGTTCAGCACATTCATTACCTTTTAATTGCTTCTAAATTGCATTGTGACCTATCGAATCAATAGCTAAATCTATCTAACTGAAACTAGCACAGTGTAGGCATGTGTGCTGTGAG
12149691:71621-71741	50.83	120	TCTGTGAGATGTTTTTTGCATGTGTTGTGTGACAGGAGGGAAGGGGAGTGGGTTGAGCTCGCCTGTTCTCCCATTGTCAGCCAGTCTAGTGAGTGTTGGGAAAACCTGTCTGTGGGATCT
12149695:1091211-1091331	48.33	120	ATTGCGACAAGCATCTTGTGAAGCTCATTACGCGCGGTGGTGTTAGATGCGAATTGCCGCGCATAGCTATAGGGTACGTACATGACATCCCACAGTCAGCAGATAGCAACTGGAAATGAA
12149695:1202291-1202411	35.83	120	GTCACTTGCCTTGACAATGAAGGAAGTTAATATATTCATGACATTACCACACATGCATTCGCAATTCACAGCATATTGTATTGTTTACCCCTGTTCTTTTGTACTACTGCATGTAGTAAT
12149695:227156-227276	47.5	120	GGAAGGCTTCTTACAGATCTTTGAGACCTCCTTCCACTCAAATCCCAGGGGAGCTAGAACGCTATACCTCTGTGGTTCAAAAAGTCTTTGGACCAGAAAAGGGGCCTTTATCTGCCAACA
12149695:418240-418360	33.33	120	GTGCTCCGGCTAAAACAATGAAATACTAATTGGATCCAGTAAAATAACTGTAACATTTCCGATTCCTATTAGGCAGGTTACGTAAATTAGGCTAATATAAAATGGTGCTTAATAGAATTG
12149695:421795-421915	44.17	120	CATTTATCACTGGGAGAGGGCCAGTTGCAGAGCTGTTTGACTTTGGAGAAATCCTGATGCGTTTGCAATGTTGAGCAGCAGGTGCCACATTATTATGTACAGAAAAGCAATTAGGAAGCA
12149695:449757-449877	34.17	120	GTGGTTCCTTTTGCTGTTCATAGTTATATGGGTTTATCAGAAATTACATGTCAGGCTCCCGATGAGTGTAATTGTATACTGATTGTGTATAGTTTTTTAAACCTCATTATTAGCCTTGTA
12149695:580298-580418	39.17	120	ATGTGCTGCTTTCATTAGCTCTCTTGTTTTTGTGCTTGAACATTTAAGAGCCAGATGTTCGGAGGTGAGCTGATCAGAATATTAAGTCTCCAGAGGTTGGTTTCCATAGTGTTTTACATT
12149695:766213-766333	35.83	120	GAGTGCTTATCAATGACAGGGTTACATAAAACTGCTAAATAAATAATCATCAGTGAGTTCGAGTGAAGCAGATCTTTAACAAGCTTAATCTGAACCTCTTGACATCTGTAGACTATGAAG
12149695:853285-853405	43.33	120	TTCTTGGAGTAAGCCTGCACAATTATTCAAATCCCAGCTTTTAGCTACAGCATACACCTCGCCATGGGGCTATGCCTCTGTAATCTTGCTTTGGTCTTGCATGTCAAATGGAATTAACTC
12149713:6013-6133	35	120	ATCAAATTTAATAAAGCTAGTTTGATACAATGCCAGCCTACACTTGGTTTACCCTTGGTCGACTTTAATAGGGTCAAAAATATTTTCGCATTGGCAGTGTACGCATTAATCATTTTTCCA
12149714:329302-329422	38.33	120	TTTTTAACTTTAATGTCTTCCCATATTGCATTCATCTGCATAACAGTAAACACATGCCCCGACAGAAAGTTGCAGGCAGGGATATTTATTTATAACAGATGGCACAAAGCAGGAGCATGA
12149723:12326-12446	43.33	120	AATGACAAGCTCCACCAGTCCTTCCCATTCCAAACCAATCCTGTCCTAAGGGTGAATTGCGCTTAGCAGATTGTTTTCAACAGACTCTTCAAGACAATCCCTATTACTTTGTCATGCACA
12149723:12639-12759	46.67	120	AAACATTCTCTGGCCAGAGGCAAAACAGCCGGGTATCTTAAAGCTGTGATGCTGTACCACGTGTAATGTGGCTCACTTGATTGTCCCTGAAGTGACTGGCAATTTGCCCAGAATTAGACT
12149723:47855-47975	42.5	120	CTAATAAGACATGAAAGTCCTTAATTGGCCTTAATGAAATGCACTTAAAGGGCAATAAACGTGTTTAAGCCCCTCTTGCAGGGTGAGCTTCGGCACTCTAGCTCTACTCTGTTTTAGCCT
12149727:622452-622572	65	120	CGCGCCTGATATTCAGCACTGCCCACCGAGTTCCGAGCCGTGCACCGGTACACGCCCCCGTCGCGGATCTGGGGGCCTGTGACGTTCATGTGGCTGATGGTGGTGCCATCGGACATGGTG
12149754:159312-159432	61.67	120	CCCCGGGAGTTACGCTGTAGCGACTGCATCGTGTGGAACCGGCAGCAGACGTGGCTGTGCGTGGTGCCTCTGTTCATCGGCTTCATCGGCTTGGGGCTCAGCCTCATGCTCCTCAAATGG
12149757:51850-51970	56.67	120	TTGCGTAATCAAAGGTGACCTTGGAGAACTTCTCTAGCTCCTTGGCCAAGTTGGCCCTCGGTGTGGCAGGAGCCACGTTGGGCCGGTAGCTCCCATAAGGAGGGACCTCAAGCTGCTTCA
12149762:131009-131129	45	120	TATCCCAGTCTCCTTCCATGACATGATTTCGGAATTTGGTAGCAGAAGGATGTTCTAAACGACATCCTGACTCTTGCATGAGGAGATCAACAGTCTGGCTGCAGGAGAGATACAGTGTAA
12149810:301541-301661	46.67	120	TAATTTGCATGTTCGACAGACAACAAACGGCCCCGTGCATGTCAAAATAGGTGGTGATGCGTGACAGTTCCTACACAATACTGTCTCCTCTTTGTGTGACCTTTGACCTCTCTGCATGTC
12149830:4215-4335	44.17	120	GTCTGGGGGACAGGTCATTAGCCCCACGAAAAATAAATATCGCTTCCCTTGATGGCTGCGAGTAATTTAGCTCAGACGAGGAAATTTCACCCTAGATTAAGTATGATGAGCCAATATCAG
12149887:76431-76551	31.67	120	GATTCATGGGTTTTCAAAGGAGAAATTTGCATATTAATAAGAAGCTGTTCAGACTGATTCGCTTAATGTGTTTGGAGTAAGTATAATTAAATGTCAAGGGAGATATATCATGAAGTAATG
12149892:161196-161316	37.5	120	CCAAAAGTTTTAAAATGGATCAACCCTGGTGTGTAGCTAGCAAGCAATAACTGACTACTCGTCACCTACAGTTGTACTAAATGTATCTAAAGAAACACACAGTCCTACAAAAGTTGTTCT
12149892:165567-165687	25.83	120	ATAAATGTGAGATAAAGGTATAACTGTCTAAAAAATCCATGATGTCACACATTTTTCTTCGTCTGGAGTACAAAATATTTTGTCATAAAAATGGTAAAGATTTAAAATGATAATAAATGC
12149892:181882-182002	38.33	120	TTCATGGTCCAGTCACAAATCCTCAGCTGTCAATTGAAACCTAGCAGTCAGATATGGATCGAGCAGTACTACAGTTTTTAGTATTTAAATGAACACATGCAAACTAGTACTGTATATGGC
12149892:375537-375657	48.33	120	TGCCAACCAACGAATCAAAGGCATTCAGCAACTAGACAAAGAGGGTCTGATGCCAACCTCGGTGCCACTGGCAACCATTATTGGCATCAAACACAGTGTCTGCCTTTTTTTTCCCTCTCG
12149892:386453-386573	46.67	120	GCTCGAGCTCTCTCCAAATCAGACTTAAGGATTGTTTTATTATTTAATTACACAATCATCGCTTTACTCCTCCTCCTGCAAACGCGCATTCCTTTTGCACCAGCCTCTCCACACCCCCCG
12149892:388128-388248	49.17	120	TGAAATGGTCACTTTTTAACCCCGTCCTGTCCTCATTAGGGAAATGCTCAAACACAGTCCGTTTTCAAAAAGCGCTCTTAATGAGGCGAGCTTGCCAAGTCTACCAGCTGCAGCCCCCGT
12149892:46650-46770	47.5	120	ACAAAACACCTGTCTTTTGTGGCACCATTAGATCTGCCTAGTGTGGGACACGACCCCCTCGGGTGTGCTTTCTCCTGCCTTGAAAGCCACAGTAAGCATTGTCCTGTAATTACAAAATCA
12149892:500332-500452	39.17	120	TAATTCAGGGTTGTTATTACTGTATAGCCCTGGCAAGGCTCAAAAGCAAGCAGACTTGACGAGTCTGCTCAAAGCAGAGCTTAAGTAGTTGTAATTAATAATAATTACATGCCCACTACA
12149909:90117-90237	73.33	120	GGCCTGGGTCCTGACAGCCCACCTATTCCCTCCCTGGCAGGCACTGGGCTCCCTCTGCTCCCCGTGGGCCGCTCCCCGCGTGGGGCCACTGCCCCTGGCCCCCGCCATGGTGCGGATTTC
12149909:90238-90358	54.17	120	AAAGCCCAAGACGTTTCAGGCCTACTTGGATGATTGTCACCGGAGGTATAGCTGTGCCCACTGCCGTGCTCACCTGGCCAACCACGACGACCTCATCTCCAAGGTAACCAGGCTACAATT
12149921:237687-237807	43.33	120	ACAGCCTAACTGTCCATTCTTACCTGCTTTCTGGTCATCCACTGTATTGAGTTTAGTCTCGTCAGCTACTGTTAAAAGGTAAATGTATAATGGTTAGCCCAGTTAGTCCCCACAGCCCAA
12149939:93585-93705	40.83	120	TTCCGCAGTAAGTTCTTCTTCTTCTTGCTGACCCTGTTCCTCTGGACAAGGAAAAGCATCGTGTTTTTCTGGTAGAAAATCTTTTAGGTTAATATCTCCCCGGGATAAGTCTTTCTGATA
12150014:212367-212487	40.83	120	ACACTAATTCCCTTTGGAGATAGATCTTGGCTGCAGCCCTGTCATAAATCAGAGAATTTCGATATGAAATGAGGCAAGCAGCTCTAATCATTTCTGCATTTCAAATTGGATCACTGGCTC
12150014:290326-290446	44.17	120	CCTTGTGCCCTATCAGACAAATTAAAGTAAATCAAGCATGAAATGAAGCCGAAGAGCCCCGAGATAAGGCCCCTTTAAGTCGTTTACAGATTAGGATAGAAGAGGTGCATCTGGTCTCTG
12150014:581221-581341	40	120	CTGCCTGCCTTCCCGCCTTAGATGGCTGCGATTGCAGCGAAATTAATCCATTTAAAAATCTGCGGCTTAAACTTAAGGATTTTCAGTTTTTTCCCCCTTCTCTCTTTTTTTTTTTCTTAG
12150014:581342-581462	43.33	120	AATATCAATAAGTTCCAATTGAAGAGCGGATTCTTTTGCAATTCAGGCATGTGCCGGCGATAACGGGCGAGTTGGCATGAAGAGAGGCAGAGATGGATTAATTATGCAGAGAACATGGAA
12150014:628341-628461	32.5	120	AGTGAGATAAGCTAGGTAGGCAAATTTTTATAGAGTTGCAATTACTGAAATTGTCATTACGCTGCTCACTGTAAAATAAATATAGATAGAAGTGAAATTATGCACAGGCTAGAAGTAGAA
12150014:628490-628610	45	120	CTCTTCCTAAATGGCTGCAGGCCAGGTAGGTTAGCATTTGTGGTTTCAAAGGTTTTCAGCGCTTGCAATGAGCCATGAAATTACTGCATGCTGCTGAAAATGGCAGCTGATGAAAGGAAA
12150014:68666-68786	56.67	120	GCTGCTCTTCCCTGTTCCCATTCTGTCATTCTGGCAGGCCCGCGCTGCCCCAGGTATCACGGCATCGCCATCTGCACCCGACATCTGTCTCTCTATTGATCACACGGGTTTAGCACTTGA
12150014:91451-91571	40	120	GTTTCTTATCAAATGTCACACCTGCATCTCTAAATGGCATTTTCACATTCATTCGCATGTATTTCGGAGATGAGGCTCCAAGGTGCTTTAAGGAGATTAAGAAGGAGAGAGTACAAGCTT
12150014:92944-93064	37.5	120	CTCTTAACATTACCTGCCTATCTCTGCAGAGCTGTCACCTATGGTAATACAGTTCCAAACGCTTTCTAATCATTACTCATTCAGGCAGCATTCATTCTGTAGCCAGTTTAAAAAAAAAAA
12150174:30800-30920	37.5	120	ATGCTCATTCCATCTGTCAATAGATGTGAGTCACACATTCGACCTTTCAGCTTCACTTGCGCACATAAATTTCTTCCAATTTCCTGTGAAACAAACACTTTTAACTCTTTAGGGTTTTGT
12150183:1023750-1023870	46.67	120	TAATTGTCCTAACACTTTACCTGCCACGGAACAATAATGAGAGGGTTTTCATTATTTTCGGGTGAGCGCTCCTGGCAGATGCCGACAGCCAGCAGATGTGTAAAGTCCGAGGTGATTTGT
12150183:16402-16522	58.33	120	GGTCCTTCCGGGTTAATGAGCTGACACCATGATTAAAGCTGACCATTTGTAATGTGTCTCGACCCCGCCGCCGAGCCCTGAAGAGGTTAATGCGGTGACGGAGGCCGGCACCTGCCCCTC
12150183:236338-236458	41.67	120	GATTGAGATGTTGGAAGTGTAATGAGCGCGTGAAGATGACGAATTGTTTGCTGGGATGCCGGTGCGGTTCTGTAAATGTTTGATTAGTTCTGAATGGATTACTGTTAGATTATCTGGTTC
12150216:338658-338778	39.17	120	TGGTTTAATTTAATGATTACCTTAACAAGCCCCCTTTTAAAATGATGATCCGCCAAATTCGGGGGATTTGTTTTGGAATCTGATCCAATAAGTGGCTTTGTACAAAGAGGAGCAGAACGG
12150216:78449-78569	39.17	120	TGGGGTGATTAAAGGGTTAATATTCAAATCAGAAATTTGCAAGGCCTGCATAATGGGAGCGCCACCCTCATAACAATAGGAATTTTTAACAATATCCAGCCTTGTTAGCAAGAGAGTTAC
12150261:276267-276387	56.67	120	TTTACCTCAGTGGTTGGCACCTGGAACCTGTCCAGGGCCCTCACCTGACTGAGGAGCCGCCGGGCAGTGAAGTAATTGTCCAGGTCTATGCTCTTGGGGTGGATACCATAGCCATCCAAG
12150282:346334-346454	48.33	120	GCCAGAGGTGCCCGCCATTAGCTTATTTAACTCCAAGGACACTAATTACCCGCAGGGCACGGGAACTTTTCTCATTAATTCTGACAAAACACAAAAGCACAGCCAGAGTGTGTGCGAGTG
12150282:361510-361630	40	120	CATAACAATTATACAGAAAAAACCCTCTCCCCTTCCCCACATTTAATCCAACTTTAATCCTAGTCATTAGGAATTAGGCATGCCGAGCAGTCCGGCTGTGCTTCTAAATTACAATCAAAC
12150282:361631-361751	35	120	AGTTACCAATTACACAAATTATTGACGGTAGATTCTCTTTTCAACTGCAAATTAAGGCTATTAAGAAAGGCTCCTTTTTAATGCAAAAGTGACTAATTAACCAACGGCTGGGAAATCTGC
12150282:361752-361872	36.67	120	AGCCCAGATATCAAAAAAGTGCTCCGTGCACATTGCGGAAACACAAGGGAACCAATTAGTTTAATTATCAAAACAGCTAATTAAAATTGCACAGTTCCTAATTAGTTCTTTGCTTTTGCC
12150320:1373-1493	64.17	120	CTATTTCTGCTCCCAGTTTCCGTCCAGCGGCAGCGCCCAGGTGCACATCCCTTCCATCAGCGTGGATGGCCTCTCGACCCCCGTGGTGCTCTCCCCAGGGCCCCAGAAGCCATGACTACC
12150360:71954-72074	50	120	TATGCACTGTCTCTTTCTGTTCTACTGGCTGCCCTCGGAATAGGCTGACCTCTGCTCTCCGTATGACATCCTGCAGTTGGATTTTCGTCACATTCGAAAGACTGTTGACACTCTGCTGGC
12150372:27531-27651	60.83	120	CTCCTCCCGCCTCTAACCTGCAGCCTGCAGCATGCGCACTGCCCCCGGGATCCCTAAATGGGACAATTCTGCCCGTGACGTCAGCGCCCAGCCGTCTCCACAGAAACTTTTGTCCCATTG
12150372:29493-29613	55.83	120	GACCCGTAAAAAATACGAGCGGATCGTCCAGCTCCTCAACGGCTCCGAGTCGAGCTCCACGGACAACGCCAAATTTAAATTCTGGGTCAAATCGAAGGGCTTCCAGCTGGGCCAGCCGGA
12150420:523721-523841	75.83	120	GAGCGGCAGCCCCAGTAGCACGAGGAGGTGTTGCAGCAGTGGCAGATGTGCAGCGAGCTGCTCTCGCCGGGCTCGCTGCCGTCGCCGCCGCCGCCGCAGCCGCCTCCCCCGGGCTCCCCG
12150429:216185-216305	54.17	120	TGCAGAACAGAGCCGCGATCGTGCGAAGGCAAGTCATTTCCCGAAACACTGCAGACACACGGCCTCGGGCAGCCTAAAACCTTTGGAGACCAAAATGGCTCGCAGGGGTTGGAAGTAATA
12150429:269218-269338	35	120	TTAACATTTCTTTTCCCACTAGATGAAGTTTCTAAGATTTGCAAGGTACATGTCAAGGACGGGTGTATAAATGGATTTTTATTTATTCACAACTCCAAGACTAATTGCTTCCCTTTGCCT
12150493:62954-63074	43.33	120	TGGAGGAAGGTAAAATGACAAGGCTATTAATATAGGAGAGGCTGCCAAGCCATTATCGTTTATTTCAAGTGGTGGTAAAAGCAGATGACTCATCCTTCAGAGCTGCAGGACTTTGCACCA
12150515:343973-344093	64.17	120	GCAAACTGTTGCTGCCACATGGCTGCTCCATTCGATCCATTCACATTGAAATGAGGCCGGCGCGTGCCTCATCTGCCGCAGGGCGCTGCCACGCGTCAGCCCGACCCGCCGCGTGCCAAC
12150521:188337-188457	25	120	CACAGTAGATGGTTTTATTTCCATGATGTTTTTTACTACATAATTATACATCTTAATTACGTAATTACTATCATAATTATTATGTAATTGCATGTACTTCCACTAATTACAAAATCAGGA
12150521:203811-203931	36.67	120	TGTTTCCAGATCCACATTTGCTTTTCTGTGTTTTTGTGAACAACTGATCAAATTAGACTCGTCACTCTTGGCTTGTGGTGATTTGAAATTGAAATGGAATATATTAAAGCAGCCAACCAC
12150521:65056-65176	40	120	ATTTTTGTTCTAGTTATTTTAATAGAGTCCCATTAAAGATGTATTGCTGACTGAAATATCGGCATGAAGGGCTCTCACTGAGCTGAGCCCAGGAATTAAGAAGTCAGGAAATCGGCTGCT
12150523:245608-245728	65	120	TGATGCCCTTTGAAGACCGCGGAGACCTGGAGCCCCTGGAGCTGGTGTGGGCCAAGTGCCGAGGCTACCCCTCCTACCCTGCCTTGGTGAGTCTGCCCCAGACACCACCCACCTACCTCC
12150523:508933-509053	45.83	120	CCTGAAAACTATAGAACATTTTCACAACCCACAAACTGTCTGCCTCCACTAGAATGTCACGCTCCGCACGAATGTGGCCAACCTGGAGGTATACGCATTTGATTAATGACAAGCCTTGCT
12150545:112469-112589	39.17	120	ATGAAAACAGTTTGTCTCCTGAGCAGCCAGGCTTTGTCGTGTTACAAATGAAATCACTTCGGAAATTTAGAGAATTAATATCATAATGAAGACGGGAGTACCCATTAGGGTGGTCTAATG
12150545:223052-223172	30.83	120	ATTCTTTTTTGTCCCTCACACCAGAAGCTTCAGGCAATTTTCTTCACATTTAAATAGATCGCACATTTAAGGCTACTTAAGGAAAATTATCACTTTGCATATTTTAATTGTTGTAAAGAA
12150545:233971-234091	41.67	120	TTGTTCATTAAAGATGCAGTATCCCTGGTTCACACAAATGCATCTGGCAGGTTCAAAATCGAATGTCAACCAAAGGTCTTAGCAGAGTGTGAGCTTCAGTTCATGTGTTGGTTAGTCACA
12150545:242520-242640	38.33	120	AATTTACAAGGTTTTAGTCAAAGAGAATCATGCCAGGGCTGGCACTGCTGTCATGCTTCCGACTTAATGATTAAGAAATACTGAAAACAAGGTGGGAAGGATTGCAGTAATTACACAATA
12150545:338147-338267	43.33	120	GTGTCAAGGATTCATGGTCCTTCATCTTTGCAGTAGAGCAAACACGTCTCTCAGTATAGCGACAGACAGCTGCTTCCACTTTCTAATGTGCCCTAACTTAGATCACTGAAAGAATTGTCA
12150545:354957-355077	40.83	120	GACCAGGAATGCAAGTCCATGTCAATTTCACTCACTCCCATTGAAACTAACAAGAGCTCCGGGGAGGACGGTAATAGGATCAGTGGATTGTATATACCATTAAATTATACATCTTTCTCT
12150545:362827-362947	35.83	120	ACAAACTTGCTAATGATAATTATAGAACTGATGCTGATTTAGTCATTTCAAAAAAGCCACGGAGGCATAATTAGTGTCTGAATGGCCTCAATATTGCATTATTAGGAGGCTAGGGTGAAA
12150548:41383-41503	60	120	GGGTCTGTCCAGCTGCCAGGGCTGTCCCAACTCACGCTGTCGGTGGTGGCAGTGTTGGACGTTGGTGCACTGTGGTTGGCGTTGGAGGGGGAAGAAGAATTGGGCAGTCCACCAAAGTTG
12150557:82864-82984	56.67	120	GGGGAAATCAGTCATATGCAGAACTCATCAGCCAGGCCATTGAGAGCGCCCCGGAGAAGCGACTGACACTCGCCCAGATCTATGAGTGGATGGTCCGCACGGTGCCCTACTTCAAGGACA
12150573:13295-13415	48.33	120	GGGACAAATTCTTACCGAGTGAAGCTTCTGGTAGAGGCCACACGCGTTGCATACATATCCGCCATTTGCATTCTTTCGCCAGAGAGAGGTCTTTGTGGTCAGGCAATTGGCACAAAAAAC
12150573:14633-14753	42.5	120	CTTTCTGCAGACATAATTTTGGCTTCAAGACTGGAACACTTTCTTGGCATTGAAAGGGCATTTGATTCATCGGGTGTTTCACAATGTATCACTAAAAAGACCTGGTGAGCAGCCAGTTCC
12150573:14754-14874	41.67	120	CTATAGGGTAATTTTTCCATCCAGATGCAAGTGCTATCAGAGGCCCTCGTCAGCTAAACTAATTATGATCTTGCAATTGCTGATGCCTGCTCACTCTAACATTCGACATCCTCCATTAAT
12150573:7813-7933	35.83	120	TAATGCAAATTATTAAAGTCAGTCCTTGTACATACATCCTTGTAGCAAGCATTGAGGCTCGACTAACAGCACCTTTAACCAATTATTTAATGTTCAGTTATTTAGCCCTATTTCCCTGAG
12150573:9580-9700	48.33	120	GATAAGGCACATAGTTTTGGCAAGGATTTGGTAGGCCAGGCACATGACTCAAGTAGTGCGGATTCCCAGGAACAGAGAGCTTGTATTTACTCCAGAACCGCAGCCAATCAGCTTCACTCT
12150597:297232-297352	52.5	120	CTGGTAATGTGTCCAGTTGCTGAATGCATTAAGCATTGAAATGGTGCTCTCAGGTCTGCCGAGCCAGCAGTTCTGTTACCACCGCTGTGACGCAGGAGATAATTCAGCTGGGCAAGCGGC
12150597:301328-301448	36.67	120	CAGTTTCCTGTTATTTGGTTAATGGTTGACCTAGTTCTATTGCCATATGCTTCCTGGAACGCATTCTAATATAAAGTATGTGTTAAAGCAAGACTAGGATAATAGCAGGAAAGTCAAAGC
12150599:187863-187983	48.33	120	CCTGAGGCAGCAAGTTTCAATTCACAGAGCACATGGCTAATCTACATGTGTGAAGGTCACGGCACTTCAGTCAGAGAGGTTAAGAATGGAGCGGCTCACGTAAGGGGCTGTCTTAAACAT
12150633:229210-229330	36.67	120	CTGCACCATTTCTTTTATTCAACCTTGAAAGGTTCTTTCTGAATAAGATAATATCCCTCGAGTCCATTCTGCCTTGGCAGCATGGAAAAATGTAGATCAGTATGCCTATTCTTTATGAAA
12150700:175312-175432	34.17	120	CTGGTGATTAGCTGTAATTAAATAAAGTAAGTCTTTTTAAACTTCATTAGCAGCAAGACGTTTGCTACAGCAGAGTGGGCACAAATCATCCATTCTTAATTAAAAGATAATCCACAGGAT
12150700:231003-231123	30.83	120	TTTGATTAAACTCAAGGACGTTCAGTACAGCTTTCAGCAAAAAGGCATTCATCATTTCCGAAGCTGACCTTGTTTTTTTTTTTTCTTTTTTTTTTTAATACTAAATGCAAACCTAATGCA
12150700:402662-402782	38.33	120	CAGCGTACAATAAAATACAACAGTTCATCTGGCAGAAAGCAAATTAGCTTTGACCATAGCGTAATTACCCTTTTCTCAGCACCATTAGAAGAGATCAAATCTCCACATTCAGTGTTTGAG
12150748:583743-583863	44.17	120	TCTGACATATCCATTTGTGGCAATAGCAGAGGTGGATAAACCAGTGATACCAGTCACTGTCACGGCTAAGCCGATGATAATCACACCAAGACCTCAGTTGAGAGAGGAAAAATAAAGGCA
12150762:103680-103800	74.17	120	TCCCCGCCGCGCTCGCGCTGCTGCTCGCTCGCCCGCTCTCCGCCGCCGCTCGCTCCTCGCGCACACAATGAAGCTGCTGGCAGGGAAGTAGTGCCGGCTGCGGCCTCAGCACCCCTCCCC
12150762:223296-223416	45	120	TCAGTCTAGGCTAGGCTGAGTCTTGTAATGAGTATGGATTTGCCAGTAAATAAGTCCCCCGCTTCTAACCCCTGTAATAAATGCATTTGGAGTAATCTGGCGATCACGCGGTGTAATTGC
12150775:79540-79660	50.83	120	CGCAGTGGCGGAGCCATCAAGCGATGTAAACAGACGCACTTCTGTTCTCTTCTGCAAATCGAAAAGTGTAAGCCCCCCAAAGTCTGCCAAGAACACTGAAACCCAGCCAACTTCTCCTCA
12150812:12929-13049	75	120	CTCCGCGCCGCCGGCGGAGTGGGAGGGAGGAGGCTGGGCGAGCGCCCCGCCCTCGCCGCCCGCGGTCACAGGGGCAATTACACTCCTCGCTGCAGACGGTTACCAGCTCGCCCGCGCATC
12150837:11991-12111	55	120	ATAACAGGGCTTGAGGGATCTCTCTTACCGGCCCAGGGATCCAAGGCATTCAGTGCAAAACCTGGCCAGCAGCCCGAGTGAGTAGGAGCCATGTGACTCTGGTGAGTTGGAGTGTGCAAT
12150837:12112-12232	50.83	120	TGCCTCCTGCTTCAGAGCTACCTGATCCGAATACTAAGCAGAGCGAGTGCCGGGCTGAGTGTAAGACACTGAAGACACTGCAGAGCAAGGTGCTTATTCCAGAGGCATTACAAAACATGG
12150893:548603-548723	50	120	CTATTGTGAGGGTTTCATGCAAAACATCTCAGGCCTTTTAAAGTAGGAGCTTGTGAGGCCGCCACAGTTTGAAAAGGAGCGAGAGAGTAGCGGGGGCCTAGGGCATGGGCAAAGAATGAT
12150909:119569-119689	62.5	120	TTCCGCTCGCAGGTTGGTCACCTCCTGGCTGGCCGACTGGACCGCCCCATCGATGCGGAGCGCGAGCTGCTTATTGTCTTCCATCATGCTCAGGATTTTGGCCTGGGGGCGAGAGAGGTG
12150915:321375-321495	33.33	120	GACAAAAATCATCCTTGAATATTAAACAACAGCCTCAAGACAGAGAAAAGTGTTGCAGGCGAATTTAAATGTATGCAGATCGGTGGGTAACATATTTAAAAACAGAAATTAAAGATTCCT
12151010:104830-104950	42.5	120	ATTAATCATTCTCACCTAAATAAGTGTCAAGAAAAAGTGTTAATTGGAAGGACTTGCCTTGCACATTGGTGTCCGCTTTGCCGCAAGGAACCCATTTGCCTCCTTGAAACCTCCAGTGAT
12151010:104951-105071	43.33	120	TGGGATCCGCCAAAATCACATCCACAAAAATATTGTAATGAGCCGTGGGATCGAGACCAGAAATGTTAAAACTTAAAAAAGGAAACATGCGCCTATTTAAATTAAGCGGGGCGGGGGGAG
12151010:105922-106042	60.83	120	GTGCTGGCCGGGGTACGGGAACATGGCACTGGGAGCAGTGGCCGCAGACTGTGGCTGGCTGGACTGAGATAGGAGGTAGCGATCTGCAGCAGAGCCATCGAAACTGTGACGAAGCTCAGA
12151010:106043-106163	48.33	120	GACCCCGTCCAAGACAGGAGAGAGTTTACTTCTCTGGACGTCCCCTGGTGAGTCCTTGGAGTCAGGAAAATTGTCTGTATCTGACTGATTCGTCATCCCCCTGGTAATTTTTTTCAAAGG
12151010:106478-106598	40.83	120	CAATTGACACTATGCAGCAATCAGAAAAGGCTCACTTTTGATCTTGCTGCTTGTGCAGCCGATGAAACGGCTCCTGCCATTGGTTAACTGCTGACAGTAATTTAATTAGATAGACATTAA
12151010:106841-106961	45.83	120	GGAGACTTTTCGGATCTGAATGAGCCAAATATTCAGTTGAATGTAACGATTTCAAGTGCAAAGTATACAAAGCGCGAGCCGGTGGCCTCTTCTCGCCCTGTAAAAGTTCCAGAGTCTGTC
12151128:387901-388021	53.33	120	TTCAAGGGGAAGAGGTACCTGACAGGGATAGGGTCAGACACCAGGAATGCCTTATATCACGTCCACAATGGGGAGGACGTCTTGCTCCTCACCACCTGCAAGCATGGCAAAGACTGGCAA
12151134:22786-22906	42.5	120	TAGATTTTGTCCTAGGATGTTGTATTAAATAGCTCCCAAGCTTTTTTAGACTTGTCTCTCGGGTTCTCTCTTTTCCTTGGTGCCTGTCTGTTTAGCACAAGGATAGCTCCTGTTCTGCCT
12151169:583543-583663	34.17	120	GGAGAATTTTAATTAAATCTTACTGTGGATATAATAACATGGAAGTGATTTTTCATTCGGCGCTTGCCTGCTCACCAGTGTTTTATGGCGTTTTCTTGCCTCTGACTTTATTTTAAAATA
12151169:586947-587067	53.33	120	TTTCATGCCAATCATCGGAACAAATAGCTAACATTTAACGTTTACACCCGCACTGGCGGCGCCCTGGCGCTCCGCGGACCTGGAGCCGGGCTAAAATGTCCCGAAAGCCTTTGGAGAAAA
12151169:587088-587208	54.17	120	CTCCCCATCTCCCCCCTTTCACAAGGCTTCGGTTTCAGGCTGGACTTGTCCAATGTCTGCGTTACCGCTGCGAGCTCCTAAATGAGTGTCAAGGAGGCAAATATCAAATAGCGCCGGGGT
12151169:588870-588990	48.33	120	TACCGAGGCAACGATGATAGCACTAAGCTATTTCCCTCTCTGCAAGGAGACCATTATTCCGCATGCATAGGCCATTTGCAACAGAGGTCGTCACAAAGTCATCCACAACACAGCACACGT
12151220:110683-110803	40.83	120	AACCACAAAACTGATGAGGAAAGGCTTGAAGGGTTCAGTTTGTGTCACTTGCTGTTTGCCGTTTCCATTTCACAGATGATTAATCTTTCTGTGAAGAAAGGCCAGAGAAACAAAGCACAT
12151338:679380-679500	47.5	120	TGTGTCCCTCCTGAAGCTGCATGCTCGGTCAAAGAGGATGACCTTCCCTAATAGAGAAACGTTTTTTGGTCAAGGATATACAAGTAGCTGCGCTTCCCTGCTAGAACCTCCAAACAAGCT
12151339:60519-60639	47.5	120	TTTTATGAAAGTTGTCTTCCCTACCTTCTTCCCCAGCGCTGAGTTTCTCTTCTCATAATCGGTGTCTCCCTGGAAGTACAGTGTGAGTGGTAATGACTGCCTGCCTCCCTAATGAGTCCA
12151351:83016-83136	44.17	120	TTAAACATGTCATTAACACTGCTTCGGCTGCAAATGAGACTCTGCTACTGGGATTACTCGGTGAGCTATAGTTTTGTGATGAGCTTTGTCAATCACAGCTGACCTGCTGTGTACCGAATG
12151401:199364-199484	36.67	120	TGTCACACAAGTCAGGGTGATACAGCACTCTCATCTGACCCTATTCATTTAAATGGGTGCGTCTTGATGACATTGATTCATGTTATAAGTTATATCCATGCATTATAATCTTTATGTGTC
12151419:729257-729377	44.17	120	TGTGTGTGTTTTATACATATCACAAGCTTACTGGTAATGGTAACATTTGCCTTGCCCAGCGAGCAAGACCCACTGGTTTTTGAGAATGTGGGTCCAAAGAATTCTGTAGGCCTTGTAGGC
12151448:35458-35578	50.83	120	CTGCCGCCGTGGAAAGCCATGGGCCCCCTCCTGCCCCCATAACTAAGCAGCACAATAACCGACTTAGCGAATTCAGGTAGAAGGAACGTTTAGGTAGCACCTATTTTGTACTGATTCTAC
12151463:54094-54214	49.17	120	TGGATGGTGGAAAACCTGTAGACTTCCTCTCCAAATAGAAGCTGGGAAATCATCCAACACGTCCCACTTTCCTGAGAGGAAGCAAGACGTGGGGACAGGAAGGCTGTGTCAATAAAGCGT
12151464:229316-229436	35.83	120	CCAGCTATATAGGATATTTTAAAAATCATAAAAGAGCCGATTGAGCCTGATCCAGGCAAAGATGACAAAGCGAATTCAATGCTTCTTTTGAAAATGAGTCATGGTCAGAAATACTCACTT
12151464:333372-333492	31.67	120	CTGATGTCATTGTGAATTATTCAGCCATATTAAAACAATTTTCAATTGAGATAATGACACGCCTCAAAATTATGCAAATGCCGACTGCATTGTGCAAAATAATTATGACAAATGTAAAGC
12151464:394163-394283	37.5	120	GTTCCCTCATGACTAGTGCTTGGCTGCTTGCCAAGAGGTCTAAATCTGTAGTTGTAAATCGTGAGTTGAAATAGCAGAAAGTGGATTTGTAACTTAAAAAGTGTAAACAGTTTGGAAAAT
12151486:383059-383179	63.33	120	AGAAAGTCACCATGGAGGAGGCCAGGAAAGCCCACCACATGCGTTGGCCCCGGCTGTCGCACGGCACCTCCATGGTCACCGGGATGATGAGCGCATCCATCTTGGGCTCGTGGACCGAGG
12151514:162685-162805	54.17	120	TACATGCTCTGGTCAACCGAAAGGCCGGCGCCTCCTCTGTCAGTGCCGTGTACGTGTTTGGTCAAACGTTCCTAATGGTGCCTGAACCTACACTGACGCCACTCAGGTAGTAGACGGATA
12151532:79811-79931	40.83	120	TACAGTGCAGCCCCTTATAGGTTTTAAAATGAATTCCAAGACACCATTACAAAGAAAGCCGGACTCTTTTCTTATAACTGAGCTCAGCCAAGGAAACTCTCGCACAAATGTACAACACTG
12151534:272481-272601	38.33	120	CTCGCACTTTATAACCAAACAGCCAAACCCCCTTTCCAATTAAAGTGGAATTAGGCAACTCAATCAAATTAGTTCCCCATTAAAGCCCTTCTTTATTAAACCGTTTTCTTGTCCTGCTAT
12151534:272602-272722	62.5	120	TAAGTTTCACCGCCTGGCGGAACTCGCGCTGGCCCCAGAAGTTTACCTTGGGATGTCGCCGGCCCCAGCCTAGGGGAGGGGGCACCCTATTTCCTAGAGAGGGGCAGTCACACTGCAGAG
12151534:279236-279356	70.83	120	GCCGTGCCAGGTCCCCTCGCGGTGCGCGCGGGACGCTGCGCTCAGCCGGGGCCCAGTTGCCCGGCGCTGCCAGACTCTCAATGAGCCTCTCGCCCGCTCTATTGTTGCTCCTTAGGGCTC
12151534:279357-279477	60.83	120	CATTAGACAGAATTGGACAACAATGTGGCGCCTGCCATTGGCCAGGGGAGGCAGACAGCGCTCTGATTGGCCGGGCCCGCGCCCGGGGAGCCCCTCATTCTACTGTGTCCGAAAGATTCG
12151534:282890-283010	46.67	120	CGGAGCAAGCAGACGCCATCTGTTTGCCGGCTGCGACGCGTCGCGTTTAATTACCCTCCCGGCAGCCTAATAGAGATGATATTAAACTAAATCTTTCTGACATTAAAAGTAATTATCCCC
12151553:45012-45132	39.17	120	GGTATAATTTGTGTGTTTTCCCAGTACCATTGCACATAGAATGGGGTTCATTTCCACACGTTTGAATAAATTTATCCAGTTCAGTGAACCTGTTGTGAAGCTCAGCAAAACTCAGTAGGT
12151553:94153-94273	45	120	ATTGCTTAGGGTTCAGGTGGAATCTGCGGGCTAAATCCTACAGGGCCAATCTGAATTTCACAATCATTCTGTCAAAAGGAGAGCGATGAGAGCCCACACGCTTCCTAACAAGTCATTTTT
12151553:94274-94394	41.67	120	AACAGTTACAAGCTTCGCACAAAGACCACACAGGGCGTCTAAGAGATGCAAATCTAATCCCTGGTCATTCTACAGGCCTTCAACAAAGATGTGCTAAACCCTAATAGAAAAGAAATCAGT
12151553:98431-98551	45	120	CCTACAGATTCTGTCACCCATCATCTGCTCGGAATGCGCTCCGTATCTTTCAGCGTGTCCGGCTCTTATGATTGCAAATGGCCCTGTTTTCAAATGGAAATAAGACTTGCAAACTGATTA
12151560:10032-10152	44.17	120	CATTCAGATGCCATCACCGTTCAGGGAGATTAATCACTGGAACCCACTGATCCATGTAGCGACTTTCTCGGCAGAAACAAATAAGTTGACTTAAGGCAGGATCCTTCCATTGTGATGAAT
12151568:540445-540565	57.5	120	TCACCTCACTCACTCTCATAAACACGCCGTACTTGTTAGAGCCCACATCGAAGAAGAAGCGCTTGTTGTCCACAGTCAAGGAGGTGCCCTCGGGCAGCTCGGCCGGCTCCTCCTCCACTC
12151568:541290-541410	65	120	CTGCTGCCGCCGCAACCCCCACAGCCAGTCAGCCACTCTCGCGAGATCTGCGGGAGAGACGAGACAGACGAGACCCGGTAACAGGGCACTGACTCCCCAGTACAGTAGCAGGGCGCCCTA
12151568:870429-870549	55.83	120	ATTGTCAAATTATGATTTATCTTGTAGTGGAATTAGTATTCCCCCAAAGGGCCCGGCGTGGCGCGGCGCCCGCCACGGCCCGTGATTAATCGCCGTCTCCAGAAGGTCACCTCCAGCCAC
12151568:908676-908796	69.17	120	CGGCTCGGCAGCTGTCAGGGGACCGAGCTGACCTTCGCGAGCAGGGAGTTTCAATTAGCCGCAGATCAGATAAGCGGGCGGGCCCGTCTCTCTGGGCACCGCGGGGGCGCAGCTCCGCCC
12151568:942323-942443	62.5	120	CGGGCGCATCCATCATCGGCCCTGCCAGGAACGCATCCAGCCCCCAAAAAGAAATACTGCGCCTGAGGAGGGACAACAAAGGGCTCCGTTTCATCAGCAATGCGGAGCCAGCGCCCCGCC
12151593:184270-184390	50	120	AGGACGTTGATCTGGTAGACGGCTCCATAAGGCTCAAAAAGTTCTTTCAGCTCCTTTTCCGACCACGACCTGGGGATCTGTCCGACAAACATCTTAATGGCATCTGGGTCTGGTTGGTCT
12151601:28192-28312	34.17	120	AAGAAGATGTTAAATTTAACCTCTGGCGCAATGATAAATTGACAATAAAAAATTCAATGGCTTGGTAATTACCAATCACTTTGGACATCGGCAACATTTTTCAGTTCTGTCACTGTGCAT
12151601:28313-28433	35.83	120	TGGCACAAAAGCTTCAGCTGAAATTCTCTCGATCTTCCTCTTTTTAACTTTGTTTTCATGATGCAGATTAAATCTGCCACCCTATTACTGATTCATTTTCCTAATTTTTCATGTCTGCAC
12151604:51916-52036	35	120	TGAAAATCAATGTTTCCTGCCCATATAAACACTGCAGCTCCGAATCAATCTCTCAAAGCCGAAGAGGGTTAAATATTTAAACAAGCTATGTATTGAAATACATTTTTAATGCCGTGAAGT
12151637:1167451-1167571	50	120	TACCCTAAGGCAGTTAGGAGTTTGTGAACCAGCAACTCGAAGAGGACTGGCATTTTGTGCGGAAATGGGGCTCCCTCACAGAGGTTACTCTATCAGTGCAGGGTCAGATGCTGATACTGA
12151657:199881-200001	58.33	120	GCAGAGCCGGATCATGTACATGAGCAGGCCTGGGATGCGCAGCAGGTCCATGGCGTTACCGATAAAGGCTGAGGCAATGACGTAGTTCACGAAGAAGGCGCCGTTGTCCGGCAGGAACAC
12151662:13641-13761	54.17	120	GCGGGGGGGAAGGCAGGAGTGGAGAAGCCTGAGAAGCCGCAGTGAGGACCTGAAGAAGAAGCAGAAAAACCTGTGAAAACGAAGATTGTTTCTTCCAGCCATGGAGGGGAAGTTCCAGTC
12151662:425595-425715	50	120	TCCAGCATGAAATCCTTTGCTCTATGACCAATAGCTATGAAGTCTTGGAGTTCCTAGGCCGGGGGACATTTGGACAGGTGGCTAAGTGCTGGAAGCGGAGCACCAAGGAAATTGTGGCTA
12151667:188357-188477	63.33	120	CCGAGGCTTTGAAGTAGGGGGTCTTGTAGCGCAGGACGATGGGCGAGGTCTCCTCGATGCGCGTGGGGCACTGGTCGATGGTGGCGCACACATCGTACACCACGATGTTCTCGCGCCGGA
12151696:317429-317549	53.33	120	GGCGGGGAGCTCCAGTTAAAAGCGTGTGGGCGCCGAGCTGGAGAGGACACCTTCGGCATCGCTGCCTTTTGAGGGGGCTTATTTAAACTACTGAGTCATTCCAGATTTAGGATTCCCTAA
12151780:490315-490435	39.17	120	AAAGCATTCAGCTATAATTTCTCCTTGCATTTATAATTACTGTCATAGACTGCACACCTCGGTGAGCAGATTAAAGCTATAAACTATTTAGCTGCGGCTCTCCGACGAGGAACTTGATTT
12151786:198471-198591	45.83	120	AGGCTGCCCTAAAAGCAGGAAAAGAGAGTTTAGAAAGCAGTTTTCCTGGTTGGATTTTCGTTGTGCACCTCACCTGCTCTGGAAGTAGTTTGCTAGCTCTGATGCTTCATGGTTCAGACT
12151792:79470-79590	37.5	120	AATATTTTTGCATTCTTACCTTTTCACTGAAACACTCAAGCAAGTCTTGGACATACCCTCGCATTTCTTGCAAAAATTTATACCGTTCACCAATACCCCCAGAAGACCCTTCTAATCTTT
12151884:489340-489460	40.83	120	GCTGTCATGTCTGCCGTAAATGGCACTAAAGAGACCTCAGCAAGTATTGTCTCTCATCCCGAATGTTTGCCAATGGTGTTTTGCTCTACTTTTATTGTTTTCATAACTTCATCCTGTAGA
12151904:24984-25104	59.17	120	CCTGCAAGGTGTTAGCGCTCTGCTTCTGCGCCTGCTGGGTGGCCGGTCGGATCACCGAGCGGTACTTGTCCAGCTCGTTCTGCAGCTTCTGGATCAGTTCGTCCTTCTGATCCAACTCCA
12151908:270306-270426	70.83	120	CTGCCTCACGCGAGCCGAACGAACAAAACGCTCAGGTCCGGTTTGTGCGAGGGGCTCGTCGCGGGGCGGGAGCGGAGGGCCCGGGGCCTGGAGGTGGCCCTCGGTGTTCTCCTGGTCCTG
12151911:1014055-1014175	60	120	AGGTGTCTCTCGACGGCGTGGAGGGGCTAGGGCCGGTCTGTGTGTGGCTGCCCGGAGGAGCTGACCAATTGGTCATGGTGCTGAAACCTTTGTGGAGAATCGTGGCCAAGTGCACTGACT
12151911:1014176-1014296	52.5	120	CTGTGGGAAAACGGCGGCGTGAAGGGATGCCAACAGCTCCTCTCCGGGAAGGGAACCGCCTCAAATTGGGACCATGACAATTCTTGCTAATTTGTAGAGCAGGGAATTGGTGCAAAGTGT
12151911:1014281-1014401	52.5	120	TTGGTGCAAAGTGTCAAGCAGTCACTGCTTGTGCTAAATAGGGCATCAAATTGGCGCAACGGATTCGTGAATGTTGTACGCCTCGCAACCTCTGAACCAGAGCGTAACCCCGAGGGGTGG
12151911:512365-512485	60.83	120	AATCAGGATGGAGACGTAGCTCATTACAAGCTGGTGAGGCAACGGCTCTGTGCTCCAAGCCCGAGACAGGCTGTCTGGGAGCTTGGCCAGCCTCCCATTGCCCCGGACACCAGGGCAGAG
12151944:361852-361972	54.17	120	TCCTCTAATGTAGCTTCCTCCTCCTCCTCCTCTTCCTCGCCGGGGTCTCACTCTCAGCACGAGCACCATTTCCATGGCAGCAAGCATCACTCAGTGCCTATTTCTATCTATCGCTCCCCT
12151971:113427-113547	47.5	120	GCAGTTTGGGGCATTGAATAATGTGAAGTGATGCAATTGAACCTGACAGCTTCAACAGTCGGCCTACTCACGGGACCTGAAAGTTGTTCACACTTGGTTTCATCTCTCATCACACGCTGG
12151981:490406-490526	35	120	TCTACCACATTTATACTATTGTTTTGCATAATCTCTTGCAACATGTTAAATAATTCTTCTGCACGGGCACACTTAAAGGCAAAGATTCCTACAAATATAAGCCCAAAGGGAAAAATGGCA
12152013:272675-272795	36.67	120	TATAATTATTTGCCTGTCATTATGATGTATGACTTTCAATTTTGGCTAAATGGAACAGCTGAACAAGGAAGCTACAACAGCCTTACCTGCACCAATCACACGCTCAATTTTAATACAGGA
12152013:272796-272916	43.33	120	GGCATCTAGCTCCTTGGCGAATTGATGGACAGCTCTATTTGGGTCCTCATAGGTTTCAGGGTCAATGTAGGTTTTGGTGCCTGGAAATTTAACTGTAATGATGTAAGAAAGCATGACTGT
12152083:274225-274345	32.5	120	ATGCCTTATGACATTCAGCATTTACAAAGTATAATTACACAATAGTGTCTGACATTTAACGTCTATGGATAATTTAAAAGACTTCTACTTCAAAAAGGCTGCTCATGAGCAACAGTAATC
12152100:289749-289869	36.67	120	TGCATTGCATTTCAATGTAATTGATGTTGTAGGTTGACACATCGGACACCAAATATTCTCGCCTGTCCCTTCTCTCTTTTGTTTCAGAAGCTGATTTGCATTTTCTATGCTTTTAGTAAT
12152164:627664-627784	63.33	120	CCCAGGCCCCTGGGAGACATGCCCAGGAGAGCCACTGGAGGGAGGCAGGGAGGTGGCACCGCGTGGCATCACCAGACAACAGCACCAGGAGGAAGATGGCAGCATCAAGTACAGATGCCA
12152191:315678-315798	45.83	120	GTTGGAAAGCTTTGCTTCTGTTTTATTAGGCTGCTATTGAAAAGCCAACAGCATAACTTCGACTAGGTGCTCTGAGATTTCTTAATGGGCTGTCAGGGGCAAGACACCAGGGCTGTGCTA
12152191:36497-36617	45.83	120	TGACAGGCTAGCAAGGCCCAATTACACTTGCGCTCTGTGGCACTTTGATGTCCGGGAAACGAAAAGAGATAGGGGCAAATTGGGTAGCACATTATGTTAATGACTTGATTTAATCCAGCC
12152191:672055-672175	42.5	120	ACAATTAAACCCTTTACCATTAATTTAACTTTCAGATGCTGAAATTGGTCACACAGCCTCGAGTCCCAAGGCCCGGACAGATGTGTTCTATACACTTGTTTAAACACGGCGCTCATTAGG
12152203:954968-955088	51.67	120	TCTGAAGAAGCCCCAAAGCCCCACTGGTGCAGAGGAGTAAAACTGCTGTTGCTTTGTTTCGCAGTCTGGCCTCACACCAATACATGTGGCTGCCTTCATGGGCCACTTGAACATTGTCCT
12152249:19858-19978	59.17	120	AATAGGGGGAGCTACTCTCTGAAGTTGGTAGCTGACTAACCTCTACCACCGATTCCGCCACGACCCATAGCTCCACGCCCTAGGCCCCCTCTCCCAGGACCTCCACGACCTCGAACACCA
12152263:115675-115795	69.17	120	GAGTGCGAAGCGGAGGCGCTTCATGAGGTCGGGCGCGTACTGCATGCGGGTCTCGCGGTCGTGCTCCAGCCACAGCACGGACATCTGGAAGAGCGCCAGCTCCGACTCCACGGGGGGCGG
12152263:115840-115960	54.17	120	CACATCTTCCACCAGGTACTTGTTGGCCAGCTTCTTGGTCTCCTCCAGGCCGTGCAGCGCGGCTATCTTACACACCTGCTTATAGTTCTGCACTGAGATCTGGTCGTTGAGGAACTGCAC
12152263:116347-116467	61.67	120	GTGGAATTGCTGGCCCTGGGCCGTCAGGGTCACGTCGCAAAATAGCTGCTTCCTCCACAGCAGGTTGAGGCCGTGCAGCAGGTTGTCGCTGTGGCTGGGGTCGAAGGTAGAGGTCCTGTC
12152263:116468-116588	65	120	CCCGGATCTGGACATGGCGAGCTGACTCGGCGCACCTGGCTTTAAACCCTCCTCCAACCTGGCAGACAGGGGTGGGGGATGGGAGGGGGAACAGGGTGGTAGAGGGATGGGGTGTGGTCG
12152263:162081-162201	41.67	120	AGAATTAAATAGAGCAAAGACAATTGTTGCTCCAACTCCAGGTTTCACTCATAAAACAACGTGGGGTAGGTCTGCAGTTACTGAATGGAGGAAGCCTCGTGTCTAATTGATCCTTCTGAA
12152263:195529-195649	45.83	120	AGGGAGCGTATGCTGGGAGGAAAGTATTATTTTTCTAAATGGAAGGTGTCAGATGGTCACGCAATGTGACTGCATGTTCGAGATCACTGCCTCCCATCTGCAATTTGTGACGTGTGAAAG
12152263:258041-258161	41.67	120	TTATGGATTTGCTGTAAGTAAAAGAGTGGCAAAGCATGCTGGGAGGTGAGTGAGTTTTTCGTCCATGGAAGTGTGAAATGGCAAACAGGTGAATGTCCAATTACACTGTTATCTGAACTG
12152263:46336-46456	37.5	120	TACATTTCACTGATTTATCCTCAAATGCACTGGGCCTTATTTTATTGAGTGAACATGACCGCATTTATCATGACTGTCATCTAAAGCCACTTCCCTCCATTTAAAAAGGTCACTTTACTC
12152286:29211-29331	41.67	120	CCTGTCAATCAGTTTCAGATGTAGCAGAATTTGTCTGTCTACAAACAGGGATACTTTGTCGTTGCCATAGAGACTAATCCTCCACTTTCCTTCTGTTGACACAGCTAGTCACAGTCTAAA
12152293:604058-604178	41.67	120	ACTCGCGTTAATTAGGGCTCCAGTCAGCAGCCCGTGCCAGCTGGAAACTGAGAAACAAGCGTAAATTATTCTGTCATCAATCAGCTCGAAAATGTTTGAATCACTAATTAGTTTGCAATT
12152293:815020-815140	46.67	120	TCACAACATAGAGTCGGCCGCTAGAGAAGAGTACAAGGGCAGGCCTCTAGCTTTTCATTCGAGCATCACTAAACGTGCACAGAGTGCCCAATTATTTCAGCATTATTGAGCAAGCCTACA
12152293:815161-815281	36.67	120	ATTAGATTTTCTTTAGTAATTTGCTCAAGTACCGCTGAGGACACTTAAAGGGCTTAAAACGGTGGCTGCAACCAGTTTCCTTTTCTGGGTTGTTAATTCAGGTTTTCTCTTTGAAATTAA
12152293:944504-944624	50	120	AAGTACATGAAAACTTGGCTCGCCCACAGTGTCAGCACGCAGGCCTCTCCTATCATCTCGTGCAAAGGATTTCTGCACCACTTGATTTGTTTGCACAGGGTTTGTTGCTGTTGGACGGGT
12152315:248804-248924	65	120	CTGCCTCTTTGGGTGTCGGCTATCGGACTCAGCCCATGACAGCCCAGGCAGCCTCTTACCGCGCTCAGCCCTCTGTCTCCCTTGGGGCCCCATACAGGGGCCAGCTGGCTAGCCCTAGCT
12152441:641424-641544	59.17	120	TGAGCTGGAGGAGGAGCTGAAGAATGTCACCAACAACCTCAAGTCTCTTGAGGCTCAGGCGGAGAAGGTAGGGGCTGGTTTGTGAAGGTGACAGGCTTTGGGGCCTGGGCCCAGCCCTGC
12152446:80790-80910	45.83	120	GCCATGCTGTATTTTCAGCTTGTCATCATGGCTGGGACAGTGCTGCTTGCCTACTACTTCGAATGCACTGACACTTTTCAGGTGCATATTCAAGGATTCTTCTGTCAGGATGGAGACTTA
12152515:321706-321826	50	120	CCGAGAAGCCTCCTTTGAGCTTTTGTGTTTGCTGGGGGAGATGTGGGCGCAGGAGGGATCGCGTTACAACTTTCATTTCCTGAAATGTTTGAGGGAACATCCAGGGTTTTTATCCCCACA
12152515:338859-338979	49.17	120	TTTCCGGGTCATTACGGTACTGCTGGTCTCTAATCAATCCTAATGCGATGGCAATTGGAGTCCCTGATGACTGCGGCTCGGATTTCTTGTAATGGCTCTACCACATTTTCCTGGACCTCC
12152550:103627-103747	37.5	120	TTTTTATTACACCCTCTAGCCTTATCTGCTGCTGTAAATTATGAGGATCCTCCATTGAGCGGCATATGGAGATTATATACTTTTTTGAATATCGTTTCCCAAAGCCTGCAGATTTTCACT
12152550:97309-97429	70	120	GAACCTGCTCAAGAAGGACAGGTATGTCTTCCCCCTGCCCTACCTGGGCGACACGGACCCGCTCAAGGCGGCCGGCCTGCCCGTGGGGGCCTCCGACGGCCTCCTGAGCGCGCCCGAGAA
12152550:97592-97712	69.17	120	AGCCTCAGCTGCCCCAGCCAGCACACGCACACGCACCCGTCCCCCACCAACCCCGGCTACGTGGTGCCCTGTAACTGTACTGCCTGGTCTGCCTCCACCCTGCAGCCCCCCGTCGCCTAC
12152550:99879-99999	36.67	120	GATGTTAGAATTAAATGGTATAACACAATTAACATACACGGGCTCTGAATAGGAAGGGACGCCTATAAATAATAGATAGATAAATAAATGAGCGATCAGGCGAAGGTAAACAAAGGCGGA
12152566:332510-332630	37.5	120	CAGCTAAAATCCATTACAACCCAATTACATCCATCAGCTGAAGCTGTGTGCATTCACTCGTGAACATCAGCATTTAATCCATAAAGAGGAACTAATGAGAAATTTGAAAATGGAATCCAC
12152665:144044-144164	53.33	120	TGGCCGCCGGCTCAAGCTCCCCCGCGCGTTTCCAGCGAGGCTGCCATCTCCACCGCCGCCTGCAAGATGAATGTGATTGGAATAATGTTACAGTTCGATCTAAGCACAGGATTTAATTAA
12152665:530322-530442	46.67	120	TATTCTGCAGTTGCACTGATTGTTCTGTCAGCTGACCTCTGCAGAAGGGAATTGCTAACCGCTGCCTTGCTCCTTAGCTGACAAATGAATGATCGCAGCTCCATCTATTTTCACTATGGC
12152665:623606-623726	44.17	120	CCTTTGTCTGAACTGCCAGATGCTTTTTGCAAATTCTCTGGGGAAATAAGCGCAGTATTCGGCCTAGAGGCTTCTTCAGTCAGGAGTTGAATAATCAACGCTTCCACATCAAAGAAAAGC
12152672:14527-14647	33.33	120	AAAACATATTAGTTTTTTCAATTAGCAATAATCGCGCCTCGGATAAACCTCATTGGCTACGATACTGCCACTGTGCAAAGCTGACATATTAGTTTTTTAAAAGAAAACAAATCTTTTCCA
12152678:364635-364755	45.83	120	GAGGTGTAGGACCTCTATTGCTATATCTTGGAAGCCACCTTCTTGATTTCCACTGACGTCTGCGTCAATGTAGGAACGCAGAAGATCTGGAAGCTTCTGTTTGATAAACTGGGCAGCTAA
12152722:115513-115633	42.5	120	TGATGGCCGAAGTGACAGCCTGGCTACAAATCCGTCTGGCAGCTTCATTAGACATCTCTCGCCCGACTGATTAAACTGCATTTAAGACCCACTTTTATTTTTTCAAGCCTTTTGTTTAAA
12152722:70405-70525	54.17	120	TAGGAAGAGGGCTAATCCTGCCCCCGTAATTCCCTACAGCCAAAATGTGCCCCCTCCCCGCGTGACAGTGCAATGCAAAGACACTAGCACGCTTATCTTGCCTAACCAGATGGCCGACTT
12152722:70612-70732	37.5	120	ATAATTATTTTATGATTCTACACATGGCTACATGTGATACTGAAGTCGAGAAGGAAAGGATAATTAGAGTGCCGGGAAGAATTTTGTAGTAGACTACACTTTGTCTGTCAGCACTTCCCA
12152755:544694-544814	65	120	TCGTAATCGATGCTGGCGCCAGGCCAGGCCCCCTGCCAGCTCCGGTCACACTCGGCTAACGCGAGAGGCCCAGCCCATTAACTCCTTGCCAAGGCCCATTGTCTGGGTCCTTGCCCGGTG
12152790:14527-14647	53.33	120	AGGAAGGAGTCTCCGCTTCCCAAACCCATTAGCAATCGCTGCATGTTCTTCACTCACTGCGCCAAGGAGCAATCTTCCACTGCAAGGGATGGTGGGACATCCATGTTAGTCGGGGAGCAT
12152847:290510-290630	38.33	120	TCACAATACTAAGCTGCAGATGTGAAAAGTACCTAAAGCCCACTCAAATGGTATGATTACGGGGCTGTTTGAGTTTAATAATCTGACTGTAATTCAGGCATTTTCAACAGCTCATTAAGG
12152847:317574-317694	39.17	120	TTGCATTTGCCTAAAGGCTCTCAGTAAATTACACTCCCAGTAAATGACTGTAATTTACCCGTTGAATTCCCTTGTTCAGGAAAAGCACAAAAACACATTCCAGCATTTCCACAGCTCAAA
12152847:320082-320202	43.33	120	TGTCTTATGAAAGCTGCCATACAAGCCATGTATAAACACACTGGGATGCTTCAGGCAGGCGAATCTATCACTCAGCCCTCAAGCAAATCTCTGTGCTTCTCTTACAAAAACAGCTATAAC
12152847:341048-341168	40.83	120	ACTGACAGAAACAATGTTACAGCTTTAAGAGCAGTTTGTCAACGATTAATACTGCCAAACGGGGTTTAGCTTTATGCTGGGACCGCTTGTCTAGCAGTTGTCAATCCAAGCAAAAATTAC
12152847:353580-353700	46.67	120	CTATGTGAAAGGCTGATAATATGCTATTGCTAGCCAGTGATCCAGGACGGTCACAGTCAGAGAGAAATGGTGCTGAACCTACTAAACTTCATTACGGTTCAGCGAACGGTACAGCTCCAG
12152847:353701-353821	45	120	GGGATGTTCACATGGCCGACCTTAAGAAAAGTTCAGCCTTTGATCAAGGTTTAGTGTTCCTGGAGTAGCAATGGTACAGAAAAGGGTTTCCATTTTCTGTGCCATAAGGTGCCGTGTTGA
12152847:426105-426225	32.5	120	AAAATGGATTATTAATGAGAAACTGAACTCCAGAACTCTATTAATTTATGTCTTCCTGTCGGATCCAAAAGATATATCAGCCTTCTCACTCAAAAGAAAAAAATGCCAACACTGTACTTT
12152847:426858-426978	43.33	120	TTGCTTTCTTCAAGCAAGTGCGTATTAATTTCTGTCATCCCAAACATCATCGAGTATTGTTACAGCACCGTTCACTCCTCATTCACCACCAGTTGTTACCAGTTTCCCTACACTGAGCAG
12152847:537029-537149	45	120	CACCAGAGCGTGATTTAAGGCTGGTGCTGGAGAACGCAGGCATGTGTTCCGGCAGATGTTTGTATAAGGCGCTGTCTTTCCTGACAGCAGTTAAAAAGTATGGTTATAGTAATCAAATTG
12152847:620892-621012	54.17	120	GTGGCGGCTCCGTCCAGATGTGCCAACTGCACGTTTCGGCTTTTGCCAGCTGACTGCGCCGTTTGATAACCAGCTCTCTGGATGCCCATCACTGGCCGCAGAGATAGAATTAAATGATGA
12152847:691694-691814	44.17	120	AACCTGCCTTACTGTTGAGAGCTGCCAGGGAAGTCGACATTTTGATTGATGTTGGTACACGAGTCAGTCTTTCCCATTGAATTCCACATCTGCACGAAAATAGCTTTTCCAGCAGAATTC
12152884:14616-14736	47.5	120	ACAGTGCATGAAAATTCCTCAGGTTCAGGGGGGATGGCCAATCTGTTACACTGTTTGCCGTGGACTGGATGGGAACTTGAGCAGCTCGGAGCCATAAGGAGATTGTGTTGAGTTATTAAA
12152901:102779-102899	49.17	120	GTTTCTTCGCCACGGTGCATCTTCATGGTAAGTTAGGATTTCTATGGCAATGGGCAAGTCGCACTGAAATCCTGAAAGGCCGAGCCTGGAGCCCGTCCAGGCTTTTCATTAAGGACATAA
12152901:102882-103002	30.83	120	TTTCATTAAGGACATAATATTTACGTCTAACAGGCCTTTTTTCTTGTGTATACAAGTATATATTTTTGTTTGACGCGGACTAAATCATTTTCATTTAATTTCCGGTAAACAAAACCCACG
12152901:103003-103123	49.17	120	CGAATGGGCACTTGTTCCCGATCATAATAAAAATGGATAATAATGTGAGGGAAGAAAAGGGCCGCTTGAATCGCCGCTCAGCCCTCTTTGTTTCTGCTTTCTGCGGTGATCAGAGGGCGC
12152901:103124-103244	45	120	ATTTGGGTTTGATGGCGAGTTTCTAAAGGCGAGGAAATGGTTTGTAAGGGGGGAAAGAAAAGGAGAAAGGTCTAATCAAGCTCGGGTTGTTCAAAGAGTCGGGTTTTGGGGTTGAAAGTG
12152901:103199-103319	57.5	120	AAGCTCGGGTTGTTCAAAGAGTCGGGTTTTGGGGTTGAAAGTGTGAGTTTGACGGTGCATCAGCATGCCGTGTTAGGCTCGCCATGGAAATGCGCGCGGGGAGCGGCCGCTTCAAAGGCG
12152901:103320-103440	47.5	120	GCACACTTCACTGCAGACACTCTATTAAGATACATTTGCGCTGACCTTTGCTTTCACGCCATTTAATACTGTCACTGTGCTCTCCAGTATATACTTCCTCCCTAGGACCTGCCTCGCCTG
12152901:104066-104186	41.67	120	TGAGCTGAGAAATCTTTGAAGTGGGAGTTATTATCTGAGACATTCCTGCTTGTCGTCCTAACAACGCTGATGAAACGTAAAAGGTTCTTTGTCAGCGATTTGTTCTCCTCTCTGTCAAAC
12152901:110766-110886	44.17	120	AATGCTAGTATTAGGATATCAGCCGCCCTCGCAATGATCACGCGTTCAACGATTTTGTTTTCACGGCTGAGGGGGCTTTTTTCCAATGTAAATCAAGCGCTTTAGTTATTAAGGCCGAAC
12152901:110887-111007	57.5	120	ACTAATCTCCAACAACCTTGACATAATGTGGCCGGGCGCGCCGGCCCAATTCGCACCTGCAGTCTGAATAGGGCTCCTTGTCAATGGGGGACACGCTTGTTGCCCCGGCTTGCAAAGGAG
12152901:122601-122721	47.5	120	GCTGAACAGTCCTTGACCTTTGCCTTTATGTTTGCGCAAATGTTTGCCTAAAACACAATCGGCCTTGACAAGGGAGCATGCTACCGTGTGACACTGCCTATTCACCAGATAGATGTTCCC
12152901:245390-245510	40.83	120	ATAAATAGAAAACACAGCATGGAGCTGGAATGTGTGCATGAGAAACTGGTTAGGAGATTCGAGTAATGGAAAAGGAAGCAGATGGAGCATGAGTGTCCATTAAACAGTAGTGTTCATAGC
12152901:81711-81831	48.33	120	ATATTGTCTTTTGCGGTTTATCTTCCTGGGGAGAAACTTTCACCTCCTCAGCCGGGCGGTGAGCGCGAGACTGATAGCAGCAATCATTCCTGCAGATAAATGAATTGAAAGGACGACACC
12152901:82888-83008	45.83	120	GACCAATGTAAATTTTGTGACATTCAAACCTTTTCTAGTTCACAAATCAGTCACCCTTGTCACAGTTATTGAAATTCCGCAACTCGCCACACCAGGACGGTGGAAAAAGCGGGCGCGGTC
12152901:83009-83129	38.33	120	TTTGTTGCCGACCAGGCTTTTGATCGCCAGAGAAAATTTACTTACCTTCAGATGAGTGAGCAGAAAAAGAAATAACACTCCCTTTGATTTAGTTAGGAAAATGCAGACATTTGGATTCAG
12152901:83130-83250	49.17	120	TGCAAACATACAACACTCGCTTGTTTTCGCGATGCGGCCCTCGATTAACCTGTCTTTGCCCAGCGCAAAGTCTATTCAACAACTGCGCGTAGTTGCTTTTTGTCCCATCCACAAAGAGCC
12152901:84719-84839	46.67	120	GTTGTGGGTTGTAGAAGTTATCAAGTGGGATTTGCGGCGCTCTCTGCAGGAAATGCGAACGGCTCCAGTTCAAAGCCACATGCACCAACGTGACATATAAGCCATTAAAATATCATCCTG
12152901:95412-95532	50	120	CAAACTTGTAAATCACATCCGCGTGCACACGGGCGAGAAGCCCTTCCCCTGTCCTTTCCCGGGGTGTGGGAAGGTCTTTGCTAGATCAGAAAATCTCAAAATACACAAACGAACTCACAC
12152918:23378-23498	35.83	120	AACTAATTATCTACACATTTAATTCATATAAAATATCCAGGGTTTGTTTACACCACACGGCGATTCAACTCAGTATTCCCCCTCTTGTCCACCGAGAGGAAGGATTTAATGAAATAGTTT
12152918:24965-25085	57.5	120	CGAGTCCTGTATGGCTGGGATGGACACCTCGAGCCTGGCTTCAGCCTATGCTGACTTCAGTTCCTGCAGCCAGGCCAGTGGCTTCCAGTATAACCCGATAAGGACCACTTTTGGGGCCAC
12152918:25086-25206	68.33	120	GTCCGGCTGCCCGTCCCTCACACCGGGATCCTGCAGCCTCGGCACCCTCAGGGACCACCAGAGCAGTCCGTACGCCGCAGGTAAGGACCGCCAGCTCTCTCAGCGGAGGAAGCCGCCTTT
12152918:25248-25368	38.33	120	TGTGTTTAGTATTTACCAAACGAAATTTGCTTACACAAATGAAAGAATTTATCACGTTAGAAGCGATTGCAGGGAGGGGTAATTCACTTACAGGGTTACACTATCCTAGTCACACCCGAA
12152918:25369-25489	32.5	120	CCGCCAACAAAATTATCTTAAGCTGCCAAAATGATAGGCATAATTTATTTACTTTGCGATGAGACGTAAAGCTTAGAAAATAATTAAATAACAAAGAGTAAAGCTCATTACTGGCAGTGT
12152979:177644-177764	61.67	120	GGGGTCCTGCGGCCCCCTCCCCCACTCCATCCCCCAAGGCTCAGGCTCCATAGCAACGGCCACGCAGACAAGGAGGCGTCTGTCAGCGTCATTTATCTCTGACATCATCAATCACCGGTC
12152993:204348-204468	46.67	120	ACGGCCCAGGCCAAGTACAACTTGAATAACCTTCAGGAAAGCTGTGCTGTCCTTCTGTCGGCCGCTGTCTTTGAAAATTGCCTCCAGAGTTAGTGAGCAGGAACAGTTAAGATTTACAAA
12153002:57952-58072	33.33	120	TTATTGCTTATAGAATTTCATTTACTCGGATTGGCAGTTTGATAAATACGTCTATTGGCGATGATTTGGATTGCTCTGGGCATTAATATTATTAAAACCTGTCACAAGGAAATGTCTGAA
12153022:267231-267351	60	120	CCTCCCCCTGCCCCTGGCTGCCTGTGTGTGTCTGACGGCTTTTGGTTTGCAGGCCACTACGAAGGAGGTGAAGGACTCCCTGGGGAAGCAGTGGTCTCAGCTCTCGGACAAAAAGAGGCT
12153037:45655-45775	43.33	120	TTGATTATGATAGTTTGTGCCTCTTTCAGTTTGCCAAGAAGGTTAATTTGGGCATCAGACGGATGTTTAATGGGCGCTTGCTGGCTACACTGAGGTAAATGAGAACGTGCAGTCTTGGAT
12153059:83164-83284	38.33	120	TCAGGCCTCTATGAGTCAATTCTTTGTAACAGTTGCCAATATTTTTATACCTGAGAGAGCGGCTTCATTCTTTATTATTGCTCAAGAATCAATACTCCCATTGCCCGCACAAAATGCTAT
12153093:57215-57335	44.17	120	TTAGTTCCAGATGAGTTCTTGCAATTGTAATATTTGGTTTAACCCAATCTGCCCGATTGCGTCAGCGCACGCTCAAATACAGCCGTCTGAAGTCTAACCAGACATCAGAGGCATGTTTCA
12153125:171078-171198	61.67	120	TTGTCTCCTGTGGTCTTGCTCGTCCCGTGCCCTCCAGGCTCGCGTTGGACGACGCCACCCGACACAAGCCGCTGAACATGTCATCCCGTTTTTCACCCAGGGTGGCAGGGGAGAACGACT
12153175:171278-171398	47.5	120	ACTAAAGCAAATGACTCCCAGCACCCAGGAATTTTATGTAGATTATAAACCCACCAACACGGAAACCAGCGAGATGCTGCTGAACGGGACAGGACCCTGCACCTATAACAAATCAGGCTC
12153206:228107-228227	39.17	120	TGAAGACTGGCAACTGCCTATATGGAAACACGTGTAGATTCGTACATGGCCCTTCACCTCGTGGTAAAGGTTATAGCAGCAATTATAGAAGGTAAATGAAGGAATTTGAATTGTTCATAT
12153264:137982-138102	39.17	120	AAGGCCATAACACTCACCCTGTTTTCAATTCACATGCTCAATTTTCATCCACTCACTCTCGACTTTGAGAGGAAGGAATAATGACAGGTTACAGGCACTTTATTTCAAAATTCACTCACA
12153271:224779-224899	39.17	120	ATGTCTCATTGGAATGCACTGCCTTCTTGTTCCACATTTATTTTTGGAATTTAATAAGGCGCCTGTCATATCTGCCTCAAGGCTAAAAAACATCATGGGGGAAAAATCCAAAGTACTGTC
12153297:137386-137506	41.67	120	TGCACAGATAGGTTTTGCACAATATCTTTGCTGTTACTGTCAGCCATAAACAAATTACACGTATTTAACAAGTTAATGTCAGATTGGCCAGGAGCCACCGGGAGGTGTGTACTTAGTGAC
12153297:142459-142579	49.17	120	TCTGTCCCTCTGCTCCCAGCACCAGGTGCAGCCATTGTTCTGGCTGGTCTCTCTTCATCCGGCCTCGTCTGTTACTCTGCTCTTTCTAGCTCATTGTTTCTGTAGGAAATTAGCATTAAA
12153321:115806-115926	50.83	120	CTCTGACACGCAAGCCCAGGGAACCAGGGAAGGAACTTGTATGAACTTACAGCGCAAACCGTCAGCAGACTGGGAAGAGTTTTGAGGGTTACGGTAAATGTTCAAGAGGGCAATGGTCTG
12153321:116661-116781	45	120	ATGTCAGCAGCTCAGAGCCAACATTATGTCTCAATTAAGAGTGGGCTCTTGAACACCATCGTTTTAAAAAAATTTCTCCAACTGTGGGACTTACAGTGTGAGCCGTCAGCCGTCTGTGCA
12153321:116782-116902	36.67	120	CTGTTTTGGGGATTACGATAGATGTTTTGAATCAAGATGGTCTGCGGGGAAAAAAAAATAAAAAGGGGAATTCTACTGGCTGCTGTGCATATATTAGACAATTGCAAAGAGACAATTTGT
12153325:120975-121095	55.83	120	GGCTACTACGACGTGAGCGGCCAGTACGACAAGGAGTTCGAATGTAACAACAGCGAGAGCGGTTACCTGTACTGCTGCGGCACCTGCTATTACCGCTTCTGCTGCAAGAAGCGCCACGAA
12153327:348007-348127	75	120	GCGCGGAGGCTCGGCCCCCGAGGGCGCCGCCTACGCCGCGCCGCGCGGCTCCTCGCCCAAGCAGTCGCCCAGCCGCCTGGCCAAGTCCTACAGCACCAGCTCGCCCATCAACATCGTCGT
12153348:56310-56430	51.67	120	TTGAACCCATTACTGCTTTCCAGTGTCCCACGTGCAGGTATGTTATCTCGCTGAACCACCGGGGCCTGGATGGCCTCAAGAGGAATGTGACCCTGCAGAACATTATTGATCGCTTCCAGA
12153361:288499-288619	70	120	GCGCGGGCCTCGGCGGGCAGCCCCGGCTCACAGCCGCGGCCCGGGCGCGCGGCGCGGGGCGGAAAAGCCTGTTTACACAGACTGCACACCGCCTGGGGAATAATGCAGTAAAGGAAGTGA
12153387:52625-52745	59.17	120	CCTTCCTCCTCCGCCTCCTCAGCTCTTGGGCTAGAATATCTATGGGTCGAAACGTGATGCGATGAATTCGAGAGAGACCGAAACTGGGACGAGGAGTGCGGCGGAAGCGGCGGGACTCCC
12153390:196097-196217	64.17	120	GATCTCCAAGCCCGGAGCCGCGGTGCGTGTGGGCTGCGCGCCCTGATCGGCTAAGGGCGCTGGGGCTGCGTGGGTGTATTTAAATGGGACATGCTTCTTTGCTTGTGCGTGGATGGCGGC
12153472:1279801-1279921	36.67	120	ACAGCAAATGTACGACAATGGTTCATTGATTTATTGTGAGTGTGGCAATGGGTTTATAACGGCATGAATCATGCCGATTGCTCAATTCACCACATGCCTTAATAAAAGTTTCACTTTAAT
12153528:217139-217259	65.83	120	CTCTCTCTGCCCGGCTGCAGTTGGGTGATAATCTCCCTCATTTAGCCTCCCGGCTGCTTCCCCGGCTCATTGCCCAGCTGGTCCCTGGGGCCCGGCCCAGCTTCTTCCCCACCCCCATCC
12153528:302490-302610	67.5	120	CTCCTCGTAAAGCTCGGCGACTCGCGTCGGCTCGCGGCCCTTGAGCCGGTTCACCTCGGCGGCGAGCGCGGCGTTCTGCTGCTCCAGGAAGCGCACCTTCTCGATGTAGTTGGCGAAGCG
12153528:302620-302740	68.33	120	TCCTGCAGCTCCACCTTCTCGTTGGTGCGTGTGGTCAGGAACTCCTGGTTCACCGCGTCGGCCAGCGAGAAATCCAGCAGCTCGCCCGCGCCGTAGGAGGGCGCGCGGGTCGACCCCAGC
12153558:100301-100421	45.83	120	CTCGATAAATATTTTATCAGCCATAATGGAAATTGTCAAATTGATCTAATTGTACAATACGTTATCAGTGAGATATCAAAGGCGGCCTGGCCTCTGCCCGGACCCTCCTCGGCTGCCCCG
12153558:117042-117162	41.67	120	AGGAGATGTTGGGGGTAGGAAAATGGGGGTCATTTTGGAAAACCTCTTTGTGGATGGGTCGGGAATGGGGAGAAAATGAATAGTTATAAGCTCATTTCCATAGAAACTGTCTCATTATCA
12153558:209965-210085	49.17	120	CTGAAGGTTTATGCAGATTTCGCGTTTGATTACTGCTGGCATGGGCTCTTAGCCGGCTGCGGAAGGAAGGTCCGTGCTGAAAGGGCCCCAGCGTGCAGTTCATAATATTCTTTGAAATAA
12153558:34301-34421	57.5	120	GATGAAGATAGTGTGTAGCTGCTTCTGGGCTCAAGGAGGAGGAGAGAGATTCCGCGAGCCGACACCATGCGATCCAAGGCGAGGGCGAGGAAGCTAGCCAAAAGTAAGTCTCCCGCGCTC
12153566:147833-147953	39.17	120	GCTGCATTAATCAGTTTTATTTCCATTGATAGAGAAACCTCGTCTGTTCTGTTCGAGCTACAAAGCGTCCTGTGAGCTTTTGTGAAAGTGCAAATCAGTTTAAGCAATTATCATACCAGG
12153566:148923-149043	55.83	120	AGGTTTCATGCTAATGAGGTTAATGCCCTTTGTATCTCCGGCCTCCACATCTTCATTACGCGCTATCTCCGGCTGCACGGAGCGGCTCAGAGCGCTGCAATCCACTCCAACGCCCCCCTT
12153566:149047-149167	39.17	120	GCCCAAAGAAGGATTTGATAGCAGCTCTGTTCAAACTAGATAATTATATCTTTTCAAGTCGGAATTAAGATAAAGAAAGTGAAGCAGAGGCGGCTCGCCTTGATCCACTGCAAACAAATT
12153566:251956-252076	41.67	120	CTTCAAAAATCATTCTGGCCTGACTTCAGAGCCAAGTGGATGCTGGGATACCACAGATCGACTTTGAGAAGTGGGCTGGTATTGCAGGAATTTTTTAATTTCCTGTAACTCACAACAATT
12153566:617587-617707	36.67	120	CGTTTTCAGCTGCTTCTTGGTAAGAGCCTCAGTAATTGGAATCAGTTATTCAAAACATCGCTAAATGTGATTTAAATGGCAAGGATTTAATAACAGAGAAAGAAGCCATTAAAGGGGTTC
12153577:34362-34482	31.67	120	ACACATTCATGCAGTATTTCATGGTTCTATCAAAGCAGCAGTAAAAAAAATACTCTTGACGCATGAAAATTAACTGGTGAGGGGCCTCATTGCTATTTTTAAATTGTAGTTTTATTTTTA
12153577:35726-35846	40.83	120	TTTGAAAGTTGAGAGCACACCCCTGGAGAACCGACTGTGCTTGCTTACGTTTGGTTCATGACTTAAAAATCGAGTACAGGTGATGAAATCTTGGCAGTGTTAACAAAAAAGTAGTGTGTA
12153592:156281-156401	41.67	120	GTCTAAAGGGCATGTCAGCCTTTGATTCTCTCTGAGAGGTAATTATCCTTTTCCTGTCACGGAACAACAAATGATAGCTAACTACAGAGGCACATTTGCAGTAGTCACATTCATCAACTG
12153592:168510-168630	40	120	GCTGTTTAACGCTGAAAGGCTGCATGTTGCTATTAGTGTTAAATATATGGCTAATTATGCGTATGAAAATTAAACATCAGTGTTATGCTAATGGGGAGCCTTCAGCTGCGGATCTGAGCA
12153592:168650-168770	32.5	120	AAATGAATCAGTAACTAATACATCTGCACGTGTGAACTTTCACAAGATCATTTCCCCGTTCCCGTCACACCGTTAAATTATGAAAGAAATAATTATCAACACTTTCTAATTATCTAACAA
12153592:170223-170343	58.33	120	CATAGAGACCCCTAAAGGGAAGCAGAAGAGAGAGAGACCCACACCCAGACCCCGCGAGAAGAGATGACCATGACCACCATGCCAGAAAGTCTCAACAGCCCCGTGTCGGGCAAGGCGGTG
12153592:170344-170464	58.33	120	TTTATGGAGTTTGGGCCGCCCAACCAGCAAATGTCTCCTTCTCCCATGTCCCACGGGCACTACTCCATGCACTGTTTACATTCGGCGGGCCATTCGCAGCCCGACGGTGCCTACAGCTCG
12153592:170435-170555	64.17	120	TTCGCAGCCCGACGGTGCCTACAGCTCGGCCTCGTCCTTCTCCCGACCGCTGGGCTACCCCTACGTCAACTCGGTCAGCAGCCACGCGTCCAGTCCCTACATCAGTTCGGTGCAGTCCTA
12153592:176329-176449	38.33	120	CAGCTGCAAACCCAAGAGGGTCAGCATCATTTCACTGTATTCTCTTCTTGATTACAAGCCGGGCCCATCAAACACAACATAATTACAGTAATTTCAGGTTTATTTATTCTAATGCAGTTT
12153592:178287-178407	35	120	TTTTAAAAATTTTAAAGCAGCAGCAGTTACCATGCAATTCAGGCTAATTCTGCGTAGGCTCCGAACGGATATAATTATCGAGGAGTCAAGATGTTATGCTAAAAACTATGCATTGATATT
12153598:551695-551815	35.83	120	TTTGATTGCCTTCTTCCCTTTTTTAATTTCCTCCTTGTCCTTTTTGATTATCTACCCCACGACCCTCAGGGCTCCTCAATGTAATACAATTAAAATAACATTTTTGTGTTAGAGGGTTTT
12153598:594228-594348	55.83	120	TATATCCGCAGGGCAGGCATGGTACAGAGCGCTTCCTTGCACAGCCTTGCCCATGAGCTCGTCCCTGGCCTGGAGGGACCCACTCTAGAGGTGGTAAGTAATTCAGTCTTTCTGCTAGCT
12153603:218582-218702	50.83	120	GTTTTATATTAAAATTCCTGTCAACTAGTTAGCATTCCCCGGGCCTGGCGGGGAGAGGGCGCCTTTGTTCTGGCCGCATTCTCCGCCATGGACCACTTTGTGATTCCAATGTTCCCACAA
12153612:111167-111287	50.83	120	AATGCACTGCTTCTGCACCAATCAGGGGCCACTCCATCTCCTATCAATGTGCTTGTTGCCGAGACAACAGGCAGCTTCCTGTTACCATAGCCACAAGTGCTACCCAGTAACCATGGTAAC
12153612:123212-123332	65	120	TTTGTGGAGGCCGGTGAGCCGGTCCTTCAGCACCGTCAGCTCGTAGATGCGGCCGAACTCCTCGAACAGCGGCTTGAGGTCCTGCTCGTCCAAGCCCCGCGGGATCTGCCCCACGAAGAG
12153628:251160-251280	50.83	120	CTTTAATTGGCACAAAAGGGCAGTTTAGCCGGCATCTTGTAGGAGGTTTGTCATGCAGACGGTTAGTGCCTGCCACTCACAACATATAGGGCCATCCGGGCTGATTTGCATCAGCAGCTC
12153649:39222-39342	47.5	120	TTTTCCTCCCCCCCCCCTTTGTAGTCAAGTGCATTTTAGCCACAAAGATCCCAACAAGAGAGTGGAAGGAAACTTAGACGGGGCTTTGTTTGACTCCGTGTAGCGACAACAAGAGAAACA
12153649:39343-39463	50.83	120	AAACTACCTATTTGTAACGGACGTGGTGCCATTGCTCTCCGCTTTGAGCGCCTACCTATTGAAATCTTTACGTCGGGACAATGGGAGAGCGGCTAAAATTACCCTCTTGGGTCCTGGGCG
12153649:40683-40803	50	120	TGGAGGAGCCGCCGGGCGCTGATTGGTCGCTAGAAACCCATTTATTCCCTGACAGCCCCCGTCACATGGATGGTTGTCTATTAACTTGTTCAAAAAAGTATCAGGAGTTGTCAAGGCAGA
12153649:41795-41915	60.83	120	CCATGCACCGCTACGACGTGAGCGCTCTGCAGTACAACTCCATGACCAGCTCGCAGACCTACATGAACGGCTCGCCCACCTACAGTATGTCCTACTCGCAGCAGGGCACCCCTGGCATGG
12153649:41914-42034	67.5	120	GCGCTTGGCTCCATGGGCTCGGTGGTCAAGTCCGAGGCCAGTTCTAGCCCCCCTGTGGTTACCTCTTCCTCCCACTCCAGGGCGCCCTGCCAGGCCGGGGACCTCCGGGACATGATCAGC
12153649:42035-42155	70	120	ATGTACCTCCCCGGCGCCGAGGTGCCGGAGCCCGCCGCCCCCAGCAGACTTCACATGTCCCAGCACTACCAGAGCGGCCCGGTGCCCGGCACAGCCATTAACGGCACACTGCCCCTCTCG
12153649:44941-45061	41.67	120	TGCATATACGGATTATTCACGTGGTAATGAGCACATTCGCCAGTTCTTGCTCACACATACGAATAAAAGAAACTTTGAATAAAGATCCAAATGAACGTGCTGGGGGTGTGGGGTGGATAT
12153649:51037-51157	44.17	120	CTCCCTCTGTTCAGTCAAAAAGCACCATTCTCCACAATAGACCACACACTGACAGCCAGCGTGACATCAACTCACACTTTCATACTTTTTCCCCTATCCATAGTTCTGAGTTCACAAAGT
12153649:53215-53335	39.17	120	ACAACAATGTAAATCACAATCGCTTTATTATTTAATAACGTCAAACGCTTCGTTGGATTGGCCCCGACCGAGAAGACCTTTTCTTTCTAGACAGTGTTGTGGAGGAAGAACAATGAAGAT
12153660:142893-143013	59.17	120	CTTTGGTGGACATGGTGCTGTCCAGATGGAAAGGCTTTGCCCCAAAATCTGTGTCGTGTGAGCTCCCTCGCTCCGCCAGCGATGTTGCGAGGAAAAGAGCGCATACCCCCCACCCCCCAC
12153660:143014-143134	55.83	120	CCCCTCGCTTTCCCCCTCCCTTAGGCCCGTGTCGCTACCATTCGGACAAAACGCACATCAAATTGCAGAATTCGGTCCCGGAAGGTTAGGAAATCGCCCCCGGAGAAATGGGTGGGATTT
12153660:143135-143255	61.67	120	AATAGGCGGCCAAAGGCTTCCTGTCCGTCCCCTCCTGGAGCTGCCCGCGTTGATGTGGGCGGGGAGACCGAAAGGAGAGAGCAAGCTGCGGCTCCTGGTGAAATGGGAAAATGGGCTCGA
12153705:113945-114065	50.83	120	CAAAATAAAACTTAGACTCAGTATTTGTTCCTCTTCCTTCTTCAGGTAGGAAGGCTACCCGGGGCATTTCATCACAGGAGCTAGGGCAGGGGCTTTCAGGTGAGGAGCAGGATGGGGCCT
12153711:42075-42195	33.33	120	AACCCAGCTATATTGAGCAGATACGTAAAAGCTGGCAATTAAATTGTCTTATCAAATTTTCGCAGCTTATTAAGTTGTTCAATTGCATGGGAAATGATTAGTGTCTGTAAATAGAGAAAG
12153713:185374-185494	30	120	GGACTTTTAATTAGCCATTTGGAGTGCAGTTGGATATTTTTTTAGCTAGATAATTTAAACGCGAATAATTCAAGTCTGACTAAATGAAAGTCACATAATCAGAATGCAGATAATTGAATT
12153713:81577-81697	40.83	120	AACTCTCCAGCCATCTGTGTTTTAACTTTTTTATGCCTTGATAATAAGCCCTGTTTAGAATAATTTGCTGTGGAAACTGGGACTTCGTGACTGACAGAGAAAGGCCGGGTATAAACAACC
12153713:81698-81818	37.5	120	CAAGCAGGCCCCTGAATTTGCGAGAATGTCAGGCGAATTTAGACTCATCATAAAAGAATTCTCAGTGACTGTATTTCAATATGACACTTTTATGGTTTTTTATTTTCTAGCCCATTGCAG
12153713:82042-82162	37.5	120	GGATACAAACCCATTTAAACTGTGTCAAAATATTCATGGAGCCCCATTGATTTGGGCAACGGTTATTAGGAAGCTATTTGGAAAGTTCAGGTTTAATTTTTGGAGCTTTCTGCTGCAAAA
12153720:1541185-1541305	65	120	GCGCCGCGGATGTGCGAGCTCTCCTTCTACAATGAGATGATCTACTGGGGCCTGGAGGGCGCGCACCTCGAGTACTGCTGCCAGCGCCGCCTCGACGACCGCATGTCCGACACCTACACC
12153720:770295-770415	37.5	120	CATTGCCTGTGTTTTTATGAAGTTAATAACTGACCTGTCAATCACGCCCTATATAAATACGGTAGTTGAATGCTTTCTGCTTTAGAAGCACTTTTATTTACAAGAGCTGCCAGCCAAGAT
12153721:30864-30984	36.67	120	ATTTTTAAATTTTTATGTTGCCAAAGTGCCCTGGTGGCTGTAAAAAACAGAAATACTGCCGTAAATACAGAAAACATTAACTGGTCACTGAGGGGATCCAATTTACAACCCATAGAGACA
12153726:683516-683636	44.17	120	CATTAGACTTGCTTTTTTTGCAGTTTATGTGATTTGATCCAATCCCGCGCCCCTGACTTGAAAATTTCAGCCCGGTACTTTAGAGTTTAATTTTCACCCAGGCAGAGAGAAGGGCGGTCT
12153726:683712-683832	50	120	GAAGCGAACATAAATTCAGGGACCCCTTGCTGAGAACAAAATCAAACTTTCCTTTTGTACGATCGCTTGGAAAGGGAAGCCGTGTGCAAAGAGTCCCCCCAAAACCCATCCGGTGGCGAC
12153726:690347-690467	32.5	120	TAGGTTGATTAATCGGTCATTCATAATTAACTAGTGATAATGTTCTACACTAATTTGTCCGCGTCTCTAAGGTACTAAATTACATCAATGCACATCCATTTCCTTGCTTTGGAAAAAAAA
12153761:295592-295712	36.67	120	AAAACTGTGGCTGCCTACTACTGAGTATCAGGGGGGAAAGCAGAGATATTTTTAACATACGGAATATCAGTGAACAGAATGCTAAGGAACTAGAAAACTTATTCCAATAAATATGAAGCA
12153794:116737-116857	44.17	120	TTAAATGAAGAGCAGCCAACTTTGTCAAGTATTTTTAGTTCCCTCTGGTCTTATTGGTCCGATCTATTCTTCAGGATGGCCTGTAAATGGCCACATATGGCTGAGTGTCTGCAGGACGGA
12153805:11473-11593	48.33	120	CTCTCTAAACCCTTAATCTTTCCTTTGTGGTGGCACTGCTTTGTGGTAAGCGACTGGCTCGCCTCGCCCCTCTTTTCACTAGAAGCTGAGAGAAAAAAGGCTCTGGAGAAACAGTTTTCG
12153805:115335-115455	47.5	120	CTTGCACCAAATCCATTGAGCACAGAGGTTCCCCCCACCTTCTCAAATCATTTGGAGTCGAACGCAGCCCCCAGCCTTTGTAATTCTAGTAAAGCACTTAAAGTGCACAGTAGGTGTTCA
12153805:57351-57471	45	120	ACCTGAAAAGCAATCACAAAAGGGCTCTGTCTTGGCTTATCTCTGAGCTCTGTCACTACGGCAACCAGCAGGGAATAAGTATCTGTGGGTCTATGAATTTCAGAATCCCATAAAAGCCAG
12153813:19129-19249	42.5	120	GCTCTGGCTGGTTCTGCAATTGAAACATAGGCCATAAAGTTCTGGAAATGAAGGTTTCTCGGCTATCAAGCCAATGATTGCCACATGCCAAAACATAAACCAGATTGCATAATGAGTAGG
12153816:102097-102217	41.67	120	TTCTTTGAGCACTGCTGTGCCTTGTACTCTGAAGTGTTTTGTTAATCACTGTCTGCCTTCGACAGAAGCTGCCAAAGCTCTCATTAAGTTTGAATTTTGAGATGTCATGCTCGAATGATG
12153816:112588-112708	44.17	120	TTTGACAGGCAGTCTCTGTATGCCAGACGCACATTGTGCCAAATGTTTTAGGCTGCTTCATCTCGTTCTGATCTGTCAAATTCTCCCTACTCATTTATCAGGCAAGGAGTTATGAGGGTT
12153816:230377-230497	35.83	120	TTAGGACTGAATTATTGTGCAGTTTATTGATCCCTATGGTGGATTAAGGGCTTTAAGTTCGTCTAGACAGAATAGTTAGCAAAATGACAAAAGGAAACATATAAGACCCTTGGGAAGAAT
12153824:56322-56442	43.33	120	CCAAAGGCTTACAACCTTAATTTGCCTGCAAGAAGGAACGGAGATTTACCTTCAGAGCACGTTCTTGATTGTTTTCAGCAGTCAGATGTCTCATGTTGTTTGCTGAAGTCTGGTTCTGCT
12153861:126619-126739	48.33	120	CACTGGGAGGTGGCCTTCTTTGGCAGCCAAATGCAAGGGCAGGTTCCCTTCATTATCCTCGATGTTAACATCAGCTTGAAACTCCAGCAAAGTCTGTAAAGTGTCCAAGAAACCTGCTCT
12153865:48946-49066	30	120	ACTATCTAAACATTAAAGATACTCCTAAAATATTTGATGGTAGACTATGATTAAGACATTACACTACAAAAAAACCTTATGCAGAAGGAAATCCTAACTGACGTGCTTCTGCTTTAAATA
12153865:49067-49187	39.17	120	TCGTGAAAACATTACAGCGGAATGAATTTTCGCAGTGGTTAGGTCAAATGCAGTTACATCATAGCAACAGTATGTTTTGCACAATTTAAGGCTTTGGCTGGTTCTTTAGTCAGCTTCTTC
12153865:53748-53868	40.83	120	TTACTGCATCTTGACGGATTTGATTGATCGTCTTTGGTCCATTGTCAAGAAAAGCCTTGCGAGGAACCCAGTGGTGTTCTCGCAACTCTACGGTATCCTGTAATTTAAAAGTGTAAATTT
12153865:56645-56765	37.5	120	AATACAGCTAATCTATACGTCTTCTTATGAAAGCAGATTTAAAACTTACCCTCTTACTTTCCTGAAGATTGCATCATGTCGTTCTTTTTCATTTGCGGAGTTGTTTGCTGCGGAGTTGTC
12153865:56766-56886	44.17	120	ATCTCGTCTAGTGCTTCGTGCAGGAATCCATTTCTGAGCGTTTTGCCCTGGGGTTTTCCCCAGGAACTCGCTGATTAACGTCAAAAAAGAGACTCATAAATCAAGAAAATGTGAAACAGC
12153901:5942-6062	36.67	120	ATAGAATATGTGGGCCTCGCTATGGAGAAATCAAAGAAAAAGATATTGACTGGGGAAAACGCTGTGTGGATAAATTTGATATCATCGGAATTATTGGAGAAGGTACTTATGGACAAGTTT
12153908:120686-120806	45.83	120	GGGTTACAGTGCTCCCACCACTTAGGCTGAAAGTGAAAGAAGCATTAATTAAGTAATAACGATCAAGGTATGGGGCATTTCCTGGGGATTAATGACTAGCTGGGGGAGTTGATAGCCCAC
12153908:245943-246063	47.5	120	TAGATAAAATGGTGCAAGGGCTTGTCCTAAGTGATTACTCAGAATTACAAATCATTTCACGTGTAACTGAATACTGCAGTCTAGCTGGCACCCTGCCCCTTGCTTCTCCCCCCCTCCCCT
12153908:24662-24782	33.33	120	AGAGTGATACAATACACCATTAATAGCCTTAGAATTGCTAATTATTTCAACATGAATAGCGATATCAACGCTGTCAGTTTAATTTAATACACTCAGGAGAATTCCTGCAGAATGCATGAT
12153908:566431-566551	36.67	120	ACCAAGGCAATGATTTATCTTAATAAAGAGCAACTTCCCTCTAGTCCTTAACTGAATTCCAGCCAATGCAATAATACTCGGCTGTTAATGACTTTGATGTTGATGTGGAAAAGTGAATGA
12153908:566552-566672	43.33	120	CTGCATAATCACTGAAATGGGACCTCATCACAGTTGGAAACGTTTAAGCCAAATCATTTTGGACTGTGAAAAGAGCCCTGAGTGGTGGATATTGGCTGGGTACCAGATCTTCAGTCTTAA
12153908:777732-777852	36.67	120	TGGCTCACAAGGGAATATGAATGTTGATTAAGCATACTCCCAGGCTTTGAAATTCTGAACGCAGTGTCAGAATAATGGATGTTGAGCAAATGTCAAGCATTTGTTAATTTCTCTGTTATT
12153917:468904-469024	37.5	120	TTTTTTTTTGTCATTGAGAGGTTATGACAACATGAGCCATATTGTATTTATAAACATCACGTGTTTCCTTGATATGGCTTGCAGTGTCTGCCAGGCAGAACACATGGAAGAAACACTTCT
12153942:3746-3866	42.5	120	ACAAGCCACTGCGCTCCAGGCATAAGAAATTGTAATGTCTGGCTTCCAGAAACTGTCCCGTCAAAATGTGCTTCTGATTAGGTGGCTTAATTACAGCTGTGAAAACAATGTTGATTTAGG
12153964:200005-200125	36.67	120	TGAGGATTGCCACCAAAGAGCCCTTCTGTTCTTTAATGGCTGCACTAAATCTTAACAAACGTGAGCATGAAAACTATTGTGCTGCACTTGTGAGGCATATATCAAAGTTATATTTTTTAA
12153976:155762-155882	39.17	120	ACGTGCTTACAAAGAGGAAATTACATCATCCTTGAATTCTTCCATATTGTCAGAAAATACGATGACTCCAGGCAAGCCTATACGAAGAAATGTCAAAACTCTGAATCTTAGCAGCCAAGG
12153993:2026076-2026196	39.17	120	AACCGGAAAATTTCTGGGCCAAGAAGATCTGTCTGTCTTCTGTATATACCCTGTAGATCCGAATTTGTGTAAGGAATTTTGTGGTCACAAATTCGTATCTAGGGGAATATGTAGTTGACA
12153993:2037338-2037458	40.83	120	CCGGAGCCACATCGCGGGCTGGGGTATTGTAAGTAGAAGGGATTTCTCACTACCTACCGCGTCTTATATGTCCATGTAAATTTATTGTTTGTTATTAATGTTATTGTCGTAAAATGTGAC
12153993:2043477-2043597	45	120	CCTGGAAATTGTTTTGCATTAAATTTTCTCAGCCGCAGAATTATCTTTCCTCGCCTCCAGCTAAACTTGCATTTTTCCACCAGACACTTGGGCCCCGCACCAATGAAATCTGAGAGGAAG
12153993:2043598-2043718	36.67	120	CGGCTGGGCCCTAAGTGGCTGTAATTTAATTGATTTTATCATAAATCATCAACTTGATGAAGAACCCGAGGTTTCAGTGAAGTAAATTGATATTAATGGGGGTTTCTTGAAATGCAAACT
12153993:217123-217243	41.67	120	AGTTTGACTGAATCCTTGATTTTTAATTTGGCTTTTCATGGGCCGCTCACAACACCAACGCTGTGTGAGGTATGGTAGTCAGCTGCAATAATTCATAAACCCTACACTTCCATCAATCCA
12153993:562475-562595	58.33	120	GGCATCAGCCACATCTCAAGCGTCTCTGCTGGCCCTTGGACTGAGGGCTGCACCGTCTGCGTCACCAGGTAGCCCTGGAAATGGTCGTCATAGAAATACAGGTGCACGCTGGACGGCAAA
12154059:35134-35254	32.5	120	TATTTTATCTGTACCATCTAATTAATTAAATGGCCCCAGAGTACCAAACTCACAAATCTCGTTAATAGCTGAATACTGAAATAAAGGCTGTTCACCCCTACTAGAATAATATTTGCATAT
12154070:65479-65599	48.33	120	GGGAAGCACACCACATAATGGAGCACAGAACTGGTGATTTTCAGAAACAAAATCCACCAACACGGTTCCAGTAACCTCCGCATGTCCGAAAACGCACATCGAAAAGAAGAAAGCAGGGGG
12154070:66084-66204	61.67	120	CGGGGGGATCGAAGGGCCCCCCCAGAATAGAAACGGCCGGAGGAAACGCAGGAAAACACAAAGGATCTCAGAGGGGCGCTGGGGCGAGGGCGCCTTCAGTCCATGCTCCTGAAAGTTGTG
12154070:66205-66325	63.33	120	GCTCCGGCGCAGGCTGGGGAGGAATCGGGAGCGCGGGGCTGGAAACTGGCCATGCCTCCATACAGGAAGTAACATGTGAGCATGGATCCTGGCAGAGACTTTAAAGCCGGCGAGCGGGCG
12154114:353483-353603	38.33	120	CTTTGCATAATGTTATCCTTCTCTTTCTTCCATTTCCCTATCACCAACCCCTATAGAGTCGGGATATAAGCCCAGAAGAGATAGATTTAAAGAATGAGCCTTGGTATAAATTCTTTTCGG
12154123:553145-553265	32.5	120	ATTCTGAAACAACAGAATACACTTTAAAAAGCAGTAAAAACAATAAAAATCCAGTCATCGTGAAAAAGGAGAGCCTTAGCTGCAATAAAGGCAGTCAATAAAGAAGCTCTCTCATTTAAA
12154189:70073-70193	35.83	120	CCTTCTCCCACATCCCTGTTTTGACTGTTTTATATAGGATAGAGGCTGAAACAGATCTTCGGTAGTTTTTCCTGTTATAAGTTTAATTAAGAATGGGAAAATCTTACCCATAGTCTGTTA
12154193:87098-87218	38.33	120	GAGGAAGAAAATAGTTGCATCGTCACATGGTAAAAAAACAAAACCTAACACTAAGGGTGCGTCTTCACGAGGGTTTGTAAACCTGTTTCAAAACCACTCGCTTATGTCATGAAGATAAAA
12154231:188362-188482	42.5	120	TGCTTGAACTCCATGCCACAAGGCAACACTGTAAAGAAGCTGAAAGCAAAGAGAATATCGGACATTGCAAGTGGAAGCATTTTATCTGCAATTATTTGCAAGGATGCCCAAAGCTTTCGC
12154262:2087-2207	25	120	ATTCGTGTGGTTGATATTATAAAAATCATTTTAAACCTAGTTTAACTTTTCTTTTTTAACGTTTGGCTTATTCATAATTTTATGAGCTATAAATTTTATTGCATTGTGAATTGCCTTTCC
12154264:71276-71396	35.83	120	CCTGTACTTTGTGCATCCGCATTCCTTATTATTCTAATTAAAGTGGAACATTGTGCCCTCGCTAATCATTAATGGGTTTTCATTTTGTAAATGACATTTGCAGAAGTTAAAACAGCGAGT
12154293:513308-513428	47.5	120	CTGTATATATCATGCCAGTTCTGCATCCCCAGCCTTTCAAAGTTAACAAGGCTGCATCCCACTCAGGGGAGCCGCGAGTTCTCAGCACTGACATTTGTGAAATATTGCTTGGAACAAAGC
12154293:513429-513549	50	120	CCAGGAGGCACTTGTACAGATTAATAGCAGAGGTTAAGCCCACCGTCCACTTTGACACTGGTTGGCAGAGTTAGCAAGGGAAGCCGTGCTGGAAGCAAAGTTTAGGGAGAGCTATAGTAC
12154293:514621-514741	58.33	120	GCACATAATCACCTCTGTGTGGTGCTTTCTGCTGGCTTCCAACAGGCCTGCCTGGCAACCGCTCACACTGCACAGAGAGGGACCGAGCTCAGCCCAGCCCAGGCGCACTTCATTTAGTTC
12154310:128301-128421	45.83	120	ATGCTTGCCTTGGTCTGGAGTCCCTTGATCACCCCTGTCATGTGTAATAGCTCCCTCTCCGATATCTTTGACATAAAAGCCCAGCTTTACTGCAATACTAACATGTAGAGGGTCATTACG
12154310:21114-21234	48.33	120	GGGTTTGAAGGAGACGTCCAGATGACACGGACGGCTGTACTGTTGATGATGACAACCTCCGGAGGAAACATGCCCTGAGGCTCTAGAATTAAAGGAAGAAACTGAATAAACTCCAGCTGT
12154310:60426-60546	36.67	120	GCTCAATCACTGATCAGTAACAGCTGTAATTCCAGAACATTTAGCATTCTTATAAACCACGGCCTGAAATCTATAAATTGCTACAACAGATCAAGAAAATACTATATCCCCCTTTTCTGC
12154343:64105-64225	37.5	120	AAATAGAAGCCTCATTTCTTCAAGAGATGCCTTTTGAAACCCAGTATCTGAATATTCAACGAAGGCAAAGCTCCACTCTGTACGTACAACATTAATATGATCTCTGCAGAATTTGCTACT
12154343:68123-68243	43.33	120	ATTGGACATGAAAGAGGCCTTGAAGGGTGTTAACCTACCCAACAGCCCGTGAAGAGTTAAGTAAATGCGGAGAGAGTCGGTGCATAATAAAAACCCACTTTACAAAACAACCTTTACAGC
12154343:70891-71011	62.5	120	GGCGAAGAGGGGAGGGCGCAGACAAATTCCCTGCATGCTTATTTACCTGCAAGTCGTCTGCTCCCGCGGCGGCCAGCCCCAGGCTGGGCCCTGGCAGGAGTCTTTGATCTGGGTGCATTC
12154343:71012-71132	65.83	120	CATACTGAGAGCCATGGCTCATGAGGGACAGGTCGTGGCGGCGGTAGGCATCGAGGCAGCCCAGCTCCCGCCTCTGCTCGTCCAGGCAGGAGGACTTGAGCGCCCGCGCATTGTGCAGGT
12154343:71133-71253	58.33	120	TAATAAAGTCGGTGGGCTCCCCGTGGTGGATCTGCTGGTAGTACTGTTGCGAGTGGTGGAGCGAGTTCAGAGAGTAGGCGTCGGGGGTGACCGCCGGGTGGCTGTGCTGAAACTCGTAAT
12154343:71300-71420	55	120	GGGGGACGCAAACTCGGTGCCGGTGGTAGAGTAAGTTAGAGGAGAGGAGGAGGAATAGGCGACAGTGGAATTGGCTACGGACTCCAGACAGCCAAGCTGCATCAAACGGTAGCTGTTTGA
12154408:289770-289890	39.17	120	TTTTTGTGTCTTTCTGTATGTTTTTCCTTTAAAACCAAGAGCTGGGCAGGCATCCCATTCGACCTGACGTGACCCAAGCAAATTGCTTCTTATATAAAAACAACTGCAGACTTTGAGAAT
12154408:328992-329112	49.17	120	TCTCATGACCAGAGACTGCTGACTCATCCTGGCCTGTGCCAAGCTGTGCAGTCGCTTAGTGATGTGGACAGGAGTCGAAGGACTAGAATGAGATCACTGAACTCATTTCACTTGTTGCTT
12154408:329113-329233	54.17	120	ACGGTACAGTCCAGCATGAGCTGGAAATGTAGGAACCTCAGCCTCCCGAGCAGAAAGAGTAAGTAGATTAAACACACCTCATCACCAAGTCCTCAACACGCAGTGGACGGGTGGCGGGCG
12154420:151496-151616	32.5	120	TTGGCTTTATGAAAACCGATTATACTAACACTGTATTCCACACAGTATTTTTCTAAAAGCTCTCGGTTCCATGAGTCCATGCTAACATATTTCAGGATATTTTCATAAATAACTAATGTG
12154420:182854-182974	47.5	120	CATTGTCCTTTTCAAAACAAGCAGCCAGCTGGAATGATTCAAACCTCTGTTCAGCACACCGTTAAAATGCAGCTTCCTTCTTGGACAGGAGAATTACACCAGGGAGCAGACCGGGTACAG
12154428:326275-326395	38.33	120	TTTTCTCACTTCACGCCACATCTGTGTGAACAATATCCAAAAGATTTACGGTTTTCTTTCGTAATTACAGACATACAGGCTGCACACTTATCAAAATACTTGCTGAGCAATCAGGCTCTA
12154428:389104-389224	41.67	120	GAGAACAGAATCTTTGTCTAAAAATAATCAGACATTCTGTGCACCACTGTTTGTTATAACGGTAATCGATGCTGGAGGCTTTGAATTCCATCAATTTATAGATCTGCGCAGGCCTGCCCG
12154428:389752-389872	45.83	120	CTGGTTATTTCAATCAGGTAATTTAAGGAGACTTTTGCATTCTTCTCTCTGCAGCTGCCGGAGCTCTGCAAAGACTATTCCGGCACAGTCGATAATAAATGCCATCCTGGGACCCTGTAC
12154445:38276-38396	66.67	120	GAGGCGTGGAGAGGTGTCTGGGGAGGGGAGCAGCGGCGGCGGCACGGGACAGATCCTGGGCTTCTCTAGAAGTCCTGCCGCGGGGTGTGAGTCAGGCTGTGCCGCCGCAGATCACAGTTT
12154445:38397-38517	47.5	120	CGCCTGAACACTTTGCCGCACTGCTCGCAGCTGTAGGGCTTGATGTCTGTATGGGTGAGAAGGTGAGTTTTCAGATTACTTCTCTGATTAAAGGTTCTTCCACATGTGGGACATTTGTGT
12154450:4341-4461	55.83	120	TGCCCCCCGCCAAGTATGTTTGGGCTGGACCAATTCGAGCCCCAGATCAACAGCAGGAACGCTGGCCAGGGCGAGAGGAACTTTAACGAGACCGGACTGAGCATGAATGCCCACTTTAAA
12154462:413517-413637	39.17	120	TCATCTATTGTGTACTTGTTAAAAGCTGAAGAAAAAGAAACCAGCATTTAATTTCAGCCCGGTTTTGAAGAAGAGGCCGATAATTTGCCTGTAGATGCCTGCGTGAAGGTTGTAACTCAT
12154471:112676-112796	45.83	120	CTGCTGTCTCTGGCACTGGTTCACAACAAAGCACATTACTAAGCCAAAGCCTGCTGAGTCGACTTTTCAACTGTGCTGAGGATCATGTGACATTCATCCTCCCAAATAACAATTCGCTGT
12154501:729514-729634	62.5	120	CGTGGGAACGCGAGAGTGAGCCAAGGCAGTAAAATGTAGCTGAATGCCTCTCACAACCACGGGCGGAAGTCTGGAAGAAATCACCGCGGGGCGAGAGGGACGCCCGCAGAGGGGGACGCG
12154533:318567-318687	61.67	120	CTGGGAGCGATGCCCCCCGCTCCTCGCGCCCCCTGGGAACGACGCGAGCATGGAGAAGTCGAGTAGCGAGGATTCTTCGATTCACCGGAGTCCATCTTTGGACAGCAAGGACTCGGACTT
12154533:318772-318892	51.67	120	AGCCGCGCGGAGGCCGGCGTTAAGACCGACAAGTACAATGCACCCAAAGGCAGCAAGTACGTGGTGTTTTACCTGGACCTGTCCTTTGTGTTCCTCCTAGAATTTAAGAAGTGCAACATG
12154544:125800-125920	51.67	120	CGCAGCCCCTTCGCGGCCCCTCCCCTCTCCCTCCGTCTCCACTTTATGTGGTGACTTCATTTATCTGCTCTGAGAATCTGTTCACATTTGCAAATGAAGCCGCCGTCATTTCGGTTTAAT
12154544:125921-126041	39.17	120	TTGAAATTGCTTGTTTACTGTCGGCGCGGCCTCAATTAATTATGTTTTTACGGAAAGGCTCCCAACCTCAGAATATTAATAAGGGGAATAAAATGACAGCCTTTCTAAGGGCTGTAAAGT
12154544:166969-167089	54.17	120	CTGACCCCAGACTCCTGTCCATGTAAACATTCCCCTGACTTTCTTCCCTAAAATATAAACGGCGTGGCCAGGCCTCAATGGAAGGAAGCCATCAGTCCCCGGCCCTGTCACTGCCCCTTT
12154544:172142-172262	46.67	120	CTAACTGGAACTGGCCGCCTGTCCTTCTAACAAGGGCATAAACTTTCATTACCCATGCACGCAGTCAAAGACAATTTAGGGAAACGCACTGCTCAGAAAAGGAAAACCTCAGCGATTCGT
12154544:190994-191114	47.5	120	TCATCCGACACAGCCTTGTCCCAAATAAATTAAATTCCTTTACCTTGAGACAGTTGCCCCGAAACCAGACTAACCACCTTTCCCAACAGGACGCTGCTTTCAAAAACTCAACCACCCCCC
12154544:26412-26532	44.17	120	ATAGCCCTTAAAAGGGAAGGGTTTATTTTAGCTGGCTGCTATATTGATTGCTATAGGGACGTTTCTATTTTCACTGGCTGCTATATTGACTGGGAAAGGGAAAGGGGCTGTATTGCCGGG
12154544:327148-327268	47.5	120	GGGAGGTCACACCTGTTGTGGAACTTGAGAGAAGGCTTATTTATAAATGTTCAGGGCTCGGGATTCTTGCGGAGCTGATGTCCGGAGGGGAAGGTCACCAAAATGCTTGTTTATAAAAGC
12154544:364456-364576	29.17	120	ATTCATGCACGCAGTACCTTATTATTGAATCTGAACACTAACAAAATCAATATTAAGTGCGGTTTGACATGAATTTATTTATGAATTTCGACTTTCTAAGTACTGTATTTTTTCACTCAA
12154544:97179-97299	32.5	120	CAGCCCCATAAACAAGGTGATATATAATATTTTTTTTGTTCTCCTTTTAAATAAATACCGATCAGCTTTATGTTCAGAGACAATAGGAGCCGTTGGCTTAAATTTGCAGTTTACTGTATT
12154553:94818-94938	60	120	GTTGCCGGAGTCCGGATGCAGCGTCCAGTAAGAGCCCTTGCCTGGCTTGTCCGGGGATCGTGCCACTTTGACGAAGCAGTCGTTGAAAGAGAGAGAGTGGCGGATGGAGTTCTGCCAGCG
12154553:94899-95019	57.5	120	GTTGAAAGAGAGAGAGTGGCGGATGGAGTTCTGCCAGCGCTGCTGGTTCTGCCGGTAATAGGGGAAGAGGTCCATGATCCACTGGTAGATCTCGCTCAGCGTGAGCATCTTGCTGGGCGC
12154553:95020-95140	66.67	120	CTGCTGGATAGCCATCGTGATGAGCGAGATGTAGGAGTAGGGCGGCTTGGCGTGTGGGTAGCTGCGCTTGAACGTCTTGGCGTCGCCGCCTCCGCCCGCGCGGCTGCGGCCCAGGTTGGA
12154567:35420-35540	44.17	120	AGAAAGCCTCTCCCCACCACAGAACAGCTGATCGTCTATCAGCGATAGACCCTGATGGCGTGAATTACAATTACACTACTTTTCACACTAAATCTGGGTGATAGCTACTTGGAAAGAAGT
12154567:43150-43270	40	120	TTTGACACCTCGTAATCAGCCTGCTGCTTTTCTCTTTTCTTCCCGACTTCTGCTTCCCTCCCCCCCTTTCCTTCGTAGTTGATTTATTTATTTATTACTATTATTTTAAATGCAATCCCG
12154588:375365-375485	45	120	TCATTCAATCTAACAAAGTGAACATTTATTGCATATATATTAAAAATTATCCCGGAATCGAGTGGCGCCGGGTTGCATTTATTGGAGTCTTCCCAGGGGTGAGGTCCCCTCGGATGGGGG
12154588:395841-395961	30.83	120	ATATACACAAACATCCGCGTACCCAGAAAATAATTGTGGATAATTCAATGTTCAGATTCGATAATGGATGCTCAAATAAATATGAGAATTCCAAGCAAATTTGTGCAAATGAAAAAAGAT
12154588:396234-396354	43.33	120	TCTGCTAGCATTCAATGCAGCAGTCCCAGGAGCCTGCCCTGGGACGAGATAATTTAATTTCGTTTTGATTAGATTATTCTTGCTGCAGTCTACTGCCAATCTGAAGTATTGTGCCTTCTT
12154588:466516-466636	37.5	120	CTGTTAATGTCAACTTAGAGCTCAAAGTAATTTAGTAATTGATTCTAAGCACAGCAGTTCGCCAATGGCAGCTCTCCATTTGTGGGGAATATCTTTGCTAATTTTATCCATCAGAATGAG
12154609:35595-35715	59.17	120	CCTTTGCAACCGCCCTTTACGTCGCGGACACGGGAGAGTTAAGCCAATAAACACGTAAGCGCCGCTCCCTCCCCAATCGGCAAGATGCCTCTCCGGCTCTTGGCTGCATCGACAGCTTGC
12154609:35716-35836	63.33	120	AACACTCGGCATCTTTTCTGGAGGCGCCTCCTTCACCGGCTGCAGATGGCATCCGGCTGCGGGCTTGGGGCTCGCAATTGATTCTCGCCCTTGCCCACCTCGGATCCACGGACGCACCTC
12154637:176412-176532	38.33	120	CATAGATGGTAGGAGGGAGGCAGTCTTGTTTCAAGTAATACTATTTCTGGGCGATAATCCAAAATGCGCAGTAGGCAGAAGTTAAAAGGAAGCGCTTGCTTTTAGGTTTTTAAAATATAT
12154641:157297-157417	34.17	120	AATGCCATAGGAATGCAATTTCATTACATCAAGAAAAGCTATCCATTAAGAGCTTTCAGCGTCATCTTGCTGAAACAATTTCATTAAGGTAAAGGACTGTAAATCACTTAATGTCACATG
12154647:146739-146859	42.5	120	ACAAAAGAACCGACCAAAGCCTTATTAAAGGTCCTAAGAAGATCTCCCGGGTCCTTTGAGAAGCAGTTAAGGAAACAGTGTGCCCTCCATCATATTCTGTTACCGTATTTTATTCGGACT
12154647:146860-146980	65.83	120	CCAAAGGAAAGTGTCGCTTGGGGGAGGGGAAAGCACTTTGATGAGCGGCGGCTGCGGCCCCTTTTCACTCAGCGGGCTCCCCCTTCCTTCTCCTCCTCCTCGCCCGGCGCCCGGTCAGCT
12154647:79870-79990	50	120	TCTTAGCAGCAAGATGAAGAGCGACGTCGGCAGCTGAGAGAGAGAGCTCGTCAGCTAATAGCAGAAGCTCGATCTGGAGTGAAGATGTCAGAACTTCCTAGCTATGGTGAAATGGCTGCA
12154715:121845-121965	39.17	120	ATTATTGTGGTGAGAGTGTAGGAGTTGTAATTGTTGTGGTATCAGAGCTGTTAATTACCGGAGTAAACAGTTGAAATGGTGCCAAGGTCTATTGTACAAGGCAGAGAAAAGGAGGTTTAA
12154725:355821-355941	50.83	120	GGTCGTCACATGGCTTCCTGTTTTTGGTCAGCCAAGGGCCACAAAGGTTCAAAGAGCCACGCATGGAAAGGTAACCCAAGGTCAGCAAATGGAACAGGCAGTCATCTTAGCCTCAAAGGA
12154816:1356859-1356979	35	120	CTTTTCAGCATGTTTTCGCATTATGCTTAATTTCGTAAGAGTTTCTCAGTCCCACATAACGACACAGTTCAATGCAAAATCAGATATAAATCTAGCTTAAGAGACTCTCAACAGGAATTT
12154816:839825-839945	50	120	ATTGGTTCCCGTGGACGCACCTGTGAAGGTGCCGTGTCCTTTCCTACACTGGTCCCCTTCGGATTTCCAGTCACCTGTACTGTAGACACACCAATGTAAAGATCTTTGGAACTCCACTTT
12154818:1071810-1071930	37.5	120	TATATTATCCAGGATTATGAACTGTAACAGGATAATCTCTCTAATGTAATTCAAGCTCTCGACATGGCTTATGGCTCCTTAATGTACCTCAGACTGAAGAATTACAGGAACATTCTCCCT
12154825:44615-44735	43.33	120	ACACAAAGGAGGGCCTGGGGAATAGAAACCCAAATCCACTTGTAATCGTACAAGAGATTCGGGCATAATTACTTGAGCAACCTAGATTAAGATTGATGAGCCTTTAAAGTGGCGCTTCAG
12154841:524147-524267	35.83	120	ATCCATTTTGTCCTGTCAGAGGCACATCAAGCAGCCTCTGAGTGTAATCACATCAAAATCGATTTTCATGGCTGAGAGAAAAATAATGGAAATTTCTCTAATGTAGTAAATGTATGTGTT
12154883:594118-594238	30.83	120	GAAATAATGACAAAAACAATTAGCAATCCAAGCAGTAGCCTTTCCTTAATTATCTCCTCCGAGTTTAATTAACTAGCTAAATTATCAGCAGTAATGTAGGCATTAATTATGTCAAATTAC
12154883:658810-658930	45.83	120	CCAACACGGTGACTGTTTAACGATTGAACCACACTAATGAATATTGGGCCAGATATTTTCGAGGCCTGTTCCGACTGATTACTTGGAGAGCTGAGTACGTCTCCCAATTACCCAGGCAAT
12154883:682069-682189	36.67	120	ATCTCTAATCTCCTTCAATATATTCATCTGGAAAAGGGAATTTAGCCAATTCTGATGTGCGGAGATGATCTGTTAGCACAGTGTAAATGTTTATAACACGGCAATCGGGTTCGTTTATAA
12154883:697126-697246	64.17	120	GGGGCCGGGGCTGGGAGCGGCCTAATGGATCCGTCAGCTCGTTCGGCTGCTCAGCGGGCCGAGGCGGGTCACCCGGCTTTCCGCTGGCAGCACAAAGCACTTCAATTTCGTTAGGAAATG
12154883:721447-721567	36.67	120	CAATTTGCTGGCCTTCTCCCTCCCCGTGGGAATTGGCATCAATTTTATTATTGTTCCTCCGATTTTAATATTCTCTAAATGAATTACTATTGAGCGAGGTAGTTAGTCAATAGTTTAATG
12154883:726558-726678	42.5	120	GAGTTGGGCTTGGTCCAGAGGCGTCGATCTCTCATAATCTTTGTTTAATGTTGCATTTCTAAGCTCCGTATTAAGCAGCGGTATGGGCGGCTGGATATTTAGTTGTATATAATTTACACC
12154883:726679-726799	50	120	CTGATCCTGAATCGATCCGACACCTCCGGATGGAGTCTCTCTCATTTTTCACGCTCCTTCCGAGGTGCCGAAATAATACCCTCTCATTAGGAGACTGCGAGGCCTGGCTAATTTATCCAA
12154883:727796-727916	49.17	120	GGAGAATTGGAAATGAGAAATGGAGATGGGGAATCAGGAGGTGCTAAATTAACTGCCTGATCTGCACTTATTGCTGCATACACATCCCCCCATTACGGGGCCTTTCTGCAGCTCGGCTCT
12154883:727917-728037	42.5	120	TAATATTCTAGGCATGGCGAGCCGTCTAGATAGCAGATTTATCAAATGGGAAAATGAATGTATGATGATCAGTTAAATTGAAAATCAGCGCCTGCATGACAGCTCGACCTGACACCTCCG
12154883:728330-728450	49.17	120	TTCAAACTGCAAATCCATTAAACATGAGGCCTTCCCCCCCACTCGGTGCAGCCGCCACCGAAATGAACAGCTGCAAATTGAAGGAAGGAGGCGATTTATCGCTGCCAGACAAATTGTTCA
12154883:728451-728571	39.17	120	CCTTAGATAAAATAACCGGCATTTTACGCACAATTTTCTGCTACAATTTCATAATTTAAATGACACTTTAAATACAGTTTAATGGGGGTGGGACTGAGGGAGAAGGGAGAGCTGACCGCA
12154883:728816-728936	43.33	120	TGCAGATCCACCCCCTCTCCTGCTCTTCCTTCCCCCTCTCACTTTTCTTTTGATCTAATTATTTTTCCTATAAGCTCGGTCTCCTAGAGAGCAAATATCAGAGTCACTGAGCGAAAATTA
12154883:728937-729057	42.5	120	TGTAAATATTATTAAAGGGACTCGGGCTCCGAAATTCATTTGCGCCCGCGCAAGGAGGAAAGCTGTCCTTCTGATTATTTTCAATTTATTTGCAAATAAAGGCCTGATGACCAGGAGGGA
12154883:729351-729471	51.67	120	CCTGGGGACCCGGACCCTATTAGAACAAATGTGCACTGCTTTTGTAAAGAGGCGCGTTGGCGGCGCCTGTCCTATTACAGGCGACACATGATCAATAGGCTGATAACGCAGCAACATCAA
12154883:729472-729592	47.5	120	TATAAGCGACAGAACAATGAGGGATATCATTGGGCATCTATCTTAATATAGCCGGCTACAAGAGCGCTGACAAAGAGTGCAGCTCATGAAAATTCCGCCCCACGATTCCCCATCTCCGCT
12154883:734357-734477	72.5	120	CTGGTGGCCGGCCAGCTCGTACACGTGGTGGTGGCCCAGCGGGTAGGGGAAGCCCACCACGCCGCCCAGCGAGCCCCCGAACTGGGCATGCGGGTGCTCCAGGAGGCGGCCGTCCATCAT
12154883:736832-736952	40	120	CCGAGCTCCGCGCCCATCTCTCTTTATTATAATGAATTAATTCGACTTTATTTATCCCATTTTCTGGAGCTGACAGAATGTTAATTTGAGTTGAAATTTCGCTCGCCTCTCACTCTCTGA
12154883:736953-737073	35	120	CCCCTGGCCTTCAGATTGGCGTGTTGTAATAACCTGAATCTTTCAACAGAGGCCCTGATAATTGTTACCTTATTAGCATGCAAATTGTTTAATTAATATTATTATGAAGAAGCATACAAT
12154883:737475-737595	46.67	120	AAGCAGCCCTTGACACGCGGTCCTGGGAGACGCCGCATTTAAATCCCTTTTTCTACAGCCGAGTGACATTGTCAGATGCTAGCTTTAATTAACTTGATAATAAGACGTACACGACTCGCA
12154883:738921-739041	41.67	120	GCCAGAGCAGAGAGGCAGTTCGGAAATGGAACTAATTTACTCGACTCCCCCGGGAAATCCGCTCAACAGATTAACATTTTCAAAATATAGTAATGATATAATTTGAGAAATGGTGACGCC
12154966:114111-114231	41.67	120	TAGTGTTGTGTTTACAGCTCACGCAAATGACTGTATTTAGCAGATCGATATAACTGCATCGATTGGAGTGGCCGAAGCATTCACAGTCTTGCAAGGAAGAACAGAAATGTATACAGAGTG
12155014:51222-51342	41.67	120	AGTTAACCACTTACCATAATGTGATTGAAATGCCTGTGGTTTGACAACCTGATTGCAGTCGTTACACACCACCAAGTAGAAATCATCATGGGCTGGACAAAGACCAAATATTGGCATGTC
12155018:77909-78029	35.83	120	CAGATATTAAAAATTTGGTCAAGAATCTAATTAGCTGGAGGTAATTAAACAGTCTCACACGGGGTCATTAATCTTTTCCACAGACCTTTGATGTTTTGCACACTGTCTCCTAGTCATTAA
12155034:24084-24204	45.83	120	CATTTCACAGACATCACAAGAAAGACATGCAAATAACAGAAGCAAATCAAAGGACATCCCGCTGCTATGCTGGCGCCTCCCTCATCCATGCCCGGTTTGTCATTTTCTGTTAACCCTAGT
12155080:563016-563136	35.83	120	GTGAAAACACTTAACATTTACAGCCACTCGGTGGCTGGAAAACCAACTTCTCATAAAATCGATTTAACATTTTGGTCACTGGTGAAGACATTTAATGCATGCATGTTTATATATCTGTGT
12155120:297754-297874	53.33	120	ACCACCGGTCCGGGCTCTCATTTCAATGGATTAAACCAGACGGTGTTGAACCGTGCGGACGCTTTGGCTAAAGACCCGAAAATGTTGCGGAGCCAGTCTCAGCTAGACCTGTGCAAAGAC
12155120:298772-298892	46.67	120	AGCTAGAGACTCGCAGCACCCGAGCGCCAGCGCTTAACCTAATTACTTCCAATCAGTGTCGTGTTTTATGCAAAGCAATCAGCTGGTGAACTTTGCTAATGAGTTCGATTTTATGCCGGA
12155120:302814-302934	47.5	120	TTCCCAGTGAGATCTGCTTTTATTTGCTCCGAGCGAACCCCAGGCTCTCAGCGCTCCCGCCTGATGGATGCAAATGTAAATGTGCACTTATTTAATTGGATCAGGCCCCAAGATAAAAGA
12155125:12213-12333	35.83	120	ATTAATTGCTACATAAGAAAAAATTGAAAGATAATTATTCCTGCTTTCCTGTCAGCGCTCGAGGGTAGATGACCTCATTAACTTGCAGCTTGTACACAATTCAATTACTAGGAGATGGAA
12155125:345903-346023	41.67	120	AAAGTTTAGTCAAATTTTTATTCCGGTACCTTTTTCCCAGCAGATCCCGCTACATCTGTCGGGTTTGTAATGTAATTTGTAATTACTGCCCTTCATGTGGTCCGGTGCCTTGAACCATCT
12155125:34812-34932	34.17	120	GCCTGAATATGAATTTTTACTAACATGTTAATTTTGTGTGTTAATCAGTAGCTGTAGGCCGAATGAATGGATTGACTATGTAAAACTGTTTGATATTGAAACAACTCCTTTTGACCCCCT
12155125:350030-350150	48.33	120	TAATTTGTCCTGTCAATGCCTGGAATCCTTATTTATCTCTTTAGCTTGCCTCCCGCTCGCGCCTGTCAGCTAACAGCTTGCCTAACTCGTTGACTTCCTCACTCATGGCACGGAAATGAC
12155125:350559-350679	42.5	120	AATGATGAGAGATCTTTCCGCTCATTGCCCATTCAAATACAATTGTAGATCGAAGCCGGCCTTGTCACGTTGAGAAAAAGTGAATTTCTAACATCCAGGACGTGCCTGTCTACTTTCAGT
12155125:360914-361034	60.83	120	AGCCGGGACCCACCGGCGGAGCCGAAAACAAGTGTATTCATATTCAAACAAACGGACCAATTGCACCAGGCGGGGAGAGGGAGCATCCAATCGGCTGGCGCGAGGCCCCGGCGCTGCTTT
12155125:361035-361155	53.33	120	GCATAAAGCAATATTTTGTGTGGGAGCGAGCGGTGCATTTGCATGTTGCGGAGTGATTAGTGGGTTTGAAAAGCGAACCGTGGCTCGGCCTCATTTCCCGCTCTGGTTCAGGCGCAGGAG
12155125:368027-368147	54.17	120	GACGATGCAATTTCCCGGAGCGGAGCACTGTCACAAAGTGACAAGGCTGCCACAAGCGCCCCGACTGATCTTTTCAATTAGCCTTCCATGCATGATCCGGAGCGACTTCCGCCTATTTCC
12155125:368148-368268	35.83	120	AGAAATTAAGCTCAAACTTGACGTGCAGCTAGTTTTATTTTAAAGACAAATGTCAGAGAGGCTCATCATATTTTCCCCCCTCTTCTATATTTGGAGCTTATTTATTGCTAAGAAGCTCAG
12155125:369545-369665	62.5	120	TCTCCCTTTCTTCAGGTCACAGCGGAGTGAATCAGCTCGGTGGTGTCTTTGTCAACGGGCGGCCACTGCCGGACTCCACCCGGCAGAAGATCGTAGAGCTAGCTCACAGCGGGGCCCGGC
12155125:370585-370705	50.83	120	TCCACTTCCCCTATGCAGGTATCCAACGGATGTGTGAGTAAAATTCTGGGCAGGTATTACGAGACTGGCTCCATCAGACCCAGGGCAATCGGTGGTAGTAAACCAAGAGTAGCGACTCCA
12155125:371571-371691	52.5	120	TCATCAATAAACAGAGTTCTTCGCAACCTGGCTAGCGAAAAGCAACAGATGGGCGCAGACGGCATGTATGATAAACTAAGGATGTTGAATGGGCAGACCGGAAGCTGGGGCACCCGCCCG
12155125:372759-372879	46.67	120	TCCCGAGCCGGGCTAGGGAAGGGAAAATCGGTAACAGTATGCGAAATATCTGGTACAAAGGATGCTTCTGTCACTCGCAAGAATTTGTTATGGGAACAATCCTGTCGCTCTGTAATTGCT
12155125:372880-373000	42.5	120	CATTAGAGAACGTTTTGTTTCTCATTAAGGCGACATGAATAAGCGTCTAGTTGAAGGAGACAGCTGTAGAAATGTTCCACAAGAGACCTCTGGACACGATTCGGCACCAATTGCCAATTA
12155125:375714-375834	53.33	120	CATCCACCCTCTATCCCCCCAGCCAAGCGCCCTAAATAGCACCGAGGCGCCCGTTCTTCGGACAGTGATTAATGATAGCAGAGCAGAGGGGTTAACACACTTCGCTGAAAAGTCTGTTGA
12155125:375835-375955	54.17	120	CTGGGCTTCTTGTAACACAATGTGGCCCGCTGCACGCCTCAAGAGAATCCTTTTGTTGTCCGTGCTCATTGTGGCCTCAAAATTCTGCCCACGAAAGTTTGCCAACGCTCCTGCCCCAGG
12155131:137923-138043	45.83	120	CCCGAGGAACACTTCTTATTTTATGGTGATGAACTAGCCTCGATAATAGCCATGGCTGATATCACACCCAGTTAGGGGGGCCATAAATAATTCTCCTCTCCCCCGCACAGAAGCTATAAA
12155131:138044-138164	65	120	CCAGGGTTGAGGCGCGATAGTTTATCAAAGACGAGGGCTGGCTCCTTAAATAAACCGCGGTGATCTCACTCGCGGCGGCGCCGAGCTTTGGCCGCGAGGCGCCCCCTCCCATCGCGGCCC
12155131:214472-214592	54.17	120	TTCTCCCTGGCAAAGTTGGGAGGGAAAGGTGCACTCACCTTTGTGCATGCCTGTGAACCTGTCCTTCAGAACCGTAAGCTCGTAGATCTTGCCGAACTCCTCGAAGAGGGGCTTGAGGTC
12155131:214593-214713	58.33	120	CTTCTCATCCAGGTTTCGGGGGATCTGCCCAATGAACAGCTTGATGGCATCGTGGTCCTTCATGGGAATGGTCGACGGGTTCCCCGGGCTGTGGCTTAATCCGTTCATGTGCCCGGCGCT
12155131:214714-214834	50.83	120	GCCCGGGCTGCTGCCGAGCCCGTTGGTACTGAGGCTCGCGTTGTCAGCCTGTCCGTTTGCTAACGTGGCCATCTTTATATACATAGAGAAAATCTTCTTTCCTTTTATTCTTTCTCGCTC
12155137:375785-375905	43.33	120	TATACACCCACCCTTAAACTTGTACATACTGTGTATATATAAAATGGCCACATTTCTTGCGTGTGTCTGTCCCCGGAAGGGTGGACTGATTGTTTTTGGATGTCTGCAGCTGTTACCTTG
12155142:69902-70022	39.17	120	TCTGTCCAATGTGGAGTGCTAAAGATGACAGCATAATTGTACATTTCCAGAGACCATTTCGCAAGGCTGAGGAGAATTGCCCTGCCACCATTTAAATGTCAATTTAGAATTTCTTTCTAA
12155199:23966-24086	60	120	AGATTCCCCTTTTATCCAACCAGGCGGCAGCCCAAGTGGGGTCAGAGCTGAACAGCCAATCACCGGGGCCAGGAGCGATTAGGAATTCCAAAAAGCTGGCAGCTCCCGCCGCAGGCAGCG
12155200:231585-231705	55.83	120	GGTCCTTCTTCTTCCTCTTGTCTTTCATGTTTGCATCTCATTGATGGTTCTGATGATGACGTGGGGGATTCCACGGGGTGCTCGGGGTTCGGGCGCCGAGACAATGACCCAGTGACCCGG
12155202:162835-162955	41.67	120	AGCACATTCTGGGAAAATCACTCAAAAACCTGTTACTAATCATTTAAACCTTAGGCTGTCGACATTTTTCTGCTTTGCTAGCCAAATAGTCATGTGCAGCAGCCAGAGGGTTAAAGAGCC
12155205:118573-118693	54.17	120	GTCCTCGAAGATTTGAGGATTTAGGGTCAAGGTGTGAAGGACCGAGACCCAAAGGGCCTCGTTTTGAAGGAAATCGCCCCGATGGGCCAAGACCCAGATATGAAGGTCACCCAGCAGAGG
12155205:18760-18880	58.33	120	AGGCCATGCTGTGGCCCACCTCATAGGGGTCCTTCCAATCCCAGGAGACTTTGCAGGACCGGGGATCCAGATAATTTCCCCGCACGTAGTCATAAATAGTCCGGTCCCCTCGGCGCTCAC
12155246:294789-294909	50.83	120	CGTTCACTCACCCCACTCTAAGTGGACTTCTTTGTGCTTTGGTCTACCCAAAACCCTCGGTGGTCGACACTGACCTGGTGCAATACTTAGTGTGCGAACAGGGAGACTTTCAGAACACTG
12155284:924065-924185	65	120	GTACAAATTGTCAGGCAGTTGGTTTAGCAAACTGCTCATGGTCACCGGCAGCTTCTCGGCGAGTTTGCCGGTCATAGCACTCCCGAGCTGCCGCCGCCGCCGCCACCGCCGCCGCCGCCG
12155286:140850-140970	44.17	120	GGCATCTCATTGGTGAGATGAATAATACATTTGAAGCATCTCACGAACTGTGTTTGATCCGACTAAAGCTTCAACCGTTAACGTATTTCTCTTTATCCCCAGCAAGGGAGGGCTGGGAAC
12155286:178949-179069	53.33	120	CAGCGCCGATGTTTGTCTCGAGCTGATTATTCCAGCCCGAGAACAGGTGGAGCAGCCTGCGGTGGCTTATTCGTCAGCCAAGGCCATCTGTTCCCAACAAGCTGAGATTTGTAGCTGATT
12155286:7774-7894	53.33	120	GGAAGCAGGTGGGTTATTACCTGTGCAACCCCTGTTACGAATAGCGGGACCCCCTCCGACGTCTCAATATTCTCACAGCGACACAGGATGGTCATAACCTCCAGAGACAGTCTGAGAAGC
12155322:58929-59049	46.67	120	CCTCCAGGAATAGTGTGTGGACTAGGGCCAGATGAACTTCAACTTGGGCTGCAGATTTACGAGGTTCTGTTCCAGTGCCAAAGGCTCTTGGTAGTAAATACTGAGCAAAATAGATACCTG
12155327:68363-68483	30.83	120	GTAATAAGGGTATCTTTTGATGTGATCATTTGATTGTAATTTAATTTGAGTAGTGATTCCGTAAGAGCTGATCGAGAAAATAAATTTGTTAGAATGAAATAGTCTGTGTCTGATGCGTAA
12155327:72775-72895	41.67	120	CACAGCAACCCGACTTTGGATCACTGCAACTTCTGTAAAAGCCGTAGGAGAATACAAACCGATCCTGCCATTTAATTACAGATCAAAATGGCTTGAAACGCGATGTTTTGTTCATCTATC
12155364:1092157-1092277	54.17	120	TTCTAATTCCACACAGACACGTCTTCGGCCTCTGAGGATGAGGGCTCTCTGAGACGCCAAGCTGCGCTCTCTGCTGCCTTGCAACAGAGCTTACAGAATGCTGAGTCCTGGATCAACCGT
12155433:138556-138676	49.17	120	AGAAAATGGCCTAAACACAATAGGACTCGCCATTTTCTCCTTGTGAAGCACAAAGCGCTTGGCGCTACCCGCCACACAAAGAAAGCGTGGGCCCGCGGAATTCTTGCACATTTTCAAGAA
12155448:89889-90009	44.17	120	AATGAGAAGGGGACAAGGGTTGCTACAGTTTGACATGGGGCAATTAATCTTCCAGTAAGCGTTGTCAGGCAGAAATGAACACAAATGGATCACTCACATTAACCAGAGGAGTGTAGGTAG
12155487:101111-101231	38.33	120	GTTATTAATTTCACATAAATCTTAAGCTCCTCAAGGCCAGAAATGAGGCTTCATTCACGTCGAATTAATGAAACATGATTGTAAGTCCCTTGCATGGAAATGCTGTCACACGGTTTTGAG
12155487:173211-173331	33.33	120	AGATAAATATGGGCTGCAAATGTGCTGATTTACCCCAGCTTGTAAAACAAAACAATTTACGTAGACAATTTAAACATTCTTTCTAGTTTTTCACAAACCACATCCCTTGGGTGAATAATT
12155500:289574-289694	70.83	120	AAAGGACCCGAGCAGCCTCGATCTGGGGCGCGAGCGAACGAGGGGGCGAGAAGAGGGAGCGAGGGCGCGGCGAGCCAGAGGGAGCGCGAGCGGTGCAGTGACAGGGACTGCCACTGGGGT
12155500:289695-289815	75.83	120	CAAAGGAGCACAGCTCCAGGAAGCAGGGCGGCCGAGGCGCAGCTCCGTGCGCGCTCCCCGGCGGGACCCCGCGCCCCTGCACGCCCCTCCTGCAGTCCCGGCCCACTCGAACCCCCACCA
12155500:73160-73280	40	120	CTGAAGAACAGCGCCTGTCGACATGATTGCTACTCTCCAATGAATCAGAACATACAGGGCGAGGAGCAGCACATTAAAGTAGCAACAGAAATATATCACTGTACTTTTATATAGATGTAT
12155508:284859-284979	50	120	AAGAAACAGGCCACGCCAGGAATGTCTGGGGAGCTAATGAATGCCCCTGAAGTGGTTGACGTTCCTATCTCTGCTTTGGATCCCTGCCACCTTGACGCAAATGTCAGACGGTGTTTAATT
12155514:190009-190129	38.33	120	TTACCCAATGTCAGGACCAAAAAGGGAAGGTGGGTGGTGGATGTTAATAACGACTTAAGCGATTTCTAAAAGAGGCATTTGAGAAGTACAAAGCCAGAAGTTTCAAATGTTTTGTCTTAT
12155514:273140-273260	36.67	120	GACTTCCAGATGTGGAAAATATCTTTCTTGTTTAGGACCTATGTAACCTGATTGGATTACGACAGAAGCGTCACGTTGGAAGCTTTTGAGTGATTATTTAATTAACCATACAGTAGAAAG
12155514:286443-286563	34.17	120	TGGCAAGAAGGTCCTCTGCCAAATCATCCAATAATTAAGTTTTATGTTATTTGTATGAACGACCAAGCATGCAGTATTCCTTTTCAAATCAAAGGGAGGCTTAAAATTACTTTTTGAACA
12155514:303828-303948	49.17	120	GTTCTGCTTACTGACTGACATCTGCTATCATGCTAAGCAGGTGTTCCTATGTAAACGAACGTGCCCTGTTTGTGTTTCGCCATCCTCGCTGCTGCGCACCCAAATGAGCAGCGTGATTAA
12155514:326626-326746	41.67	120	CATTTACACTACCACACAATGGACTGCATTGCTGCAACACTGGTTTCATTATTTTCTGACGCCTACCTTCAGCTCTGCCCTGGTTTACTCCGTTTGAGGTTTTATTGTTACGGTATAATA
12155514:337670-337790	42.5	120	AATTGAGGTCCAGGCAGCAAGGCATGTCCATAAACTTTTCTCAGGTTATTGGAACAGAACGAATCAAAAGCGGTTCCTGGTTGTATGATATTCTCCTTTGATAGAGCAGACTGCTTGTTG
12155514:337800-337920	43.33	120	AAGTGCAGAGGTTAGTCAGAGCAGAATGTAATTTCTAGCAATCTGACAGACCTGCGGATTGAAGCGGCAGGTTTTCCCTTCCGATTTCAGGGAATTGCTTCTTACTGTGACAAATGATTA
12155514:340289-340409	40	120	GACTCCAATTTACAGAAATCCAAACAGATTTTAGTTGACACGATCTGCAATCATTACCGCCGGAGCAGAGCTAATTAAGAAATTAGCTTTCCTGATTGCCTGTTCTCACAGTGATGAGTA
12155514:360474-360594	50	120	CCAGCCTGAACTTGCCTAAGCCCTTGTGGTCACACCTCTTGAAAAGGTTTTGTTTCCCTCGTCAATTGGTATTCAAACCAGGTCAGCAGATTCTGTTTGCCCAGCTCCGCTGCCGTTTTC
12155514:361089-361209	44.17	120	TTTGTGTGTGTTTCTGGAGAGTTGGGTTAACAGTTCTTGGCAATCCTGTGTGTGCGTAACGGCTGGTGTGTTTCTCTAGCTGAGCTAATGCCCCGTGTTTATTACTCTAATCTTTCTTGT
12155514:364813-364933	45	120	GCCTTTCCGGTTCCAGCACAATCAAAGTTTTGTGTTTGGAATTGTCCTTGACATTCTTTCGTCCCACAATGGGGTGGACACAGTGTGCTGGAAACCATGACATCATTATCATTGACACAG
12155533:268124-268244	39.17	120	AACTTGTCACTCCTGAGCAACAGTGCTCACATCACTGAGGTCTGTGAACAGTCACTTTTCGCATTCATCCTGAGTGAAAGATGGAATGACTTAAGTACAAATGCAACATATTATAAACAA
12155539:162102-162222	45	120	ACATGTTGTTCCCATTAAAGCTTTCTTTTTATATCAGTACCATACGCGGTCCTGCATGCGGTGACATCTTTAGCAGGCATGCAGGAGGTTATGAAACTCTACCTTGGGAGGATCTCACAG
12155539:56558-56678	59.17	120	CTTCCGCCCAGCCCACTCCTGCCTGCAGTGTTGCTGCTGTCACGCCAGCCGGTGATTTGATAGGCTTGTCGGGTTGCCATGGTGTTGACTTCTTGCCTCTGAGGAGCTGCCCAATGACTG
12155539:64889-65009	41.67	120	CCCTCGCTCTCCTCTCTCATTCCCAGAGTGCATATCGGGAATAGACACACAAAGACATGCGCACTCAACTTAATCAGCCATTTTTTTAAACAGGGCTAAAACGATAATAATTAGCAGAAT
12155539:65046-65166	59.17	120	CCCAACCCCTTCACAACCAAACAGCGAGACCGCGGTCGGCACATGCTTTAACTCCTCCCGGACCCCCGAGGACCGCTCCATGCCCCCCACTTTCTGCTCCAGCGTTTTTATTTTCACCCA
12155539:67613-67733	58.33	120	GGGTGGATGGATGGAACAGTGAGGGAGAGGCTGCGGCTGCCGCTGCCTTTTCGGGTGTTGCTTAGATTAAAGCTGAGACTTGGCTGCGATTGGGACGCGACAGTGACACGGGCATCGATC
12155539:67734-67854	41.67	120	GCTTCCATTGAGAGCAATGCAAAAACACAGCCCGGGTATGTAACACTCTCGGTGCCATCAACACTTGTTTTACTTTATATTTACTGGCAAAACTGACAGAGCAAGCTCAGACTTTTGTTT
12155539:91080-91200	34.17	120	TTTAAATTGCAAACACATGACTGTTTTGTTATGGTATTGATCAACTTTCTTGTCCTCGAAAATACAAATTTCAGAATGACATCATGCCCAGTAGGAGTAATTAAAGCTATCTGATGAGGG
12155554:173785-173905	41.67	120	TCCCGACTTTTTTGGATCAATCAAACAGACAGTGGCTTCTTTTGATTAAAGCCCAAATTGTCATTGGGCAGAAGCAATCATGTGACAGCCAATTCGGTCCAATTTCAACCTTGTCTCCAT
12155554:173906-174026	40	120	GAATTCAATAGTTTAATAGTAGCGCGGTCCCCATACGGCTGTAATCAGTGAATTAGAAAAAAAACACCCCAGCAGCGATCTTCTATGATAGATTTTTTTTTCCTCCGTGCTCGCCTTTTT
12155554:174165-174285	50	120	CATCTTTTCCCCCTGTCGCTGATACATTTCAAAGTTCATCAATCAAGACCTCGACGCTTTCACACTCGACACTGATTCCTCCTCCTTTTGAGCAGACCATTCCCAGCCTGAACCCGGGCA
12155554:22611-22731	39.17	120	GATGAAGATGCAAGGATATGACTTTCACAAGATTGGACAATTGATTCAATCTGTGACCCGCGATCGCGAATAATATTGGAAGGCTATTTAAACAGATGAAGGCCTAAATTGTCTTGCTTG
12155554:29854-29974	53.33	120	TTTTCAAATGCAACCGGAGACCAAAGGCAATTAGACCATTGGGACCATTTCCGACCTGGCGCCGCCAAGCCCGGGAAGTGACAAGGTAATTTGGACCTCTGACCGACGTGCAAACTGGTC
12155554:30389-30509	63.33	120	GGGGAGCGGAGGGGCGCGGTGGCTACCTTTGCTGTGCTGGTACTCGGCGTTCCCGGTGGCGCAGTCCGGGGTGCAGCTCACCTCGATTTCTTCATAGAAATCCGACTCGGTGTCTGAGCT
12155554:31087-31207	50	120	TTGCCCTCTTCTTTCTAAGCTGTCATCCTCCTGCTGCAATCGTCATTACAGTACCGCTGGTGACGCCACTCTGCGAGCGCAAGTGGATAAATAGAAACGTCTGCCACAGGGAAGATGAAA
12155554:76317-76437	72.5	120	CTGGCGCGACCCCGCGGGGCGCGATCCGCCCCCCTCGCTCGGGCCCCGGTCCCGCGCCGCGCGCTCTTCACTTCTTGGGGGCTTTTTAAAACAGCGCCACTGGGGTCTTCTCCATGCGGC
12155554:90896-91016	60	120	CCGCGCGCCGGGAGGCCCCCCAGCCAACATGAGTTACACCGGCGATTACGTGCTTTCGGTGAGAACACCGAGTGACGATCTGTTGCTTCCCCTGAGGTGGCTACAAAGAAAGGAAGCCGA
12155554:91123-91243	50	120	ATGGGGATAGATTTCCACGTCAGCTTACGTCTCCAAATTTCTACTTCACGGATCCGCTTCAAAGAGGCAGCTGCAGTGGAGAATCATGTTAAGCTCGGCTACTGCGGAGAGCCCAAGGTA
12155554:91244-91364	50.83	120	GCCCAATGATGGATTTTGATGAGCGTGGTCCCTGCTCCTCTAACATGTATTTGCCAAGTTGTACTTACTACGTCTCGGGTCCAGATTTCTCCAGCCTCCCTTCTTTTCTGCCCCAGACCC
12155554:91330-91450	60	120	TCTCCAGCCTCCCTTCTTTTCTGCCCCAGACCCCGTCTTCGCGCCCAATGACATACTCCTACTCCTCCAACCTGCCCCAGGTCCAACCCGTGCGCGAAGTGACCTTCAGAGAGTACGCCA
12155554:91451-91571	69.17	120	TTGAGCCCGCCACTAAATGGCACCCCCGCGGCAATCTGGCCCACTGCTACTCCGCAGAGGAGCTCGTGCACAGAGACTGCCTGCAGGCGCCCAGTGCGGCCGGCGTGCCTGGCGACGTGC
12155562:13646-13766	45.83	120	GTGTGGTGATTTTACCTTCGGTTGGTCTTGACTTGGAATATCCAAACTGTGATCCTGTGCGAGAGCGAGAGTCTGAGCAGCATCTGGATAGCAAGTAAAACAAAAGGAAAACCTTCCCTG
12155568:25455-25575	41.67	120	CATTACTTACTGCTCCGACACGGGTCTAATGGAATCTTAAATGGAACTGACTTGATCTGCGTGGGGCTGGCCTCTCAGTTAAGATGTTATTTAGTTCTAATTATCAGATAATGAACTCGG
12155572:12372-12492	43.33	120	CTGCTCTAAATGTGTCAGAGAGGGTTATGGATCATTTCATTCACCCATCAACCCTGGTCCGCTGTGTGTACAAATCACAGCATAGTGTCATCCAACAGAACATTCCTGACAATACTAGAA
12155574:130437-130557	60.83	120	AGGCTGAAGCTGACCGCCCCCACGGCCACGCTGGATACCCCCAACCCTATCTCCAGCACGGAAAGCACCAAGAGGCTCCCAATAATCTGGCCGCTGGTGCACATCCTTCCTGGGTCATCA
12155596:51509-51629	30.83	120	GCTTCACTTATTCCTGAGCTTCAAATACTCATTTATAAAACTTGTCAAATGACGACTTCCGCATTTTCCTTCTTCAACATTAACCTTAATAGAAAAAGAACAGGATGAAGAATATTTTAA
12155622:315844-315964	35	120	GAATTATCTTTAGAACCTTCGTCATACTATTTTGAATATACCCAGTTGTGGCAAATCTTCGTCTTTTGAGGGTGAATTTGAATTTTGGAAACAAGCAAAAGCCATTTGGAGTCAAGTCTT
12155628:60575-60695	42.5	120	TTTTATTTTAAATGACAGTTATTTCTATTAATGGGTGGGCCCTGTCAGTTTCCTGACCCCGGGCAGGAAGGATGTCTCTCTGTTCAAATGGCAGTCATCATTTCTGTGAAGTGATGCATG
12155670:378505-378625	34.17	120	ATAATCTATGATGCATGAACAAGTCTAAATGAAATAATAATATCCTTAGCAGTGAAAAACGGATTGGTAATACAGTAATTGAGCAGATTTATTGCCATCTCCTTGAGCTAGCCTGCTGAA
12155678:296730-296850	51.67	120	CAACATTTCTGAGGAACTCTGACTCAATCTGTCCCTTCTCCTTTCACAGGGCAGCAAGGCGAACCCCATCCCTACTCACTGGAGCTCAGCTTTGATTTTTAACCTCCCTCCCCCACCCTT
12155692:409294-409414	48.33	120	TAGCTGCTTCTACCTCCATGCTAGTATTAGGGTCAAGATCATCACACTCTGACTCCTCGGAACTGTTCGTCTCCTTGGTTGGCAGCATGAGGAAGGGGGAAGAAAGAGAACACAGTTAGA
12155695:555210-555330	60.83	120	CGAGAGGTCCACGCTGCGCAGGTTGGGCATGGGCCGGAAGGTGGTGTTGGCCAGTTGGGTGATCTGGTTGGAACTCAGCGTGAGTTCCTTAACTCGGCGCAGTTTCTGAAAGGCGTCCCC
12155695:555331-555451	60.83	120	CTGCACCGAGCAGATGTGATTGTGATCCAGATAGAGCCACGTGAGCTGCATTAACCCCGTGAACTGGCCGGCGCGCAGCTCCGAGAGGCTGTTGTAACGCAGGGACAAGCCCAGCAGGCC
12155695:555452-555572	72.5	120	GGACAGGTTGTGGGGCGCCTCGGTGAGGTTGAGCGCCTCGCAGTACAGCAGCCGCCCCTCACACCGGCACAGCTGCGGGCACCCGCTGGGGGCGGCGGGCAGCATCTGAAAGCAGGCCCC
12155695:556481-556601	68.33	120	TGGCGTGGGGAGCGGCGAGCGGCGCCCGGGCTCCTTCCCTCCGCCAGGCAGTGTGCGGCGCGAGCTTGCACAGGCACCTACTGCTCACTGAGTGTCGTAAGCTGCTCACGATTGTGCGTC
12155698:72051-72171	41.67	120	CTAACATCCAGTGGGATAATTACTCCAAGCTCTCAGGCTAAAATCTGTCTTGGAGGGACCGGGAGGCTTTGATGACTCAATTTCAATGGGCATGCTTATGAAATACATAGTAAAACCTAT
12155716:501886-502006	55	120	TGTGGGTTGAGGATGCTCACCACTCTGCGAAACCCTGTGGTTTGCATTCAGTGTGATTCGTCCTGCCTGCTGACCACTATGCCGGGCTCAGACTTCTGACACTGCCAGCCTACCCAACTT
12155732:266898-267018	69.17	120	CGGACAGGCCCTTCTCCTGCTCGTCGGTCATCTTCATGAAGGGGTCCAGGAGATTCATACGCAGGCCCGGGGCAGGGGGCGGGAGGCCGGGAAAGGCGAGAAGCCGCGGCGGCTCGGGGA
12155793:85448-85568	43.33	120	TATCCAGCTGCCTTGTGTGTGTGTATGTGTGTGCCATTTTGAGTGCATCAGTATTTCACGTTTATTGTAGTGTGATGAAACACCTTTCAAAATGGCCAGAGGGACACTCAGCAGTAAGCA
12155803:659927-660047	40	120	TTCTCATGGGCTTTCTTATCTCTACTCTTTTCACCTTTTAGGAATACTCGTTTAAATGGCGACACAATTCCAGGCTGCAGGCAGAAATGGCAATGATTGGAGTTCATTATTCACAAATGC
12155840:63603-63723	43.33	120	AATATAGTGCATGCCGCCTGTCCACTGATGCGATATCAGAAACCTGCAAGCTACTATTTCTGCAACTGTGTCACTGTAGATAGTCTGAAACATGTACGTAGCTGTTGCCATGGAAACAAA
12155840:63724-63844	41.67	120	CACAGCTAGGGTAGAGTGCCACGCTGTGTTAATTCCTTCACCCATGAACCCCAGGGGAATGCTAACATTCATCTTCTTTCTCCTTTAGTCTCACACTGCTTTAATATTTTTTTAGCATTA
12155845:86480-86600	37.5	120	AGGGAATTTGGAAATTAGTATGCAGATACATTGTATGGTGCTAGACAGCTTGGTCTGCTCGGATCATCGCTGATTATACTTTGTTTGGGTTGGCAACACTGAACTTAATAAATGAAAAAA
12155852:83590-83710	72.5	120	CTGGGGGTCACCTCAGACCCCCAGTCAGGCAGCCGCTGCGGGGCCGCCTCCCGGCGGCCGCGACCTAGTTCCCTGCCGTTATTTTTAGGGCGCGGGATGGCACCTGCCCACGTGCCGGGC
12155864:442499-442619	40	120	TTCTGCTGCAGGGTTATCAGCTCTTTGAAGAAGTCAAAAGCTGCAGTAAACTTTTTCAACGTTGGCTGCAGTAAATCTTTTCAATAAAAGCTGTCTGGATGTCTCAAGTTGTGTTGGGAA
12155888:258853-258973	42.5	120	GGAAGGGTTAAAGTTTTGTCTGTGACACTGAAATTGAGGCCAGCTGTAGGTCATATTCACGTCCCAGTCACAGGAAAATGAACCTGTGAGACAGAACCTAATTATCTGCTAAACCAAAAG
12155888:274138-274258	40	120	AATGAAAAATCTCACCCCTCCATAAATATGACATTAACATAATTATACCACCCCCATCACGGAGACCCATCCTCCTTAGGGAATACATCTGATGCTCCAAAGATGGAAATCAGTCAGATT
12155888:282056-282176	40	120	TGTCCAGCTTACTTTGCAAAGACTGTGTAGAAAACAGCACCATAAACAGTTTCAGTCCCCACACAAGGGCTAAACAAAGAGTCCTCTTTCTAGCCATCTAATCGGGTAATTTATTTTTTC
12155888:282177-282297	41.67	120	AACCATCACATAAATCGAAACACAGCTGTAACCAATGACTTGCAGATCCAGTTCCCAGCCAGCTGGAATCAGTTCTGCTGAAACAGCAAGATTTTTACATTGTTCACTTCTGTACATCTG
12155901:55653-55773	47.5	120	GGTTTTCAAGCACAGCCACACGATTTTCAAGACATTTGACATATTCTTTCTTCTTCCTGCGACACTCCCGGGCAGCTTCCCTGGAACCAACACAAGGCAAATGACTACAGGAACAACCTC
12155943:73607-73727	33.33	120	CAATTAAATTTAAACTCATGCAAAGCTCAGTGGCTAGTAAATTATTATTTTTATTAGCTTGAACCAAGTTCCCGTAAGAGAGAAAGTCAACTTGCTCCCATGAATGGCTCTTGTATAATT
12155943:73728-73848	35.83	120	TATTTAACTCTGTGCTCTTTGCCAAAGCCTGGAATATTTTTAGCTCGTTCTGTTGTTGGATTTGGCTTTTTTATGTGTGTTTCTGAAGGGTATTTTTAGCCTCATCCATGTTATTCTAAC
12155963:233299-233419	43.33	120	CACAGAGAAACAAAGCCTAGAAACGGACTGGCTGTGTGTTCACAGAAATACAAACACCACGCGGTATGTGCTAGTAGGGCTGCTCTGAAGACAATTACAAAGAATTGGAATCACAAAATC
12155993:213082-213202	65	120	GCAGATGAGGCTCAAAAGCCGCCCCAAGGAGCCCTCGCCCAGCCTGACCCGAGTGGGCGCGAACTTCTACAGCAGCGTCAAGCAGCAGGACTACAGCGCCAGCGTCTGGCTCCGGAGGAA
12156039:56264-56384	60	120	GGAGAAAGGGTCACTGCTCCATGGCGAGCTAGGGGAGGAGAAGGGCAAAAGCGGCAGATCGCCCAGGCCCGCTTCGATGGCCATCACTACTTCCAAAGACAGGTTGTAGGGCAGCAGACC
12156039:56683-56803	67.5	120	TCTGGCAGGGCTGCGGGTGCGAGGAGGAGCCGGGTACCCCGGCCAGCACCAGCGCGCAGGGCGGCGGCAGCAGCAGACAGACCCTGCTTAGCAGCCACCACAAACTCAGTCTCCTCATTA
12156056:192963-193083	35.83	120	CACAGAGGTAAGCTTTTACAGCTTCAGATAAGTGTTAATAAATTACCCGAATTTCAAAATTAATGGCTGCCCGGCTGCTTTGGGGAGATATCATTGTGTTTCATGAATATTTTGATTTTG
12156056:237347-237467	32.5	120	GATAATATCTGGAGTATGTAGCACTCAGTCCTTTTAGAATGGCTTTTTCCTGCTCCTTTCGTTTTCTTAAGAAAATGTCAGTTTAATCATTTCCTAATGCTTTGATAATGTGTTTCTTTA
12156059:244973-245093	49.17	120	GGGTCTGCGTGCCCTGCAAGAGGCTCATCAACTGTGGCGTCTGTAGCAGTTGCAGGAACCGCAAAACGGGACACCAGATCTGCAAATTTAGAAAATGTGAAGAGCTAAAGAAAAAACCTG
12156059:33745-33865	37.5	120	GAGGAAATGTGCCAATTTTATGGGGACTCGTAGGGAAAAATTTTGATTTCATGTGGATTCGAGTGAAAAGGTAAATTTCATGGGATTTCTAAAAATGGCTGGATTTCTCAGGATCCATGA
12156066:1112773-1112893	56.67	120	GAGGCGGCGGCGGGGGCTCAGAGGCGATGCGGAGAGCTTGTCTTCCAACCCCACCGGTGCGTATTTCTGCATAATCACCGCTTAAAGGCACATTTTGACAGCCCCCTTTATCTGCTTGAT
12156066:1113222-1113342	55.83	120	TAATTCCCTACTGAGCGTAATGTGTGCCTTCTACTTGCAATTGCAGAGCAATATATTCGGCGGGCTGGATGAGAGTCTGCTGGCCCGTGCCGAGGCTCTGGCCGCCGTGGACATCGTCTC
12156066:1121196-1121316	49.17	120	CTCCTCGCCCCCTTGCATTTTACTAATCACGTCTATTTAAATTCTAGCGCGGTCCGCCGCGCTCTCACCGGGAAAGCTCTGGAGAACTGGACCCATCAATTATTCTGAAAAAATCCCAGA
12156066:1126200-1126320	40	120	AAGGCAAATAACTGTTGGGGCTCTAATTTATATCTGATCGAAAATTAGCCGTCATTATGCGCTCCATTAGCAGCGTCTTTAATGTGCTTCTAAGCACCATTTGTCAAGCGGCTTGTTAAT
12156071:18498-18618	40	120	CATGCCAAAACACTTGTTTAAAAAGTCATGTAATATTTCTATTAAATTGTAAATGCAGCCGACAAGGAAATGGCCTACTGGCAGTGTATTACCTTTGTGGCAGTGCCAATGGGCCTACAG
12156076:470395-470515	45	120	AATAGACACCACCACTGGAAGGGCTGTGGAGCCTGAGTCTGAGTTTGTCATCAGAGTTTCGGATATCAATGACAATGAACCAAAATTCCTAGATGAACCTTATGAGGCCATTGTCCCAGA
12156121:620014-620134	40.83	120	TTGCCTGCCAAGCAAATACTGTCTCTTAGGATGTGCTATTAATAGGATAATTAGGCAGCCGGTAATGAAAAGGATTGCTGGTAATTATGGCAAGATTTGTTTTGGCATTTGAAGGCAGCC
12156121:982413-982533	42.5	120	CCGAAGCGGGACTGAACATTTTCAGCAAATTACCTCTGTTATGAGCTCTGCCATAAAATCGCCTCACAAGTGAATTTAGTTTTTCTTCCCTGCGTGCCCAATCAATTAGCACATGAGTAA
12156152:355868-355988	38.33	120	ATAGAACCAGGATTGCATTTGAAGTTAAGCTGCAAAAAACCAGTCGATCAACAGATTTTCGAGTCCCACAGTCAATATGCACCATGTTTAATGTTATGGTTGATGCCAAAGCTCAATCAA
12156155:273011-273131	49.17	120	CTTCACCGATCTACTTTTGCAGTCGCCTCGGACTGTCCATGTGTTTACTTCCCCCAGCCCGAGGATTCGATATCTAGGTTCCTGTGAAATGCAACTGAGCAGCCAAAGTACTTTGAGAAC
12156182:203382-203502	53.33	120	TTTGATTGCGGACGTTCTGAGCGTGACTGCTCGTGCATGTCAGGCCGTGTGCGTGGTAACGTGGACACCCTTGAGAGAGCCTTCCCACTTTCTTCTGTCTCTGTTAATGATTGCTCCACC
12156182:236097-236217	43.33	120	TTAAGGGTACTTCTTTATTCTGTTGGCTCTTGGGTACCAAGATGACAGGTCTCCTGTACGAGGTGGAGGCTTTTTTAAGTCGTAGCCTTCAGCAAAACATCAAATTACCAAATCCAGGGT
12156182:256724-256844	45.83	120	GGTACGCCATTAAGTCGGGCTGATTTAAGGGCTGTCAACATCAACCTCTGTGACATGTGCGTTATCCTGTCAGCCAATCAGAATAATATTGATGATACTTCGCTGCAGGACAAGGAATGC
12156182:99280-99400	44.17	120	TACTTACTCATGGTCACAATGTCCACTGTTGGTTATGGGGATGTTTATGCAAAAACCACGCTTGGGCGCCTCTTCATGGTCTTCTTCATCCTCGGGGGACTGGTAAAAACTCTTTATTAT
12156216:224430-224550	37.5	120	TCTGTCACAAGTCAGAAGGATAATGTCTCTTTTCACCCAATGAGAAAGCTGTTCTCACACGAGCATAATTAATCTTCTGACACCATGACAAAGAAATTCCTTAAAAGGATTTCTCCGATT
12156256:69237-69357	43.33	120	TTTTTGGCAAGGCTCCATTTCCTGTCAGAAAGTGAAACAGCTTTGGAATGTCATTTTCACGAAAGAAAACAGAGAGAATCCGAGAGGAAGTTCTCCTCCACTCCAGATCCCCTAAGATAC
12156279:434949-435069	58.33	120	CTGGCTCACCGCGTGCTTTCTGCCCTCGCCAGGTGCCGACACCAACGCCGAGCCCATGATCCTGGAACAGTACGTGGTGGTGTCCAACTATAAGAAGCAAGAGAACTCAGAGCTGAGCCT
12156292:79342-79462	38.33	120	GATATTTTGTACACTGCCCATATGGTTCAAAATCGTATCCTTAGACACAGATCGCCTGGCGCTTGCACTGAATTTTTGAAAATGCAAGATTTCTGAATGATAAATTAACCCCCCCAATTT
12156312:53373-53493	40	120	TCCGGTTGAGACTGCATAACAAACATCAACAGTCCTCCTCTTTTCAGCCTCGGTTTCGAAAACGAAAATAAATACCTCATTTCTGATTTAGTCTAAGGATTGATGAGTGGAGAAACAAGG
12156367:298618-298738	36.67	120	AAAGCTATTTATACTGACACTCTACAGTCCAAACAATCTGAAGCCAAATGCCATGTCTCCGCTTCAACAAAGCTATAAATGTCAGTTTTGTTGAATTTGGAAAGGTGTTGAAGAGTTCAT
12156367:34230-34350	31.67	120	CCATAATCTATTACAATAAGGTGGATTTAAATGTACCCCAAGGAACTGCAATAATAACTCGAGAACCAAATATAGCAATTTATGGATAAAATATGCTTAACCTAAAACTGCACTAGCTAT
12156377:263652-263772	36.67	120	AAAGAAAAAGAATCATTCTAGCATTTCATGACAGTTCAAAGACAGATGTCGTTGGCTAAGTGAGAATCTCGTAGACATGGGGGTAATATACACCTTATATGCATATGGATTAGTGAAAGC
12156386:17875-17995	38.33	120	TGTTTTGTCAATAACCATTTATTTGTTGCTGGAGTAGCAGCAGCCATTACATCTGACCTCGCTGTTTCATCAATTATGGATAGATTATTGGATGTGAACATCTGCAAAAGCTTGCTGTTG
12156424:661781-661901	44.17	120	CAGCCTGGTCCACTGATTGTTCGTCCTCGAAAGTAATAAATCCAAAACCTAGCCAACGACGAAGAGTGAATCAAGGTAGCAGGGTGTTGTGACACAAAACAGGATGATGAACAGTATTAG
12156441:221461-221581	55.83	120	GCCCAAGGAAAACTCCTTGAATGACATCAAAAGAATGAGTTTCCATAGCTGTTGAAGCACGAGGGCAGTGTATCCGCACAAAGGGGGATCGGGGCACCGGGACGGGCCCACCGCTCTGTC
12156441:221755-221875	49.17	120	CTATGAGACTTTCTGACTCAAGGCTCGGAGCTGGTAATCGTGTTTGTCTCCTGGTTCAGCGATTAGTGCTCTCTTTCTTGCACTTTCCCCTGGATAGCCAATGTCCCTTTTTGCAGGCAC
12156443:285823-285943	42.5	120	TCCAGGCATGTACTTCCCTGAAAACAAGACTGAGACAGGGCCCTGAATATTCAATTGGAAAATCACCAAGAGCAAAAGCTTAGTTTGGCACGGCTGGTGTTGATTCTTAATAAGTGACTT
12156443:285944-286064	44.17	120	CCTAAAGCTGAGGCATGGGGCTTACAGCGTCAATGACTTGTTTGAAAAATATTTTGTAGGTGCCTCATACCACTCTATTTCCTGTGGTATGCGTCATATTGTGAGCTATTCCAAGCCAGC
12156443:60507-60627	41.67	120	TTCTTCCTCAACAAAGCACAGCTGGTTTATGTCTGTCACAATCAATGGGATGACATTTCCGAACTGGTAATTACCAAAAGGATTCCTGTTGATGCCTTTTGGAACTGCCAATCTTCAAGG
12156451:176793-176913	39.17	120	AGACTGTGATGAATGCTTTGTGTCCCTTCATTTTTAATTGCTCATAAATTGTTATCCCACGAAACACAAAACTAGCCTTGTCCTCATTTTAGTTGGGGTTGGAGGTCAGCCTAACAGTAA
12156463:647161-647281	35.83	120	TGTCAGTAGTGAAAAATAGCTGGAAATCAGACAAACAGCTTCATTGCTGAAATTATTTCCGGGCTAAAAGTTCTTCCAACAGCTGTTTGTTTTGGCCATTAACATGTCCATTCTTTTTTT
12156465:651512-651632	53.33	120	GAGAGATGCCAGAGACAGTCGCCATTTCTGAGCCCTCTCGGAATCGATGAACGGTTTCTCGTTCTCCCGGGGTGCTGCCAACCAGATTTTTAAGCCGTCGTCATACTGTCGACACATCCA
12156466:707008-707128	53.33	120	GCCGAGTAGGCTGATGTCTGGTCTTTCCTCGACAGTGCACATTCGAAGGCTGTGGGAAACGCTTTTCACTGGACTTCAATTTGCGCACACATGTGCGAATCCATACCGGAGACAGGCCCT
12156470:297879-297999	62.5	120	CAGCTGTTGCTGCAGCTCAACAACCAGCGCACCAAGGGCTTCTTGTGCGACGTGATCATCGTGGTGCAGAACGCCCTCTTCCGCGCGCACAAGAACGTGCTGGCGGCCAGCAGCGCCTAC
12156470:316709-316829	57.5	120	CACACATGTGCGTGCTCTCCCAGAAGGGCCTTCACCGGCCCTGTTTTACAGCCACCTCGGCACAGACTCCAGGGTTCACGCATATGGCCAGACAGATGTGTCTGGCTTACGTTCAAGGCT
12156470:414670-414790	51.67	120	CTACAATTAGGAAGATATATAGCATCAGAATGCGAAGGTCTGGGCAGCCTGGTGAAACGCGGGCTCTCCAGAGCCCCAGCTATGTTTCCCATTATGTAACCCTGGTCATGGGCAGACAGC
12156470:414791-414911	48.33	120	CAGACTCCAAATGAAAAAGAGACTCTGGCTTGGCACTGGTTCTATTTTCCTATCCTCATTCGGGGTCAGCGCAGTGTCATACAGCTGCAGAGAAAGCTCTGGGGATTAAACCTGGGAAAG
12156470:472483-472603	40.83	120	TTCCAAAATGACTTGTAATGTAGGAAAATAAAATAAACATCCTGCACACTTACCCAATCCGGGTAAACAGCTTCCCATGGGCATGGAGAAAACTGAGGATGAACCTTTTGTTCAGCTGCA
12156497:55585-55705	70	120	CCGCCGTCGGGATCAGCCAGCCAGGCGAGGCGGGTGCCCGGCAGAGTGCGCAGGGTGCTGCGGTAGGTCTCATGTCGCGTGCCGCCCACGTTGATGATGATCTTCTCCGACGCCTCGCCC
12156497:55706-55826	60.83	120	TTGGCCATCTCCTCCTTCAGACATGTTTTGGACGGAGGCTTGTTCCCCGACTTGCGCCCGCGGTAGGAGGAGACACACACCGAGCTGATCATAAGAAGCGCTGCGGGGCTCCGGCTTGGG
12156514:116179-116299	46.67	120	TCACAGCAGGAAGACATCAGTTGAAGAAACAGATAGTGACCTCAAAAAAAGTCTGGTCAGCGGTGTGGACAGGGTTTCACAAGATTATAAATCACCCCAGGGTCGCTCTGTTCCCACCAT
12156514:116300-116420	35.83	120	AAAGAGAGCATGGTCGTTTTATTGTAATCTAATAAGAGATGGGAGCAAAGGACAGCTCCAGTGTGTGTTTGCAAAAAAAAATTCTTGATTACAGTTTCAAAACTATACAGTTTCCCTGCT
12156514:144890-145010	43.33	120	GCAAGCAAATTAACAAGAGCAGGGATTCAGCAATAATGGAGCTCCTCGGCTTTTGTTTCTCTCTGACAGATGGACAGGGTGCGCTCAAATTGAATTCAGCTTTAATTGCATTGTGCCATT
12156514:155445-155565	35	120	GAAGGAAATCCATGCAGTGCAATCACTAAAAGGTATATATAGGTTCAGCTGGAGCATTCGTTGTTTTTCTTTTGCACTGTAAGAAAAAAAAAGTCTGTTTCAAATCCTATTTGTCCCTTA
12156514:169873-169993	35	120	AAAGCATGTTCTGCACTTGTCAAAAGGCAGTAAGTAATGATTAAAATAGCAGTGTGAAACGCTAGGAGATTAAAGTGATGCTAATGATAAGTGAGAGAAGAAAAGGGCAAGCTATATTTT
12156514:182696-182816	44.17	120	AGATAATGGACTTGGGAAATGAGTAAACACTCCCCATGCTCCCTGCTTTGTGCTTGAACGACTTGATGACAAGGGCAGAGCAAGGTGAGAATTTAAACAGGACCACAGGAAAAAAAAGAC
12156514:248318-248438	35.83	120	TATTGTCATTTATCATCTAGATATCAGGCTAGCAGTGCGAAGTAATAAAACATATCATCGAAAAATGTGCTATAGGTCTGAATCACTCTTTCATTCCACCTCCCAGCTAACTGTAGTATT
12156514:382205-382325	31.67	120	ATTGACAGATGAAGCTGAAAACCAAAAGCACCTTTCATGGGATTTTAAACACTATTTTCGTCCATATGCCATCCCAATTATTATTTAGATATTACATTCCTAATTTACTGTTAAGGTTGA
12156515:44560-44680	30	120	GCTTCTGAAATCTGCCTAATTTATGTCAGTCACTTCTTAATACATATTTAAGTATTACACGAAAAAGATGATAAATATGCAATCTGACACCTTTGGTATTTCCCTGCTGTTAATTTATAA
12156515:79089-79209	34.17	120	TGAAGATATTTACGAGTTGCTTTCAGCTTAAAAATAAATCACCTCTAATTCCTCTAAGCGAAATCAATCAAAAACCTGTAAAAAATGGACTGGTTGTTTGGTCGATTCTGGCAGAAAAGT
12156524:27991-28111	55	120	AAACATGCCAGAGCCCCGCGGACCCCGGAGGCTGCTACTTAGCGCCAGATTAATCACACCGAATTCTCCATCCAGATATTGCGTGCAGGCCGAACTCCCACCGCTAATCGCCGTAATATT
12156530:259369-259489	48.33	120	TAAGCTGTGTCTGGGTCTGTTGCATGGTTTGGCTGCAGATGGACTCTCTGGGTTGCCTCGTGCTTCTGGAAGCCAGTCCTGGCTTTCCTTTGATTCTGAGGACTTTACTCATTTTTATTC
12156530:378005-378125	43.33	120	ACACATAAACCTGATTAAGTCCTTTCCTCTGAGTCTTGCTGGCTCCAGGTCTGTTACATCGGTGGAAAAAAAGCAGACTAAGAGAGACAGATGCAAAGTGGAGATGATGTTAGAGAGGAA
12156557:43126-43246	37.5	120	TAATAGCTAACAGGATGTCAAACATTTTGCCCTCGCAAGTTTTTGTAATTTGCAATTTTCAAACGTGAGACCTGTTGAAAGTACAAGTGATAATGGACAAACTATACCCCCTACAGGCTT
12156577:241269-241389	39.17	120	AAGCACTAATTTATTTTCTTCTTTCTGTTAGAACCTGTAGGTTGTTTTCTCCAGGACTTCGAGGTAATCTGGCTTGGTTTGAAGTTTGGCCCTTAACTCGAGGTAATCACTTTTTTGGGT
12156604:53403-53523	45.83	120	CCAGGTGGGGCTTACAACCCATGACTAAAAAACCTACTAGTGCAGCTGTCCAGCTTGCCCGGAGGAAGAATTCCGACAAATGGCAGAAATGAAAAGATTGTTTTGCTTTCAAGACAGTAG
12156632:3897-4017	45	120	GCCAAAGCCAATGGCTTCTCCTGTAGATAAAATGGCACAGTTCCTGAAAAAGCCCTGGACGCTGTTTCCCCACAATCCTATAATCTGTCAGAAGACAGAAAACAAAAAGAAGGCTATGCC
12156633:41724-41844	59.17	120	TGCAGCTGGGACACACTCCAGCCCTGTCCCAGGATCCATAGGAGTTGCAGGCCGTTCACAGGACGACGCTATGGTGGACTACTTCTTTCAGAGGCAGCATGGTGAGCAGCTTGGGGGAGG
12156634:222145-222265	64.17	120	GGCTCGACGCCGGAGAAGCGAATTGGTCGGACCTGGGGTGGAGGAGGAATGAGGGGCCAGGAGCCCGGGGGATTTCCTCCCGCGCTTCCCTCTCCAACGGGAGCGGAAAATGTGATTTGC
12156634:222266-222386	70	120	TGTGCATTCCAGGCGCGGTTCCCTGGGGTGACCTCTCCCAGCCCTCCCGGGCGGGGGGAGCAGACAAAGAGGCGAGGCGGGCGGAGAGGGGACCCCACATGGAAGCAGGACGGGTACAGG
12156634:318594-318714	41.67	120	TGCTTATGCTGCTGTTTTTATGGCTGGTCACTAACTTTACTCCGGCATATGGTGGTTGGCGCCATGACACGGAGTGAACATTTTATACCTGAATTAAAGTGGATATTTGACAGTTTCTGT
12156644:173580-173700	34.17	120	TTGAAATTGGAAACAGAGAAGGTGACTCTGAACACCATTTATCTGTATATAAGCGAACGTTCGATGTACGTTTAATTTAAAAAATTGCTGTTTCCTACAAGAGGGAGCTATTTTTCACAT
12156644:393982-394102	36.67	120	ATGCATTCCAATAGAATTTGTAACAAATGACCACTTTGTGTTTGCATTAATGCCAAACACGTTTAACAAATTTTTAACAAGGAACCCTGGCAAAATGCCAAACTCCTAGAGGGACACTGA
12156659:505354-505474	40.83	120	CAAACTGAAAGAGGGAGGAAATGGCCTGGGATGGCGCTTAAAGGCAGACGGATCTAACCAAAATTAAAGCAAACTTAGGCATTACTTCCCAGGTAATTTTACGCCTCGATTTTTAATTTA
12156659:505475-505595	43.33	120	GAAACCATGGAAATTGCCGCGATAAGAAGTTCAATCACTCCATGTAATGATGCCTGCAAGCCGTTTGCTGGGCTCGCTTGCCATTCTGAGGCTAATCAGAGTATACAAAGGATATTAAAT
12156659:516115-516235	65	120	CAAGTTTGAACAATTACCCTAATCAAACAGAAGTTAATAATGGCAGGGATGGCCTGGGGCGCGGCGGGCCGCCCGGGCAGGGGGCGCAGCGGCCACGGCGGCTACCGGCGGTGGCAGCAG
12156666:482233-482353	51.67	120	ACCTTCATCCCACCTATTCCTGCAAATATGACAGCTGCTGTGTCATCGACAAGATCACCCGCAATCAGTGCCAGTTGTGCCGCTTCAAGAAGTGCATTGCCGTGGGCATGGCTATGGACT
12156666:524182-524302	49.17	120	CTAAGCACTCTCCCATTAAAGAGGAACCCTGTGGTTCCCTATCTGAAACTGTTTGTAAACGTGAATTGAGGAGCCAAGAAACCCCAGAAAAGCCCCGGTCTTCAGTGGACACCCCACCAA
12156666:566121-566241	46.67	120	CCTTTTGGATTTAATTAGAAAAATATCAGACACACACAGCTCTCCTAACCATAACTTCCCGCCTACACCACACACCCTGTGTCTCTATGACACATTCCCTGGGGAGGCTGTGCATTGGAC
12156697:251417-251537	48.33	120	CACGAGTATCCCGTCTATATCTGAATGCTGTCTCTAGGTGTAAGCCGTGGTTTCGCCTTCGTGGAGTTTTATCACTTGCAAGATGCTACCAGCTGGATGGAAGCCAATCAGGTTGCTTCA
12156705:144191-144311	33.33	120	TAAACCATTCTAATGATAGATAAGGAAATTATTTCCACTGTAGCTGAAAGAAATAAAAACGGCTCCATCTTAAATTAAAGAGGTCTAAAACTTTGCAAGCTCATCAAAAGTGCATGGGCA
12156742:378510-378630	50	120	TGGGCTGGGACTTCTTGGAATCAGCAGCTGCAAAGATGTCTGGGGGAGGATCTTCTCCCCGCTCAATCTTGCATTCAAAGGCATAGAGACACTGGATATACTGCTTTTTCAAGGAGCTGG
12156758:645906-646026	40	120	CTAATGATAATGTGATTTATGATTTAAAAGGCCTGAACCAAAATGGAAGTTATTCCTTGCGTCTGAAGTATAGCACCATCACCTTATTAGGTCACAGCAGAGTGAGTGTCCCAATGTCGC
12156780:330900-331020	56.67	120	GCCGCCGCCGCCAGGGGTAGGAGCTAAGCCGCCGCCATTTTGTGTCCCCCTGTTGTTGTCGTTGACATGAATCCGACATGACACTGATTACAGCCCAATGGAGTCTCATTAAACCCGAGC
12156794:416602-416722	49.17	120	GTCAATCCACTGAAGCATGCTTTGAGAGCTTTCTCCTGGAGCATGCAGGAAGACGGACTCGCAGTGTAGAAATCCAGGATTTGCCCAGGACTCACTGACAGAACATCCATACAGTCAAAC
12156818:125696-125816	55	120	GCTGGTACGTGACAATGCAGATCTGCGTTGTGAGCTTCCTAAATTGGAAAAACGACTTAGGGCTACGGCTGAGAGAGTTAAGGCCCTGGAGGGTGCACTGAAGGAGGCCAAGGAGGGCGC
12156822:67251-67371	56.67	120	TGGTGCGGCTTCGAGAGCCTGACTGGAAGTGCGTGTACACGTACATCCAGGAGTTCTACCGCTGTCTGGTCCAGAAGGGGCTGGTAAAAACCAAAAAGTCCTAACCCCTGCTTGGGGCCC
12156873:718219-718339	42.5	120	AAAGTCATCTTGCTAAATGAGGATCCAAGCTGTCCTGTACCAAGACTGTTACTAATAAATAAAAGGCCTCTGGGAAAAGTGCTGAGCGTACGCTGGATCTATTTTCAGCTTGCATCAGCA
12156873:718340-718460	43.33	120	GCTGCTGCCCCTGGGATCACATCTTTACGCATACTCTACACCATATGTAATCACTCCAGTGCTGCAACCAGTAAGATAATGAAAGAGCATGGCATAAATCTATACTTGAGTGGAATGCTA
1691894:321-441	56.67	120	AGAAGAACCAGCTGCTGCAGCAAGTCGACCACCTCAAGCAGGAGATCTCCAGGCTGGTGCGCGAGAGGGACGCGTACAAGGAGAAATACGAGAAGTTGGTGAGCAGCGGCTTCCGAGAAA
2395323:77-197	64.17	120	GCGCTCGCGGTGCAATGGGAGACGCCATGTTGGCTCAGCTCATAGGACCAAGTCAAAAGCGAGCTTCAAGGCAGAGTTTCACACGCTCGAGCTCTCCCTGACCGCCCCCCGCCCCCGCCC
3382041:752-872	34.17	120	ATTGCCGCCGAAATCGATAATAATATCTTTACAAAAGAGGATATTCTTCTCTCGGAGAACGGCCTCTGAAAAATGGAAAATTTAGTCGAAATTGATTCATTACTTGACACTTTATAGAAC
4879972:31-151	55	120	TTAGTAGCCCTGTGCCTGACCTTCGGGGTGGAGCTGGGCTTTAAGTTCGCCACCAAGACCGTCATCTACCTGCTCAACCCCTGTCACCTGGTCACCATGATGCATGTGAGTCTGTTGACT
5484569:556-676	68.33	120	AAAGGCTGCTGGCCAGGCTGCGCTCGATCTTGGCCAGGCTGTGGCTGGGAGCGACCAGGCGCTCCAGGTCGCCCTCGGGCTGGAAGCGGTTGAGCGCGCTGAGGCCGAAGGTGATGGTCA
6727398:334-454	37.5	120	GACAGTGAAACAACATAATAAAAAATACATGAGCCCCTGAATAGGAGCAGGCGCATAAATAAATAAAATGGGTGACCAAAACTGGATAAACTGAATGACAAAACGGTGAAAGGGGAACAA
6727398:455-575	34.17	120	AAAGATATTTAACACGCTAGATTAGCATTAGAATGCAATCTACAAGGCAGAACAATTGATGAATAGGTTTACCGGCCAAGAAAGAAATGGACTAAATGCCCTTTGAATAGATATGCTTTT
6884393:204-324	49.17	120	CTGACATAAACTCTCCAGGTCTTTGACAGCTTGGAGCCGAAATAAAAATGCTAGTTCTCCGGGGAAGAGAGGAGGATGGCTAGCTCTTTTCTGGACTGTTTGCTTATAGGCCCAGCGAGC
7689646:126-246	70.83	120	GGCTGGTACCCCGCCTGGTAGAGATGCCACACTCGCTCCGCGGTTCGCATGGCGCTCTGAAGACGCCGGCGCCCGCCGCCTTGAGGAGCCGCTGCCCCCGCTCCCTGAAGATGGGGGAAC
7689646:5-125	63.33	120	ACAGATGGCGGCGGGTCCCGGGGGAGCCGGCTCTCCCCCAATGCAGACGCATGCCAATCACCGTCTCTCATGTGATAGCTGCTGCCCGTGACGTGCCAAGCCCATATGGCCTGGCATAGA
8333461:189-309	30	120	TTTTCCTTAAATAGAGATAACCAGTAAACAATTTTCAGAACTTGGAAGTTTAAAAACGTGCATATAAAAATGGGCATTATATACTTTTTATTGAATGTGGATTGACTGCAGTCTGCTAAG
8333461:68-188	38.33	120	GCTGGCTGGCTATAGGAAGTGACACCGTACACTGACAATCACACCATACAACAGCGCCAAACGACTATTCAACCACTTATCAGACACATATGAAAATCCAAAATGTTTTATTTTATTTTT
8669762:303-423	68.33	120	CCGCCGCCAGACCCAGCGGTTTGGTGCCGGACTGTAGCGATTTTCCGTCCTGTAGCTTCGCGCCCAAGCCGGCAGTGTTCAGCACGTCGTGGGCGCCCGTGCCCTCGCAGTCGTCCGTGG
8669762:635-755	67.5	120	GGGGAGCTGCGCGACCGCGCCCCGCAGACACTGCCCTCGCCCGAGGCGGACGCACTCGCCGGCAGCAAGCACAAAGAGGAGAAGGCCGACCTGGACCCCAGTAAGTTGGGAGCAATTTTC
749338_36612718_Target_554_1	43.33	120	CGAGCCTGCAAAATTAATAAGCACCACTTCCATTACATATATTTTAGGTTGTTGTTGCCGTGGCGATAAAGTCAGGGACATTGAATCTCCTCTGTTGAGCCATTGTTATCATCCCTGGCC
749338_36612719_Target_1418_1	35.83	120	TATTTTTTTAGTGATTTACTGCAAATATATTCAGCATTTGACTGATTAAATAGACCTTCGGCAACCTTGAGGGTCACTGTGTAGAGTATGTACATAGAAAATGCATCAGCCCATTGTACC
749338_36612720_Target_1849_1	50	120	CCCAGCAATTGGATTGGGCAGCCTGTCTTGACACAGCACTGTGCTGAGTGCTTGAGGACGTGTTTCAACAGATGGTTGGGGTTAGTGTGTGTCATCACATTCGAGTGGGGATTAAGAGAA
749338_36612721_Target_1750_1	42.5	120	CTGGGTCCACTGGTCCATACTCTGACAGATAATTAAGAAAGCAGCAGCTTTTTCTAGACGGCTCTTCCTCATGATTTGCATTTTAGCCAGAGGCGACCAGTTATAAAAAAAACATGATGG
749338_36612722_Target_1267_1	52.5	120	CAAACCTCAAGTTTTTCTGCTCTCCCCTTTCCCCCTCTTCCTTCCAGATACGTCACGACGGATCAAACAGCTACCGTTTGATGCAGCTTGGCTGTCTGGAGTCCGTAGCCAATTCCACGG
749338_36612723_Target_313_1	60.83	120	CAGTACTACCAGCAGATTCACCACGGGGAGCCCACCGACTTTATTAACCTGCACAATGCGCGGGCTCTCAAGTCCTCCTGCCTGGACGAGCAGAGGCGGGAGCTGGGTTGCCTCGATGCC
749338_36612724_Target_340,Target_1160_1	60.83	120	TCAAGTCCTCCTGCCTGGACGAGCAGAGGCGGGAGCTGGGTTGCCTCGATGCCTACCGCCGCCACGACCTGTCCCTCATGAGCCATGGCTCTCAGTATGGAATGCACCCAGATCAAAGAC
749338_36612727_Target_1846_1	40.83	120	ATCACTTTTAACTAAAGAAGTCTAGTAATTATGAGTCTGAGTTGTTTTTCTGCGCTTCCGCATGCAGTCCTAATTAAATCTTTACGATCCTCCCTGTGACGATTAAGCGCCAGCATGCTG
749338_36612728_Target_1090_1	47.5	120	GTTGTGTTCATATCACTTTGATCCCCCTGTGTTCTCTCCAGTCTACACATTGGCCAGGCGGATGAAGGGCTTCGCATTTTCCCTCCAGTATTAAAAACTGTGGCATGCCCTCCATGAATA
749338_36612729_Target_1055_1	38.33	120	TAGCAATTTCTCCCCCTTCCCTGAAATGAAAGTGATCACAATACATCATAGCATTGTGCGAATTAACGTTAATTGATTCAGGTTACCAAGCAATGATGGGCCACTTATATAATCTAGACG
749338_36612730_Target_225_1	51.67	120	GTTATTGGGTGCTAGAAGGGATGGAGGGAAGATTAGATTCCAGTGTCCGTTGCTGTGACGACGGGAGTCACCTGACACCTTGTTAGACAGTTGTAAGGTTCTATTGCTGGCCCCAGTGGG
749338_36612731_Target_464_1	48.33	120	TTTCTCTAGGTTGCTGAGCCAAAATGGCGAAGGTAGAGAGCCGATCACATAAGCATTTCGTATGGGATGCATCGGTAAGCACAGTTTTACATCCCTGGGTGGACCACGTTCCCAAAGACT
749338_36612732_Target_1163_1	50.83	120	CAGAGGGCAGTGTTATTGCAAACCCTTGATTCTCTTAATGGGCCGCTGCAGTGTGTCCCGTAAGGTGATACACAAGTTCTGGTTCGCACCTGCGACCCTTGACCACAAGTAACTGAGCAT
749338_36612733_Target_1179_1	40	120	GGTAAGATTACCACTTACCACTGTCTAAATGCCTAGTTCTTCAACCTTTGAGTTTCCCCGCACATTTAAATATCCCATCCAACATGTAAGCGTTGCATAGATTCACGTGATTGTTTTCAC
749338_36612734_Target_601_1	41.67	120	ACTGAATCCTGAAATGGAGGAGCAAGCAATAAATAAGAGCGTTTTTGTGTGTGCCGTGCGGGCAGAACAGGTGTTTGAATTAAGAAATACTAATATGTTTAGCAGCATGGCTCCACCTTT
749338_36612735_Target_1958_1	35.83	120	CCTTCAGTTAGTTTTCCCACTTTATCTGCAAAATGCACAATTGAGCTTTAAAACAGCTCGGTACTGAAAAACGCACTGTAAACAACTGTTTGCAATGAGAGTTTTACACTGTCTTTAAAT
749338_36612736_Target_1205_1	42.5	120	ATCTGTTTGCTGAGGCGCTATCCCGTTTCATCAGGCCACCTGAGACGGCTTTTGAAAGCGTGTACTGTGAAACTCATAGCAGTAATTTAGACAAAATCCTCACTGTATATTAATGAAAGG
749338_36612737_Target_131,Target_33_1	62.5	120	GCGCGGAGGAGGGAGGATGGGGCGGGGGGGGGGGGACAACAGATTTCCAGCTTCTACGACGCTCTGCCTAAATTAAAAAGCAACCAATCGGAACGGCCGGAAGGGGGGCCAGGCGTCCTA
749338_36612738_Target_169_1	70.83	120	CCGCCGTGACCTCGGGCGCCTACCGGGGGGACCCGTCCTCGGTCAAGATGGTCCAGAGCGACTTCATGCAGGGGGCCATGGCCGCCAGCAACGGCGGCCATATGCTGAGCCACGCGCACC
749338_36612739_Target_466_1	70	120	GGGGGGACCCGTCCTCGGTCAAGATGGTCCAGAGCGACTTCATGCAGGGGGCCATGGCCGCCAGCAACGGCGGCCATATGCTGAGCCACGCGCACCAGTGGGTCACCGCCCTGCCCCACG
749338_36612740_Target_664_1	52.5	120	GAGGAATCCCACGAGGTCCCTGTTATGCTGATAGCGCTCAAAGTGGTGGGTGTCCCGCCGGACTTTGGTGATCATGTGCTTCAAACACGTGTTGTTTGTAAACATGCGGTAGGCACTCTG
749338_36612741_Target_1755_1	55	120	TCTGGAAGCAACAGCCCGGTGCAGTGGGGTCAGCCACATGTTGTCCTTGGCATTTACACGAGCTCCTGCAACCAAAAGCACAAGTTAGGGCCACAGCGGAGTCAAGGGCTACATGTTGCT
749338_36612742_Target_1602_1	50.83	120	GCCACTTTGGCAAACAGGGCTTGAGACACCTTGGCTCTTTTCATCTCCTGTTGGATCTCGTCATAAATGGCAGCTGTGATGTTGACGTTGGCGCCGTCCACCTTAATAGGGAGGTCTGTT
749338_36612744_Target_52_1	53.33	120	AGGCAAAGTGAGTCCTTTTGGGTTGTCCTCGGTTTCCGATTTCTCCCCCTCCCCCTTTCGGTCCCCAGATCTAGCGCCTTCAAAATAATAATTTGGGGTGGGGGTAGGGGATGTCTCTGG
749338_36612745_Target_769_1	51.67	120	CATCCTCTACACTCCTCGATCTTTTCCTTCGGTGACTCTTCTGGACACGTCAAGTGGGCGGCACCAGCACCAACATCATCCAGCCAATCAATACACCCGAGTGAATTCAGGGCAGAATAC
749338_36612746_Target_393_1	60.83	120	CTAGAGGACCGTGCCGTGTGCGTGGAGCGCTTCTCGGACGATGGCTACCGCACGGTGGCGCAGGGCACCAAGAAGGAGGGCTGCACCATCCTCTTCATGGTGCTTTACTTCTTCGGTATG
749338_36612747_Target_1819_1	36.67	120	GCTCCATTTGTTTGATTAGCATTGCGATACTGTGACAAGACACTATATCAGTAGTAATCGATCTGATTAGCATGGAGATGATATGAACACAGATTGTATTGATGTTTAATAGTGCAGGCA
749338_36612748_Target_1856_1	46.67	120	CTGATATGAAATCATTACAGGCTCAGTTCCCTGGTCCATTATCCCTGAAGAGATCATCCGACAGCACTCCAGGTGCCTTTTCTATGCCAAATCTTGGTGCAATGCCCAATCAGAAGGTGT
749338_36612749_Target_411_1	33.33	120	GTGTGAGAAAAATCTCCAATCACTTTGACAGCATTTTAATTATAGTTGATTTGTTTGCCGCTAATAGTGAAAATGCTGTCAGCAGGTTTTGAGATGTTTCTTCTCCACAAAATGTTATAT
749338_36612750_Target_1542_1	43.33	120	ACCTTGGCATGCAAACACACACAGAGCTCTGCTATTCTTTAGCTAATGGGATTGGCACCGCTTAAAGCAGACTGCTAGGTCATTGTCTACGACCACAGCAAGAGAAACATTATTTAAAGA
749338_36612751_Target_1850,Target_1860_1	43.33	120	ATCTAATGACAGAGTGTTTAGTGTTCCCTAAAGCAGGAGACAGATGAAGAGAAACGGTGAACCGGCAACCTTAGCATAATTAAGACAAGCCTGAGTGCTTGCCGTGGTGTCATTACATTA
749338_36612753_Target_696_1	65	120	CCCCTACCCGGGTCCCCGTCTCCAGGCTGCCTTATCTGCATCTTCACTTTTAAATTTCCGCTTCCCTCCCTCTCGCCTGTCGCTGCGCTCCCAGCCGCGCTACCGCGCTGCCGTGGCTCC
749338_36612754_Target_326_1	61.67	120	AAAGAGTCCCTTCTCCCACCAGCCAGCCCTGGCCCCAGCCCCGGCCCCGGGGAGCGGGCGGGTAGGCGGGGAGGTGGGCCACTGCTTTATTAAACACAGGGAAAACTAATATTTACGGAA
749338_36612755_Target_971_1	47.5	120	GCGGGTAGGCGGGGAGGTGGGCCACTGCTTTATTAAACACAGGGAAAACTAATATTTACGGAATAAAATTTATGGAGCAGCCACGAGAATTCGACCCTTTTATGTGCATGGGGAATGGGG
749338_36612756_Target_777_1	50.83	120	GGGCTCCGCTGAGGTTTCTCGGGAGAAACGGGCCTCTGTGGTAGCTGTGTCTGTAAAGCGGATGGAAATGCCCATAAAGCCATATCAAACCCTGTGCAGAGAAGGACAGGGATATATATA
749338_36612757_Target_615_1	55	120	ACCCATTCTCTGTAGATTTTTTGCCACTCAAGTGCGATGCCTGCTCGGGCATCTTCTGCGCAGACCATGTGGCCTACGCCCAGCATCACTGTGGATCAGCTTACCAAAAGGTGAGGGGGC
749338_36612758_Target_791_1	52.5	120	CGGGCTAGGGAGGGTAGAAAAAAAAAAAGGAGAAAGAGAGAGGAGAAGAAGGGGGAGGCGGGCTGTGTCTAGATGAAAGTGAGAGGGACATAAAGGAGGCAATTGAGTCGGCTGCAGCCG
749338_36612759_Target_1472_1	52.5	120	TGTTCCCTGCCAGCTAATGGACCAATTTTTTAGCATTACGGAGATTTGGCCAATTTGGCGGCCCTGACAGAAAGGCTCACAGAGTGAACAGTTGCCTGAGGGTAGGGTGGGGTGGGAGAG
749338_36612760_Target_1514_1	57.5	120	CTTCACGTGGGCCTGTTCGGGGGAGGCGGCGAGGCACCGGCGGCTCTGTTGCTGCTCCCGGAGATTAATGAGGCCTAAGAGTGCATTAGGAACAGTGACAAAGGTTTGATCTAATGGGCT
749338_36612761_Target_1405_1	50.83	120	AAGTAATTGGCTGTGCAGAATGGCAGCTCATTGGCGGTACTTAAGGATACATTATCCCCGTTGTGTGGCCCGCAGAGGCTGTTTATCAAAACTGCTCACGCTGCAGACGGAGTCGCTAAG
749338_36612762_Target_324_1	45.83	120	CTGCTCCATCTTCAGGGAGGAATGGGGGGGGGGGTTGCGACGCCTCTGGATTGTATAACGTGAGATTATCCTGATGAAAGCTTTATGATGTTTGCTCAAATAAAAGCTGCGTTTTGTAAA
749338_36612763_Target_375_1	41.67	120	TGTATAACGTGAGATTATCCTGATGAAAGCTTTATGATGTTTGCTCAAATAAAAGCTGCGTTTTGTAAATAGGCACTAATTAAGCACGTTGGCAACGGAGGGAGCTCTCACCCTGGCTCT
749338_36612764_Target_438_1	50	120	AATTACCGACGTTAAGCCGTCAATAAAGTCATTTCTGTAAATGGTGTCTCCAAAGGGCCGCCGCATTATTCAGCTGGCTTTATCAGCTGGCTGGAAATTACGTACAGGACCGGGCCGCGC
749338_36612766_Target_1824_1	55	120	TGGAAATTACGTACAGGACCGGGCCGCGCGGCGCGCGGGGCCGCTCACTTTGATTAAACGTCTTGCCAGTGCTATGTGACAGAGCTTTTGACCAGGGTTTTATTCACAGGCCTGTGATGA
749338_36612767_Target_45,Target_62_1	55	120	ATTGGGCCGAACCCTGAGTGTCAGCGCGAGTTCTGGCTCGCCATTGGTCTCACACACGTGCGGCCCTGACTCACGTGCTTCCGGTTTGAAGGCAAAAAGTGTGCCTGGGTGATTTTTTTT
749338_36612768_Target_1611_1	46.67	120	TCTTAGGCCATGACCCTTAATAGGACCCTGTCACCGGTGAGGTGATTTATGCCTCCTGCGATGACATCAGTACCAATAGTGCTGATAAAAGAACACTTACATTGGAGCGAGCAGGATGAT
749338_36612769_Target_739_1	35	120	ACTTTCATCTCTTAACACTGACTGCAGTTATCAATGAGGTAAGGATTAATATTCTGGGCGAAGCAGATGATAAATCATTTGTATATAATTAGTGTACAGCAAGGTTACAGCTGACATGAA
749338_36612770_Target_1101_1	55.83	120	CCAGATCCCCTCTCACCTGTACTGGTCATAAAGGTGATGACGGTACTGCTGATGCCCTCGTTGTCCCGGGAATACACCCGCAACGTGTACGTCATCCCGGGAAAGAGGTCTGTCAGCTGT
749338_36612771_Target_1946_1	49.17	120	CATAATCATAATGAGAAATACACACAACGTACCCTTTACTCTCACCGAGATCGTGTGCCGGATGCTGCCCATCTTGTTGGAGGCCAGGCAGAAATACTCCCCAGAGTCCTCTTCAGAGAC
749338_36612772_Target_785_1	63.33	120	CAGCTGGGCTTTGTGCTCTGTTCCTCAGGCTGCCGCAGCTCCCATCTGTTGAAGCCAACGCAGCTTCTAATTGGGCGACTGGCAGGGCTTGGAGGAGGGTGGGCTGGGCACAGCGCTGGC
749338_36612773_Target_628_1	49.17	120	TCATTGCGTGGCCCCCTTGTCTTTAAAAGGCTAAACTGCTCTGTACTAAATTTGGTCACGCAGCGCTCCAAGATTCCCTGGAATGTCCTCAAGTTTCAAACAGCTCTGACCGTGAGGCAG
749338_36612774_Target_1248,Target_1935_1	61.67	120	CTCCACAGACTTTCCTGGCCTCCAGCGGGGGACTGTATTGCCTGGGTGGAGGCTGCGGGAACGTTGTAATTTCAGGCTGCATGAGCCTGTTCGCCCTGCCCTGCAGCTTGCATGCCGAGC
749338_36612775_Target_1623_1	51.67	120	CAGCTTGCAGGTGGGAGCCTCAGCCAAGGAGCTTTGTGTCAGAAAATCAGCAGCTGCTCGTATATCACACTGGTCATTAGTGGAGGATCATTCTGGACCTTTGCCCACAGCTCCTTGCTA
749338_36612776_Target_2000_1	48.33	120	TCGCCCTCTCCTCCCAGCAGCTGAATTTTTCAGGCTAATTTGATCCTCCACACTGAGACGATCGCTAGAATGATTGACTCGCTCTCTGACCTCCAGGGTCTGACTTTCCTCATTAGTATT
749338_36612777_Target_1975_1	51.67	120	CCACAGTAAGATGCGGATGGTGTAGCCCTGTCTCAGAAGCTTTATGAGCCGTGCAGCTCGGAAGAGCTTCAGAAAGCTCATATTGAAGCCACTGGTGTTCACCAGCTGGTGGACCAAAAG
749338_36612778_Target_734_1	52.5	120	GAAAGGGAAGACCACAAAGTAGACCACATAAAAGATGGACATCTCCATGCGGTTGCTGCGACTTGGGCCTCTGTCCTCCTCTGTCACATCTACAGAGTGCTGCAGAACCCTGTGAGGACC
749338_36612779_Target_1680_1	46.67	120	AGGTTTTAGCCCCCAGATAGCAGCTCAGAAAAGGAGATTTAAAAAAGTATGGCTTACCCGGAAAGCACTCCCAGGACGAGGTTGAGAACAAAGAAGGATCCGATGATGATGAGAGGGATG
749338_36612780_Target_1529_1	42.5	120	GGCTATTAAACCCAGCAAATGTGCTTATGTGTTTTCAATTTTCTCTTGTTGTTTCTGCCGGGGTCTTCCACAACCAAATTGCTGCTGCTTTATGGACTGAAAAACCTCAGAGTGAGAGAC
749338_36612781_Target_465_1	45	120	AATCCTCTTCAGTGTACAAAAGTCCAAAAATAAAGACCAGATGTCTTCAAATTGCTGACGCTGTTTGAGCTGGTTCCACTCGCTCACAGTGATTGCTAAACCAAGCTTCCCTGGACGCAG
749338_36612782_Target_1695_1	35.83	120	TACCAGTGTACACTGTGAAAACTCAATAAAAGAGAGCATCTAATGAAAACAGATAAAACGTACAACTGCAATCACAGGTCATGCATGAATTATTAACCTCGGGGAGTTTTCTATCAGTTT
749338_36612783_Target_985_1	37.5	120	TTTAGTCCCAGTTGCTTTTAGCCTCTGTATAGTTCCTTTTTTAAACACATTTTCTATACGTTAATAAAAGATCCTGAAGGAAAGGTAACGTGTCTTCTCCATCCTTTGGGGGAATCATGG
749338_36612784_Target_1981_1	40.83	120	ACTGTGCCCTGGGGAAGCTAAATTAAAAAAGCAACAGTAAGGCTTACAGAACTTAGCTCGTACAATTTGCCGTGAAGGCGGAAGATTGGTTCCCTGAAATAGCAAAGAATTATATGCTTT
749338_36612785_Target_738_1	45.83	120	AGAAGCCACCCTCCTGCCCATCTGACAAGTTACCTTTTCAGTGTCTTCCGTTAGAATCCGTTATGAAGCCCCTCGTGTAAACAACATCTTGGGAGGGACGAAGATCTATTTTTGAAAGTG
749338_36612786_Target_1881_1	65.83	120	ACTGACGGAGAAGTTCTTTTTCGCCTGCAGGGTGTCGAGGTTGCCCGGGCTGTCCAAGCGGCCGCCCAGCGCCGGTTGCCGCTCCAGAACGTGCCCGTAGCTGGAGGTCATGGTCTCCCC
749338_36612787_Target_138_1	55	120	GGAACACGACAGAGACTGTGACCCTGGTTGGCCCCACCAACAAGATCTCCAGGTTCTCCGTCAGCATGAATGATAACTTCTACCCCAGCGTGACATGGGCAGTGCCAGTGAGTGACAGCA
749338_36612788_Target_891_1	55	120	TAACGCACTAGTGAAGCCCAATGCCAACGATGCCCAGGTCCTCATGTGGAGGCCCAAGCGGGGACCACCTCTGGTTGTGATACCTCCTAAGTAAAAGCAGACTGCCCAACTGTGTGTGGA
749338_36612789_Target_1887_1	44.17	120	CCGTCACTTCAATTAGAGCCTCCCCCGAGTTCTAATGCCCGATCCTGAGTAAACAAGCCGCTCTGAAAGAAGAACTCGATTTCCAATTAAAAGTGTACTAACATTTCTCCCTCCCTTAAT
749338_36612790_Target_1834_1	35	120	GGTGTCTTTATCTCATTAGGACAATCTAATTTAAGGATGATGAAATTGTTTAGCCTCCCGTTTGCATAATTAGATTGCTTTGAATTGCTGTCATTATTGGCTCTTTAGCATCATCTGTAG
749338_36612791_Target_1859_1	51.67	120	CTGGGATTGACTTGACTCACAGGAATGTTGAGCCTGGCTGCAATGTCTTCCACAGTCTCGTTACCCTCTGATATGATGCCCACACCTTTGGCAATGGCCTTAGCTGTGATGGGGTGATCC
749338_36612792_Target_1677_1	65.83	120	TGCGGCGACTTGGCTAGTGAGATCAGGTAAAACCTGATGCATGCTGCATGCTGCTGCACGGCGGGGGACCGGCGCCCTGTCCTCTTCACCCCTGCCTGCCATCGGCCGGCTGGGAACCCC
749338_36612793_Target_1557_1	54.17	120	CAGTAGGCAGAGCGGAAGGAGTCTCTTTGTTGACAGCTTTCCATCTGGACTTTGGATACGGCTGGCCGTTCATGGAGAGCCTGGGTTAGCTGGAAAGGACTGCTCTGCTCTAGTCAGCTC
749338_36612795_Target_1344_1	45.83	120	ATTCATGGAGATCAATGAGCGACTAACAGAATTGCACACCCAAAAGCAGAAACTTGCTCGCCATGTCCGAGATAAGGAAGAAGAGGTGGACCTGGTGATGCAAAAAGCTGAGAGCTTAAG
[truncated: 1,573 more rows]
