# Supplementary material for: Epigenetic aging in cows is accelerated by milk production
Source: Epigenetics. 2023 Aug 2;18(1):2240188. doi: 10.1080/15592294.2023.2240188 (PMC10402850; doi:10.1080/15592294.2023.2240188)
Supplement: Supplemental Material [file KEPI_A_2240188_SM7744.zip › Supplementary files/Supplementary_Table_2.xlsx]

## Sheet: Sheet1
CpG Sites	cow1	cow2	cow3	cow4	cow5	cow6	cow7	cow8	cow9	cow10	cow11	cow12	cow13	cow14	cow15	cow16	cow17	cow18	cow19	cow20	cow21	cow22	cow23	cow24	cow25	cow26	cow27	cow28	cow29	cow30	cow31	cow32	cow33	cow34	cow35	cow36	cow37	cow38	cow39	cow40	cow41	cow42	cow43	cow44	cow45	cow46	cow47	cow48	cow49
1:1970060	0.936782	0.916955	0.92	0.938983	0.893175	0.87931	0.857923	0.904478	0.859079	0.874494	0.942675	0.907407	0.912458	0.945455	0.916268	0.954064	0.9375	0.906615	0.92511	0.914634	0.900332	0.926829	0.866667	0.920792	0.777358	0.928994	0.769231	0.922481	0.940898	0.854015	0.778761	0.9	0.941003	0.898204	0.922078	0.892683	0.937716	0.842105	1	0.900398	0.913793	0.929961	0.925764	0.881773	0.917683	0.865591	0.902439	0.898305	0.857143
1:1970105	0.952183	0.965909	0.94702	0.94802	0.966387	0.952038	0.981855	0.949227	0.967871	0.961165	0.977887	0.936864	0.949881	0.949119	0.956679	0.945869	0.959135	0.956113	0.92	0.957711	0.887665	0.953586	0.926702	0.95086	0.968586	0.97032	0.960557	0.945245	0.966038	0.959459	0.957684	0.960784	0.965517	0.974719	0.934286	0.986159	0.976939	0.956522	0.973684	0.948052	0.9729	0.952514	0.971061	0.970297	0.902655	0.947183	1	0.942085	0.946588
1:1970130	0.957399	0.980226	0.953771	0.973118	0.971366	0.975904	0.956612	0.97543	0.954023	0.967105	0.980247	0.953744	0.971154	0.96728	0.97271	0.969101	0.971867	0.966049	0.986667	0.949254	0.982103	0.952381	0.994723	0.956522	0.981333	0.983683	0.976581	0.973373	0.981132	0.991848	0.962567	0.95122	0.884701	0.943662	0.982456	0.969072	0.971678	0.8	1	0.96633	0.975342	0.99115	0.970874	0.972881	0.953883	0.985915	1	0.983806	0.976331
1:1970147	0.919897	0.943218	0.902375	0.910979	0.918719	0.94695	0.904639	0.942693	0.905817	0.90566	0.911315	0.900256	0.965517	0.935632	0.905437	0.906832	0.938375	0.908475	0.949458	0.910256	0.914358	0.963061	0.872832	0.940625	0.933148	0.912676	0.928962	0.903846	0.871734	0.921875	0.899351	1	0.931319	0.923077	0.94081	0.948148	0.948357	0.941176	1	0.921488	0.923529	0.922261	0.92278	0.943396	0.958678	0.964143	0.923077	0.92511	0.936508
1:1970156	0.873817	0.937037	0.910596	0.891156	0.944928	0.943218	0.921875	0.901408	0.914089	0.925234	0.945578	0.907216	0.942953	0.953804	0.891304	0.948339	0.920792	0.945525	0.914414	0.919118	0.902439	0.918089	0.914815	0.923636	0.905455	0.94586	0.928125	0.894545	0.918129	0.942857	0.878543	0.928571	0.908537	0.962547	0.932836	0.886076	0.754821	1	0.818182	0.921182	0.967626	0.930736	0.896714	0.922747	0.913462	0.914414	0.972973	0.841584	0.958955
1:1970165	0.937984	0.974138	0.972656	0.934363	0.912752	0.973783	0.950355	0.957447	0.943089	0.902703	0.97561	0.952991	0.949275	0.966565	0.939799	0.966805	0.935361	0.981982	0.917526	0.946281	0.945578	0.951807	0.965217	0.924	0.945378	0.8	0.950355	0.96347	0.949458	0.945607	0.925926	0.92	0.939655	0.796875	0.942731	0.94359	0.940252	0.909091	0.95	0.934426	0.940928	0.927835	0.957219	0.948113	0.941606	0.783505	0.882353	0.936047	0.936975
1:1970174	0.892704	0.912621	0.957447	0.943231	0.949612	0.951613	0.928287	0.931193	0.949749	0.95625	0.938326	0.910448	0.910569	0.926923	0.956522	0.960699	0.91623	0.933649	0.977528	0.92093	0.949807	0.925926	0.937198	0.942029	0.861111	0.963563	0.953125	0.893401	0.957265	0.927273	0.911458	0.916667	0.9375	0.956522	0.947867	0.923977	0.951724	1	1	0.853801	0.902703	0.94382	0.918605	0.932292	0.938776	0.913295	0.931034	0.95	0.949541
1:1978270	0.977477	0.983003	0.992844	0.983092	0.959128	0.97644	0.97733	0.977556	0.976303	0.984887	0.98892	0.970075	0.931416	0.982906	0.980477	0.988701	0.997059	0.976048	0.990854	0.971429	0.987113	0.982036	0.975309	0.982906	0.982759	0.979798	0.981538	0.975758	0.984	0.976562	0.988981	0.94	0.964516	1	0.984791	0.958042	0.965909	1	1	0.969027	0.903226	0.971246	0.959064	0.985836	0.979104	0.996063	1	0.977987	0.979769
1:1978288	0.988395	0.984733	0.995305	0.99568	0.976636	0.979167	0.911007	0.985075	0.977956	0.991342	0.985258	0.974304	0.982353	0.968468	0.982955	0.995074	0.997354	0.978892	0.983914	0.97319	0.98861	0.987277	0.986376	0.977157	0.974425	0.97971	0.978495	0.989189	0.995192	0.983193	0.990196	0.969697	0.98892	0.956522	0.993333	0.996845	0.969697	0.928571	0.943662	0.985866	0.984085	0.99162	0.982544	0.990025	0.994695	0.988848	0.988506	0.99729	0.981333
1:1978294	0.977819	0.983529	0.968373	0.922921	0.975113	0.993213	0.997738	0.947154	0.969582	0.970588	0.976526	0.964948	0.960227	0.89207	0.985816	0.958537	0.962217	0.98005	0.959494	0.968504	0.980973	0.973236	0.978892	0.964623	0.982544	0.964187	0.959079	0.956298	0.974537	0.973196	0.962704	1	0.967914	0.982353	0.977564	0.978852	0.960656	1	0.985714	0.95189	0.984716	0.921622	0.979263	0.980815	0.962121	0.959459	0.967391	0.983957	0.954545
1:1978297	0.985637	0.97235	0.968162	0.973251	0.973626	0.993363	0.967949	0.960239	0.981273	0.979675	0.948198	0.965863	0.961255	0.980435	0.980496	0.963942	0.951338	0.977941	0.990196	0.987179	0.968487	0.958333	0.953964	0.972028	0.97284	0.967828	0.975	0.9625	0.963303	0.973577	0.983945	0.985294	0.989501	0.925595	0.971875	0.990937	0.946203	0.953488	0.842857	0.979239	0.993617	0.973475	0.954023	0.96729	0.977387	0.973941	0.989583	0.94832	0.969773
1:1978318	0.943262	0.981221	0.890694	0.979381	0.948276	0.96334	0.955814	0.957143	0.961464	0.973737	0.969631	0.943205	0.93595	0.93253	0.96846	0.895122	0.949333	0.97	0.9689	0.967005	0.973361	0.963054	0.951899	0.934884	0.967442	0.937838	0.97037	0.97449	0.965358	0.962	0.963054	1	0.971765	0.876506	0.963855	0.933535	0.953216	0.888889	0.986486	0.95941	0.980477	0.957895	0.954315	0.970982	0.965054	0.952077	0.94186	0.969466	0.98731
1:1978323	0.938104	0.949761	0.967543	0.953092	0.948315	0.958246	0.960298	0.958696	0.949698	0.957845	0.959459	0.941935	0.936219	0.939547	0.943107	0.9375	0.949008	0.91623	0.940741	0.963731	0.978858	0.953846	0.968586	0.959596	0.971292	0.949296	0.919192	0.933162	0.924939	0.933747	0.918987	0.90625	0.966102	0.953333	0.969325	0.896104	0.966565	0.9	0.941176	0.936759	0.978118	0.963989	0.962963	0.951049	0.939227	0.925926	0.9875	0.971354	0.950521
1:1978330	0.945607	0.921671	0.898396	0.935035	0.938095	0.940909	0.903394	0.925558	0.9217	0.917085	0.920863	0.950119	0.920398	0.941341	0.9689	0.931507	0.91358	0.93913	0.950954	0.922006	0.963218	0.958791	0.916435	0.94958	0.917553	0.949686	0.913545	0.921348	0.90137	0.913525	0.877841	0.844828	0.934555	0.938406	0.936667	0.957364	0.947368	0.903226	0.932203	0.929245	0.953704	0.856698	0.927374	0.94402	0.931677	0.923954	0.786667	0.929577	0.953757
1:1978342	0.869136	0.918239	0.920635	0.938028	0.934844	0.879032	0.932258	0.912023	0.898305	0.908257	0.918256	0.916216	0.898413	0.93038	0.929619	0.918644	0.902954	0.875472	0.947195	0.92278	0.935583	0.89769	0.926056	0.900369	0.909375	0.913043	0.899642	0.944444	0.903537	0.918848	0.884477	0.862745	0.935484	0.913043	0.937008	0.889401	0.868914	0.913043	0.897959	0.956044	0.954424	0.916667	0.915825	0.892256	0.893701	0.918269	1	0.928839	0.905085
1:6042890	0.177778	0.319444	0.154867	0.310345	0.350785	0.136986	0.357143	0.178571	0.618644	0.033333	0.173913	0.152174	0.276786	0.148649	0.209091	0.178082	0.793388	0.126761	0.209677	0.104167	0.114583	0.172414	0	0.128205	0.012048	0.147541	0.278351	0.115385	0.072993	0.196078	0.302326	0.107981	0.093333	0.051724	0.34188	0.131387	0.34188	0.385027	0.179916	0	0.2125	0.102273	0.223529	0.243243	0.135135	0.138158	0.158416	0.395833	0.103139
1:6042892	0.155556	0.430556	0.192661	0.362069	0.333333	0.301471	0.390244	0.277108	0.626984	0.017857	0.15942	0.314607	0.418803	0.269231	0.179487	0.430556	0.81746	0.234848	0.27027	0.186207	0.105263	0.068966	0.031746	0.278481	0.012346	0.150442	0.510417	0.181102	0.091603	0.183673	0.318182	0.15736	0.236111	0.070796	0.434426	0.280303	0.422414	0.571429	0.321586	0.138889	0.209877	0.16092	0.325843	0.296296	0.15	0.182432	0.19171	0.470588	0.353211
1:6042896	0	0.414286	0.372549	0.350877	0.329843	0.144828	0.496124	0.379747	0.65873	0.08	0.173913	0.211111	0.371681	0.216216	0.293578	0.138889	0.752066	0.264706	0.305085	0.182482	0.189189	0.192308	0	0.38255	0.158537	0.112069	0.4	0.148438	0.037594	0.061224	0.2	0.247191	0.150685	0.154545	0.330435	0.162963	0.5	0.620879	0.134529	0.3125	0.447368	0.244186	0.108434	0.142857	0.21	0.184211	0.016129	0.480392	0.317308
1:6042901	0.222222	0.438356	0.62037	0.333333	0.542289	0.280822	0.601562	0.421687	0.798387	0.271186	0.573529	0.336957	0.552632	0.38961	0.603604	0.525641	0.806452	0.309353	0.390625	0.374101	0.232804	0.178571	0.015873	0.627586	0.259259	0.330508	0.587629	0.322581	0.318519	0.264151	0.467391	0.261084	0.22973	0.183486	0.520325	0.517241	0.632479	0.674033	0.558442	0	0.230769	0.364706	0.541176	0.684211	0.359223	0.356164	0.199029	0.302083	0.435407
1:6042904	0.148936	0.356164	0.471111	0.333333	0.502463	0.348993	0.440945	0.292683	0.721805	0.1	0.086957	0.326087	0.520325	0.304878	0.309091	0.5	0.806202	0.25	0.303665	0.331081	0.235602	0.241379	0	0.339869	0.228916	0	0.595745	0.346774	0.140845	0.054545	0.306818	0.343284	0.148649	0.106195	0.282258	0.285714	0.534483	0.606557	0.331967	0	0.294872	0.108696	0.545455	0.375	0.290909	0.232258	0.292079	0.519231	0.3
1:6042906	0.319149	0.422535	0.606987	0.366667	0.663366	0.438356	0.503876	0.247059	0.768116	0	0.457143	0.43617	0.548387	0.3625	0.417391	0.634146	0.8125	0.391608	0.439791	0.47973	0.21466	0.357143	0.060606	0.483871	0.023529	0.211382	0.54	0.317829	0.395683	0.309091	0.3	0.544186	0.375	0.172414	0.432	0.40411	0.462185	0.613757	0.359504	0	0.337662	0.388889	0.444444	0.554622	0.320755	0.209877	0.17757	0.566038	0.456522
1:6042909	0.25	0.428571	0.527778	0.517857	0.678218	0.418919	0.552	0.379747	0.732283	0.118644	0.202899	0.532609	0.491071	0.410256	0.627273	0.487179	0.819672	0.285714	0.408377	0.367347	0.212766	0.2	0	0.513333	0.289157	0.347826	0.536842	0.336	0.356589	0.277778	0.366667	0.28	0.260274	0.225225	0.411765	0.511111	0.566372	0.631868	0.375566	0	0.294872	0.44186	0.44186	0.383929	0.349057	0.230263	0.19598	0.669903	0.37963
1:6042922	0.365854	0.492537	0.37	0.244898	0.569948	0.060811	0.19084	0.234568	0.693548	0	0.402778	0.188235	0.293103	0.191781	0.262136	0.25	0.731092	0.139535	0.344262	0.202899	0.210843	0.4	0.096154	0.575342	0.074074	0.088496	0.234694	0.221311	0.255814	0.270833	0.333333	0.0375	0.184615	0.128713	0.256637	0.353846	0.393162	0.580645	0.304762	0	0.181818	0.160494	0.476744	0.354545	0.240385	0.181208	0.257895	0.585859	0.25
1:6042927	0.175	0.378378	0.543147	0.254902	0.575758	0.169231	0.333333	0.118421	0.579832	0	0.338462	0.329268	0.561224	0.371429	0.364486	0.28	0.770492	0.243478	0.420118	0.219178	0.24581	0.076923	0.065574	0.572519	0.148649	0.233333	0.414634	0.184466	0.043478	0.254902	0.414286	0.456954	0.285714	0.245283	0.444444	0.291971	0.383838	0.73913	0.246512	0	0.175676	0.353846	0.4	0.447917	0.252525	0.176923	0.214286	0.48913	0.165877
1:6042949	0.314286	0.369565	0.45283	0.351351	0.284483	0.04	0.196721	0.125	0.530864	0	0.258065	0.347826	0.096774	0.096774	0.134831	0.103448	0.65	0.016129	0.403361	0.169014	0.351351	0	0.138889	0.330097	0.121951	0.018519	0.541667	0.071429	0.061224	0	0.297872	0.090909	0.210526	0.020833	0.027778	0.2625	0.320513	0.408163	0.191011	0	0.21875	0	0.435897	0	0.128205	0.17284	0.195652	0.262295	0.193548
1:6042951	0.171429	0.369565	0.215385	0.324324	0.286957	0.041667	0.490566	0.151515	0.666667	0.0625	0.416667	0.193548	0.354839	0.590909	0.309524	0.296296	0.836066	0	0.299065	0.242424	0.222222	0	0.083333	0.32967	0.131579	0.255319	0.638298	0.185185	0.105882	0.172414	0.386364	0.090909	0.136364	0.15	0.029412	0.454545	0.243243	0.870968	0.030769	0	0.272727	0.243243	0.675	0.108108	0.320513	0.111111	0	0.428571	0.22449
1:6042957	0.257143	0.394737	0.477273	0.382353	0.311321	0.102941	0.142857	0.307692	0.66	0	0.12069	0.381818	0.237288	0.545455	0.350649	0.02	0.854545	0	0.319588	0.47541	0.05	0	0	0.82716	0.393939	0.1875	0.439024	0.270833	0.023256	0	0.16	0.074627	0	0.212766	0.357143	0.605634	0.508772	0.863636	0.21875	0	0.245283	0.25	0.228571	0.354839	0.347222	0.153846	0.060976	0.387097	0.257576
1:20395337	0.91906	0.881356	0.866667	0.891791	0.881007	0.855895	0.871585	0.907928	0.880102	0.872642	0.887417	0.91018	0.918675	0.914557	0.891156	0.931559	0.927778	0.879032	0.862179	0.831034	0.849421	0.912752	0.878676	0.88674	0.859316	0.946939	0.893443	0.871901	0.893333	0.87747	0.901274	0.956522	0.881188	0.837838	0.898551	0.855615	0.880531	0.863636	0.92	0.777778	0.854701	0.880368	0.918831	0.949807	0.889251	0.945783	0.923077	0.93401	0.919847
1:20975027	0.890034	0.862539	0.845045	0.888889	0.830009	0.912162	0.829762	0.894962	0.919273	0.886311	0.945946	0.75508	0.886463	0.907731	0.930055	0.92562	0.882732	0.87794	0.942529	0.901136	0.916049	0.923077	0.898585	0.829504	0.889671	0.905906	0.858277	0.854742	0.928177	0.887879	0.901639	0.964286	0.869221	0.881789	0.857143	0.830424	0.923341	1	0.742105	0.896825	0.827889	0.890688	0.897183	0.883614	0.880597	0.89899	0.736264	0.823964	0.824427
1:20975037	0.928854	0.858156	0.89573	0.898901	0.838742	0.903125	0.850427	0.919471	0.932704	0.888587	0.943128	0.735395	0.891408	0.893004	0.923645	0.908571	0.892954	0.858736	0.940127	0.907846	0.899705	0.942029	0.902338	0.80203	0.879947	0.897229	0.889027	0.861183	0.942584	0.876116	0.901351	0.929204	0.855403	0.883943	0.840176	0.856094	0.92716	0.991304	0.708333	0.898592	0.806497	0.889047	0.8976	0.902479	0.884932	0.914591	0.733333	0.830821	0.840252
1:20975080	0.429224	0.625	0.617493	0.650856	0.649102	0.638736	0.621488	0.541085	0.53022	0.697324	0.792835	0.61165	0.667141	0.362847	0.699577	0.751138	0.466216	0.685624	0.805873	0.726667	0.648789	0.679245	0.631399	0.584013	0.598765	0.734633	0.65449	0.667802	0.688	0.598916	0.554983	0.490566	0.621392	0.823864	0.562295	0.586558	0.668175	0.84	0.504762	0.672316	0.671053	0.690476	0.704453	0.68638	0.610475	0.408072	0.485149	0.493852	0.614173
1:20975115	0.166909	0.340729	0.351464	0.350291	0.277188	0.317557	0.302048	0.213141	0.190202	0.346304	0.36528	0.339683	0.276219	0.135755	0.378539	0.393673	0.163934	0.3829	0.369168	0.330784	0.332632	0.321617	0.314501	0.354059	0.292982	0.397086	0.359489	0.365571	0.349381	0.335453	0.264432	0.228261	0.304598	0.422998	0.283871	0.332512	0.33275	0.363636	0.1625	0.317757	0.403131	0.349338	0.326711	0.247379	0.282609	0.156425	0.375	0.219178	0.311388
1:22108442	0.897959	0.851648	0.89781	0.766667	0.761628	0.805195	0.739645	0.871622	0.811705	0.68932	0.710145	0.762821	0.84555	0.915751	0.725	0.939394	0.851675	0.846847	0.721311	0.857143	0.676768	0.865385	0.893617	0.799528	0.738095	0.807692	0.635294	0.864407	0.73955	0.814433	0.852713	0.592593	0.789883	0.556818	0.85	0.790698	0.830189	0.619048	0.833333	0.634483	0.809524	0.758364	0.828704	0.779661	0.773134	0.88764	0.827586	0.870588	0.527273
1:24629790	0.687285	0.836066	0.864078	0.853448	0.757925	0.77551	0.716981	0.750831	0.727536	0.753247	0.82716	0.808642	0.757085	0.821549	0.779006	0.892857	0.698885	0.728155	0.888889	0.737374	0.726619	0.912698	0.793103	0.765799	0.676056	0.753247	0.788321	0.683544	0.790625	0.811475	0.805195	0.515152	0.881057	0.7875	0.590361	0.834862	0.789474	0.833333	0.939394	0.727273	0.578947	0.817073	0.792531	0.774194	0.792157	0.728814	0.714286	0.784091	0.604396
1:29618387	0.973282	0.98441	0.979233	0.987179	0.978495	0.978214	0.972521	0.972296	0.942012	0.943534	0.983294	0.974286	0.979721	0.980061	0.979874	0.971983	0.972671	0.962094	0.980583	0.958869	0.976562	0.96063	0.952083	0.991094	0.982262	0.957831	0.97451	0.972632	0.982301	0.954813	0.974961	0.849057	0.986446	0.973236	0.98627	0.973301	0.967442	0.992	0.921053	0.966667	0.969407	0.980712	0.983471	0.983452	0.972756	0.970402	0.935185	0.970703	0.953947
1:29618390	0.97707	0.953333	0.971338	0.978386	0.958221	0.97593	0.972716	0.959211	0.926946	0.976147	0.990408	0.984263	0.97954	0.956182	0.975888	0.961123	0.96393	0.963235	0.980583	0.966495	0.962302	0.977742	0.939834	0.975734	0.975771	0.964215	0.951362	0.9625	0.974416	0.964567	0.940063	0.961538	0.984848	0.982927	0.951835	0.973301	0.981395	0.95935	0.921053	0.968013	0.976879	0.984985	0.956594	0.978469	0.963993	0.968153	0.962264	0.972167	0.96468
1:29618431	0.628272	0.698113	0.809524	0.786184	0.780399	0.790451	0.728086	0.604824	0.669983	0.791667	0.806548	0.763636	0.727113	0.562358	0.781095	0.854167	0.583815	0.787565	0.862928	0.753666	0.774272	0.715481	0.803526	0.631985	0.614776	0.77381	0.716628	0.870886	0.739635	0.699531	0.714953	0.689655	0.77458	0.79868	0.721649	0.697222	0.775401	0.910256	0.671429	0.79759	0.792746	0.817967	0.74359	0.81194	0.713666	0.718204	0.62069	0.704433	0.806701
1:35122879	0.277056	0.095694	0.069364	0.113636	0.057851	0.11399	0.077273	0.139423	0.151408	0.042781	0.034483	0.089552	0.053812	0.214612	0.060302	0.016807	0.252809	0.11465	0.036232	0.061069	0.064935	0.084577	0.1	0.078534	0.10929	0.03681	0.065359	0.04	0.067308	0.081633	0.168142	0.416667	0.061856	0.016667	0.126984	0.066667	0.025424	0.066667	0	0.110429	0.03913	0.048193	0.072289	0.1	0.105263	0.16	0	0.070513	0.052885
1:35122901	0.348243	0.150215	0.114894	0.105263	0.101639	0.156682	0.170819	0.278986	0.248521	0.075472	0.029851	0.092025	0.091216	0.439716	0.097744	0.044444	0.513834	0.088889	0.0625	0.10596	0.143617	0.166667	0.19774	0.093878	0.123153	0.015625	0.125	0.035928	0.088123	0.288372	0.265517	0.315789	0.100877	0.053922	0.28	0.263959	0.044776	0.045455	0.131579	0.156098	0.112195	0.158416	0.231441	0.115385	0.319728	0.323529	0.142857	0.213873	0.026316
1:35122910	0.55205	0.255319	0.139241	0.203252	0.148734	0.204545	0.223404	0.375887	0.382857	0.090909	0.147059	0.158537	0.158249	0.522807	0.151515	0.043796	0.532872	0.128492	0.031056	0.136364	0.183784	0.2607	0.22905	0.155102	0.166667	0.089474	0.144444	0.096386	0.140152	0.316279	0.417241	0.631579	0.148649	0.058537	0.456954	0.09901	0.089552	0.086957	0.153846	0.22439	0.239234	0.167488	0.263158	0.20625	0.380952	0.464706	0.26087	0.287356	0.083333
1:35122934	0.51875	0.245989	0.145833	0.181452	0.107937	0.248869	0.234043	0.369565	0.334294	0.066351	0.072993	0.166163	0.150502	0.466431	0.134831	0.021277	0.568493	0.192308	0.04375	0.141026	0.217391	0.205426	0.207865	0.115702	0.182266	0.035897	0.140449	0.047619	0.111538	0.295455	0.417808	0.473684	0.14218	0.029126	0.424837	0.321951	0.059701	0.086957	0.175	0.145631	0.242718	0.153465	0.286957	0.179012	0.239216	0.387879	0.217391	0.287356	0.1
1:35122952	0.284746	0.143646	0.084821	0.093496	0.04878	0.170616	0.127907	0.131474	0.191638	0.029412	0.007576	0.058824	0.047101	0.29249	0.067729	0.007092	0.467681	0.071823	0.020134	0.066225	0.114943	0.091667	0.096591	0.072072	0.098361	0.218579	0.080925	0.02454	0.065306	0.102941	0.220974	0.235294	0.0625	0.020101	0.148649	0.010256	0.015504	0	0.054054	0.110526	0.08	0.080645	0.188341	0.102564	0.113924	0.25	0	0.112426	0.05
1:35122960	0.345865	0.134969	0.050691	0.072034	0.07722	0.164251	0.078603	0.155251	0.239669	0.031746	0.058333	0.042553	0.071429	0.324675	0.069264	0.02963	0.36214	0.100592	0.007092	0.089655	0.096774	0.089686	0.071429	0.086294	0.086207	0.225275	0.073171	0.018987	0.035088	0.25	0.216667	0.375	0.088235	0.026455	0.19863	0.027624	0.016	0	0.088235	0.096045	0.035714	0.066667	0.070707	0.129252	0.118721	0.273973	0.052632	0.1375	0.060773
1:35122963	0.209486	0.160494	0.032407	0.07265	0.044534	0.068627	0.081818	0.169903	0.234783	0.042781	0.008475	0.108787	0.053498	0.296804	0.048889	0.014815	0.225	0.067073	0.028986	0.096552	0.084967	0.123223	0.067073	0.066327	0.069767	0.022346	0.08642	0.012658	0.035874	0.217172	0.179825	0.3125	0.054545	0.010929	0.15493	0.028571	0.02521	0	0.064516	0.058824	0.206186	0.042683	0.072165	0.069444	0.14218	0.194245	0	0.116129	0.034091
1:35122969	0.281513	0.132075	0.049261	0.065789	0.04329	0.106383	0.062201	0.132979	0.213953	0.02809	0.026087	0.048889	0.034934	0.220588	0.044776	0.007752	0.244541	0.05298	0.028986	0.121429	0.057554	0.080808	0.074074	0.05291	0.04878	0.029586	0.032258	0.02	0.029412	0.219895	0.181395	0.142857	0.07947	0.036232	0.162963	0.017544	0.026087	0	0	0.094937	0.064516	0.046358	0.073034	0.108696	0.075758	0.131387	0.15	0.09396	0.041667
1:37110593	0.084507	0.04	0.02	0.030837	0.024768	0.033654	0.030043	0.038889	0.040248	0.013216	0.017621	0.032609	0.011811	0.068826	0.021368	0.008097	0.070312	0.036082	0.004098	0.046512	0.025253	0.012931	0.008889	0.007246	0.026042	0.0131	0.027149	0.018727	0.072327	0.041841	0.054795	0.151515	0.023256	0.057554	0.087302	0.010811	0.008547	0	0.021739	0.044944	0.031056	0.022364	0.005435	0.159021	0.187023	0.033557	0.05	0.005181	0.032967
1:37110600	0.099174	0.066667	0.108504	0.06	0.007673	0.047619	0.05098	0.06	0.082687	0.015686	0.027132	0.035599	0.020478	0.083942	0.009836	0.024823	0.096346	0.031532	0.019231	0.009259	0.017857	0.011538	0.04878	0.022508	0.008889	0.011321	0.026718	0.017007	0.046512	0.022059	0.063241	0.025641	0.015789	0	0.059041	0.052133	0.022222	0.033333	0.0125	0.038462	0.021858	0.032836	0.046729	0.025788	0.16	0.047619	0.015385	0.027397	0.027027
1:37110602	0.15748	0.056	0.11831	0.054264	0.015	0.061983	0.05364	0.052632	0.093023	0.003922	0.011111	0.044304	0.023102	0.110714	0.034921	0.013699	0.115132	0.022124	0.011321	0.061674	0.021834	0.026022	0.052632	0.009804	0.013274	0.0369	0.010989	0.016447	0.022161	0.028881	0.060606	0.128205	0.058824	0.023392	0.092857	0.026906	0.021661	0	0.034884	0.027907	0.038889	0.029674	0.042254	0.028249	0.194175	0.087209	0.015625	0.02193	0.043668
1:37110657	0.062635	0.02507	0	0.012255	0.008361	0.025707	0.019417	0.027363	0.043825	0	0	0.016771	0.010549	0.057078	0.002146	0.004751	0.082938	0.016807	0.016129	0.02439	0.003226	0.004819	0.01676	0.012987	0.020349	0	0.007282	0.007812	0.014862	0.024129	0.015915	0.037736	0.029499	0	0.03662	0	0.012626	0	0	0.011696	0.009119	0.011312	0	0.009091	0.023758	0.044177	0	0.009772	0.015337
1:37110661	0.094624	0.024931	0.011601	0.039216	0.010118	0.033419	0.01956	0.0575	0.086	0.011799	0.026471	0.039916	0.035865	0.110092	0.017131	0.016827	0.135392	0.019499	0.01087	0.024476	0.025806	0.026829	0.05042	0.013072	0.031977	0.03681	0.017115	0.056	0.017094	0.03523	0.02957	0.113208	0.043988	0.012552	0.045198	0.018182	0.005038	0.075472	0	0.017544	0.143731	0.03132	0.012723	0.020595	0.071584	0.041322	0	0.039216	0.021875
1:37110692	0.112172	0.011662	0.012821	0.047859	0.007874	0.066298	0.028986	0.051491	0.076744	0.022508	0.014035	0.051095	0.023697	0.096515	0.010178	0.042667	0.156695	0.034884	0.013115	0.025	0.010563	0.02681	0.042683	0.005602	0.011976	0.025974	0.041451	0.026316	0.022663	0.040698	0.040268	0.104167	0.026144	0.009009	0.05136	0.021538	0.016	0.272727	0	0.06993	0.012821	0.017291	0.039326	0.008798	0.040107	0.110132	0.09375	0.02069	0.052288
1:59215825	0.965278	0.904255	0.958333	0.958333	0.897959	0.941667	0.924528	0.961165	0.957672	0.969697	0.931034	0.953125	0.878261	0.973684	0.916129	0.933962	0.94898	0.897436	0.950355	0.909091	0.964912	0.990654	0.956522	0.980392	0.964706	0.966102	0.971963	0.958333	0.934426	0.92381	0.94898	0.875	0.872881	0.954955	0.987952	0.889764	0.878505	0.866667	0.904762	0.951807	1	0.91875	0.977011	0.963636	1	0.864407	0.875	0.9375	0.935065
1:59215925	0.909091	0.706406	0.735537	0.776213	0.707401	0.632582	0.715686	0.880808	0.684049	0.656118	0.778043	0.7296	0.822719	0.917969	0.59132	0.843352	0.864198	0.60198	0.829596	0.685535	0.64823	0.829787	0.725417	0.660777	0.760286	0.870201	0.627787	0.872727	0.65458	0.749571	0.865672	0.984127	0.774141	0.405797	0.845161	0.720183	0.871734	0.679104	0.857143	0.558195	0.73125	0.660606	0.630588	0.78211	0.781321	0.894349	0.818182	0.909091	0.661258
1:59215932	0.917785	0.781667	0.787597	0.866864	0.810427	0.780844	0.803922	0.899818	0.761696	0.791139	0.89154	0.820472	0.884808	0.944043	0.682842	0.922034	0.854015	0.692748	0.891393	0.760331	0.770355	0.889135	0.824916	0.740741	0.842193	0.928328	0.717791	0.886756	0.722826	0.795527	0.904306	0.96875	0.78744	0.505967	0.843943	0.786177	0.911504	0.792308	0.845455	0.665924	0.777996	0.802682	0.724289	0.811839	0.831579	0.911422	0.929204	0.926339	0.755725
1:59215960	0.879336	0.686131	0.673105	0.679379	0.652493	0.573394	0.582915	0.826087	0.622795	0.589695	0.664093	0.647226	0.729773	0.878939	0.500888	0.822967	0.720508	0.524618	0.701754	0.541971	0.537109	0.795547	0.703876	0.530516	0.764613	0.770465	0.544669	0.782143	0.572115	0.649852	0.728713	0.955882	0.708065	0.401003	0.768797	0.642412	0.82	0.612676	0.715517	0.548023	0.69459	0.690972	0.612245	0.753876	0.758929	0.868526	0.615385	0.809829	0.605217
1:59215968	0.904448	0.6851	0.666144	0.674855	0.639017	0.559211	0.59325	0.839015	0.633383	0.586957	0.675197	0.699708	0.701724	0.897391	0.524715	0.812808	0.734226	0.527241	0.704591	0.531835	0.538153	0.802846	0.683625	0.550622	0.757624	0.765957	0.564065	0.783019	0.583607	0.637879	0.722581	0.9375	0.716287	0.34555	0.757937	0.668161	0.833333	0.575	0.71	0.520576	0.696751	0.644401	0.642222	0.757085	0.750462	0.86214	0.754545	0.809211	0.631485
1:59215985	0.855691	0.692884	0.681188	0.715686	0.662857	0.606695	0.728889	0.836782	0.693676	0.635922	0.717241	0.722504	0.704348	0.828512	0.610451	0.85214	0.754258	0.565217	0.82093	0.550661	0.578283	0.824121	0.690522	0.583333	0.756385	0.766667	0.573237	0.808511	0.592516	0.726619	0.732824	0.804348	0.726681	0.485804	0.781395	0.691843	0.808717	0.591398	0.677419	0.564433	0.730193	0.670051	0.661247	0.7981	0.755656	0.821138	0.818182	0.832317	0.667411
1:59216013	0.784848	0.539295	0.476636	0.508427	0.53719	0.503226	0.545723	0.773852	0.581818	0.483471	0.621118	0.542416	0.682848	0.846667	0.416382	0.815217	0.700337	0.370492	0.579114	0.459184	0.41573	0.715232	0.564738	0.473333	0.593443	0.705882	0.418953	0.680412	0.431034	0.498516	0.582781	0.84	0.668896	0.199029	0.774194	0.553648	0.694245	0.440678	0.736842	0.400735	0.566775	0.537367	0.702128	0.701695	0.620579	0.741935	0.714286	0.610619	0.530351
1:59320820	0.983425	0.953674	0.962359	0.975936	0.957143	0.956452	0.96793	0.964286	0.980882	0.946181	0.944715	0.961538	0.954907	0.977918	0.897842	0.926606	0.972727	0.958188	0.943005	0.985637	0.946691	0.97094	0.948276	0.957611	0.980597	0.966292	0.938462	0.957746	0.982595	0.96745	0.991135	0.984848	0.956107	0.889292	0.979516	0.942918	0.974684	0.9875	1	0.96696	0.981964	0.978947	0.942982	0.912065	0.94087	0.965909	0.86747	0.928571	0.980216
1:59320828	0.93588	0.962145	0.939431	0.940239	0.929178	0.913112	0.895954	0.972561	0.949128	0.929947	0.951334	0.874648	0.839264	0.984301	0.945166	0.944186	0.942029	0.949827	0.940514	0.944444	0.908108	0.979899	0.920849	0.909565	0.953383	0.95572	0.924623	0.940455	0.962963	0.92973	0.968085	0.938931	0.933712	0.956767	0.97037	0.931106	0.89899	0.975309	1	0.949561	0.960552	0.97463	0.932347	0.918164	0.917832	0.926829	0.886076	0.916667	0.901257
1:59771411	0.39495	0.180608	0.163031	0.18923	0.158609	0.159846	0.166002	0.373921	0.394013	0.123043	0.158744	0.125115	0.210858	0.378233	0.205934	0.117536	0.554949	0.16773	0.186961	0.203532	0.232143	0.359665	0.217883	0.270684	0.255338	0.068206	0.173435	0.217172	0.27033	0.142995	0.041985	0.245614	0.202429	0.159817	0.269958	0.281938	0.095628	0.018634	0.047847	0.246714	0.179104	0.150763	0.272345	0.201077	0.253378	0.291304	0.045752	0.276413	0.167959
1:59771434	0.175875	0.041525	0.022244	0.064111	0.104282	0.066753	0.052597	0.230139	0.134733	0.059296	0.04176	0.042056	0.101093	0.142857	0.087537	0.047386	0.262898	0.061014	0.033953	0.105882	0.12203	0.132766	0.066667	0.155474	0.049142	0.04	0.060161	0.045574	0.116895	0.046569	0.021395	0.246637	0.049037	0.098278	0.052533	0.148148	0.045234	0.127854	0.028736	0.056522	0.077008	0.091433	0.086408	0.04878	0.118802	0.188377	0.022222	0.095652	0.034247
1:61414335	0.828063	0.864979	0.873385	0.84375	0.81157	0.819635	0.885135	0.813472	0.798265	0.753521	0.915493	0.820952	0.834951	0.764822	0.845614	0.891365	0.845666	0.825603	0.885475	0.680095	0.747573	0.865347	0.815126	0.723938	0.80303	0.891304	0.796196	0.839674	0.867238	0.827214	0.810044	0.967742	0.827423	0.850909	0.923077	0.827338	0.903654	0.735294	0.891892	0.792079	0.883375	0.778481	0.856481	0.892966	0.839713	0.874317	0.470588	0.732468	0.804217
1:62252815	0.53271	0.708075	0.746835	0.709544	0.844398	0.570934	0.746929	0.39233	0.439394	0.75	0.562963	0.736232	0.655385	0.287257	0.852632	0.79878	0.350181	0.879902	0.829787	0.809524	0.78355	0.371831	0.720721	0.846797	0.799087	0.839623	0.795181	0.748971	0.725552	0.881041	0.378571	0.428571	0.716535	0.921788	0.369099	0.72381	0.77451	0.769231	0.871795	0.726236	0.583333	0.729231	0.707904	0.753927	0.488673	0.617347	0.536585	0.638009	0.713262
1:62252830	0.385965	0.548589	0.66087	0.580087	0.674938	0.480144	0.57337	0.295082	0.37284	0.610895	0.492248	0.592233	0.566308	0.143868	0.76484	0.731707	0.290837	0.772959	0.797814	0.789474	0.668161	0.28125	0.561321	0.563798	0.630841	0.776119	0.71308	0.721393	0.60424	0.680608	0.401639	0.521739	0.691877	0.752941	0.359091	0.613861	0.701031	0.5	0.702703	0.540984	0.513636	0.588997	0.567901	0.508197	0.34	0.534091	0.419355	0.543779	0.543796
1:69083222	0.995074	0.996721	0.770186	0.979167	0.981481	0.977941	0.985849	0.994429	0.962756	0.949458	0.965116	0.980609	0.981873	0.927711	0.966387	0.984211	0.991342	0.995798	1	1	0.989051	0.959786	0.908213	0.97319	0.978836	0.985915	0.964567	0.983051	0.930931	1	0.913824	1	0.938953	0.759259	0.980519	1	0.994652	1	1	0.993884	0.993711	0.945946	0.983568	0.992126	0.995238	1	0.986301	0.962617	0.986425
1:69083232	0.982716	0.964516	0.735772	0.994792	0.983696	0.988372	0.99763	0.975543	0.953271	0.98893	0.994118	0.964578	0.99115	0.935154	0.931535	0.994949	0.980645	1	0.822086	0.996078	0.981818	0.923913	0.947115	0.928382	0.989744	0.950704	0.991935	1	0.923077	1	0.969424	1	0.994429	0.72807	1	1	0.983957	1	1	0.973134	0.98	0.980769	0.988208	0.976378	0.983133	1	1	0.96729	0.973214
1:75003995	0.280303	0.161417	0.065844	0.071429	0.042763	0.067669	0.107692	0.178138	0.162698	0.068182	0.062241	0.120536	0.090323	0.2749	0.05	0.009585	0.202658	0.064748	0.030303	0.038961	0.111913	0.114155	0.094463	0.111111	0.084942	0.016667	0.053125	0.049107	0.063063	0.095833	0.119565	0.15625	0.035533	0.027778	0.157676	0.035088	0.008889	0.019231	0.222222	0.127193	0.103175	0.061404	0.128205	0.072797	0.102439	0.208092	0.130435	0.179039	0.05298
1:75004003	0.22082	0.118467	0.131579	0.030303	0.022727	0.132686	0.028796	0.085034	0.072626	0.02518	0.010033	0.073359	0.061008	0.219081	0.033557	0.005618	0.128134	0.024194	0.010417	0.01476	0.069164	0.032847	0.027027	0.098305	0.070671	0.043333	0.015544	0.018116	0.040293	0.05	0.107784	0.213115	0.022989	0.019841	0.140411	0.02649	0.003953	0.018519	0.04	0.060498	0.067961	0.038168	0.090909	0.024561	0.06746	0.107477	0.227273	0.093385	0.06383
1:75004006	0.227147	0.079545	0.091463	0.020979	0.050459	0.065934	0.078829	0.138462	0.070866	0.025478	0.02029	0.062284	0.091133	0.230769	0.035821	0.012077	0.199519	0.019002	0.009404	0.015576	0.057072	0.039634	0.045918	0.078078	0.055556	0.015924	0.054245	0.032258	0.032573	0.084795	0.071979	0.171875	0.007042	0.035336	0.14557	0.054545	0.031915	0.066667	0.076923	0.055901	0.071429	0.026059	0.117647	0.038123	0.036184	0.195312	0.222222	0.116129	0.068493
1:75004026	0.177551	0.075862	0.02619	0.056751	0.01461	0.044053	0.050946	0.125891	0.079755	0.011416	0.009639	0.044444	0.042048	0.105932	0.025052	0.00885	0.178967	0.021318	0.005362	0.016575	0.143737	0.021429	0.062053	0.058952	0.07598	0.038781	0.04291	0.02457	0.052743	0.062635	0.076305	0.189474	0.029973	0.020833	0.123989	0.031008	0.006098	0.061947	0.213333	0.056738	0.065217	0.033163	0.097792	0.105263	0.056338	0.121875	0	0.092965	0.051064
1:75004032	0.169388	0.124413	0.063529	0.01378	0.016051	0.035794	0.026588	0.061224	0.04142	0.016317	0.014458	0.049875	0.023576	0.116667	0.034553	0.015152	0.121101	0.027237	0.013624	0.007853	0.076459	0.026128	0.032558	0.036403	0.026961	0.008264	0.039252	0.007595	0.054968	0.05	0.070707	0.042553	0.021918	0.026525	0.078378	0.010444	0.011696	0.034483	0.024691	0.076372	0.051213	0.028497	0.083067	0.030233	0.061176	0.113703	0	0.069479	0.010776
1:77479563	0.52164	0.821429	0.824176	0.888889	0.746696	0.735955	0.790076	0.656885	0.598985	0.631868	0.635762	0.79322	0.766667	0.595819	0.715962	0.710526	0.525799	0.67027	0.613208	0.8125	0.631579	0.557065	0.522388	0.718579	0.588785	0.698276	0.766423	0.651786	0.749354	0.683168	0.525386	0.555556	0.663743	0.790698	0.5	0.817647	0.885417	0.925926	0.818182	0.747989	0.652778	0.75	0.745318	0.561538	0.518006	0.732283	0.609756	0.816514	0.636364
1:81294617	0.054156	0.073955	0.044271	0.092176	0.105882	0.092287	0.074935	0.032333	0.044469	0.136662	0.198047	0.102845	0.054466	0.060724	0.061028	0.239389	0.053247	0.078249	0.137485	0.05643	0.038737	0.041801	0.06632	0.046914	0.098592	0.165021	0.095785	0.220285	0.043069	0.090909	0.043548	0	0.065621	0.060032	0.035156	0.10772	0.136578	0.014925	0.114583	0.066007	0.0976	0.094044	0.113846	0.141892	0.047957	0.037139	0.084615	0.130435	0.066138
1:81294624	0.013784	0.020256	0.014157	0.025806	0.022269	0.010884	0.010323	0.006873	0.013994	0.007853	0.104972	0.016199	0.017335	0.008537	0.01606	0.064626	0.002548	0.019815	0.032558	0.016	0.018598	0.004762	0.029677	0.006211	0.02095	0.027701	0.021656	0.05836	0.009459	0.018919	0.009615	0	0.012912	0.006202	0.011719	0.017794	0.05102	0.007519	0	0.036125	0.025357	0.042453	0.012195	0.057336	0.039076	0.009629	0.007752	0.024961	0.006519
1:82867840	0.363914	0.201581	0.205761	0.188612	0.122905	0.115556	0.221264	0.440397	0.323944	0.153488	0.239437	0.236923	0.160656	0.328729	0.100592	0.30303	0.344	0.130045	0.209821	0.182927	0.178832	0.458445	0.244565	0.13308	0.204167	0.365297	0.148837	0.28	0.176471	0.131687	0.358543	0.363636	0.15625	0.063218	0.323077	0.186528	0.244	0.363636	0.151515	0.289963	0.198157	0.183099	0.283019	0.205714	0.323024	0.385027	0.043478	0.256684	0.102804
1:83261598	0.992224	0.975182	0.982919	0.979812	0.972424	0.978723	0.982484	0.982759	0.989282	0.983165	0.992095	0.978091	0.970992	0.991018	0.979969	0.988095	0.979779	0.982456	0.9875	0.971056	0.977153	0.970639	0.970356	0.984874	0.968442	0.971235	0.982609	0.970954	0.975884	0.984301	0.969136	1	0.985989	0.991561	0.987552	0.982955	0.978339	1	0.973684	0.976517	0.981197	0.986692	0.989708	0.963325	0.971808	0.967568	1	0.986047	0.981516
1:83261628	0.633621	0.782178	0.83945	0.755442	0.891334	0.765823	0.815906	0.741848	0.657084	0.894817	0.793774	0.806407	0.849645	0.599099	0.834278	0.808061	0.548922	0.863793	0.880819	0.803519	0.782828	0.638571	0.79572	0.778302	0.802419	0.689482	0.875622	0.790744	0.827688	0.830015	0.595194	0.723404	0.861751	0.795455	0.640082	0.876953	0.712963	0.868421	0.74359	0.831283	0.781403	0.790295	0.716239	0.743529	0.655172	0.654321	0.581818	0.841629	0.79115
1:85293478	0.347445	0.378882	0.182706	0.237164	0.329268	0.285908	0.27591	0.350896	0.340611	0.362205	0.295282	0.24032	0.316777	0.289106	0.37514	0.212121	0.293447	0.350759	0.358025	0.343416	0.347458	0.285	0.258544	0.253681	0.372414	0.281037	0.411402	0.240169	0.396524	0.197772	0.382398	0.5	0.289398	0.318605	0.346056	0.392661	0.448529	0.175676	0.323529	0.385915	0.261905	0.349662	0.435101	0.230932	0.334694	0.302	0.666667	0.401186	0.345041
1:85302437	0.275676	0.153153	0.16763	0.166667	0.125891	0.119691	0.194719	0.283871	0.196682	0.138983	0.028777	0.145038	0.113924	0.313225	0.059406	0.069444	0.294118	0.100372	0.038585	0.106762	0.17	0.233422	0.103858	0.166667	0.106897	0.042918	0.145228	0.033784	0.068376	0.165517	0.179063	0.428571	0.147436	0.129167	0.28453	0.148289	0.034884	0	0.2	0.079585	0.179878	0.14717	0.064777	0.144444	0.166667	0.42053	0	0.209059	0.148014
1:85302447	0.259709	0.149457	0.135338	0.118072	0.088757	0.195876	0.106583	0.232143	0.14823	0.091483	0.033445	0.105769	0.095923	0.200426	0.081571	0.05277	0.263617	0.055556	0.027108	0.077419	0.163972	0.149038	0.174863	0.15	0.165109	0.042471	0.127907	0.056782	0.138743	0.242331	0.194872	0.3	0.273556	0.028112	0.167082	0.168421	0.044068	0	0.083333	0.114754	0.163889	0.123711	0.052045	0.164444	0.115108	0.296407	0	0.162866	0.10101
1:85302452	0.46778	0.182741	0.189956	0.226328	0.275304	0.240385	0.189189	0.334247	0.32766	0.153374	0.097484	0.235023	0.174641	0.436105	0.186969	0.058376	0.493878	0.195364	0.031519	0.179245	0.271949	0.271689	0.180879	0.208075	0.234043	0.091575	0.194346	0.075529	0.111111	0.246377	0.323601	0.482759	0.238095	0.089494	0.329466	0.198606	0.043614	0.115385	0.125	0.148867	0.253561	0.203883	0.124542	0.218107	0.297945	0.473529	0.105263	0.417476	0.185668
1:85302459	0.51663	0.33494	0.208861	0.297357	0.293436	0.304734	0.229885	0.343915	0.329293	0.178886	0.104348	0.236842	0.213636	0.499025	0.179348	0.126214	0.464706	0.201863	0.079179	0.265672	0.274428	0.308855	0.15869	0.269886	0.276657	0.136364	0.168459	0.108883	0.195704	0.219178	0.373832	0.064516	0.209877	0.142857	0.387755	0.284768	0.107784	0.357143	0.291667	0.191045	0.287634	0.166667	0.235495	0.224335	0.276527	0.554318	0	0.335423	0.235465
1:85302464	0.654428	0.421546	0.325726	0.369979	0.417279	0.44152	0.340845	0.523196	0.416058	0.225352	0.144092	0.353579	0.344902	0.612245	0.323834	0.137931	0.549515	0.371951	0.095368	0.364985	0.381048	0.419831	0.366594	0.428571	0.303977	0.14726	0.3391	0.133144	0.36092	0.344262	0.444954	0.606061	0.450746	0.329787	0.58952	0.421569	0.243402	0.482759	0.25	0.275362	0.349206	0.320988	0.222222	0.423664	0.357143	0.648936	0.157895	0.40566	0.358757
1:85302503	0.417559	0.218509	0.150515	0.20362	0.128049	0.289017	0.18845	0.296196	0.301811	0.092697	0.126801	0.227941	0.253363	0.501916	0.179245	0.09973	0.42803	0.169184	0.118343	0.184848	0.161157	0.269565	0.142539	0.128492	0.294118	0.11	0.16388	0.124309	0.145408	0.16129	0.348946	0.56	0.206587	0.121429	0.368764	0.127517	0.109091	0.24	0.357143	0.12894	0.241848	0.128289	0.179054	0.196154	0.294118	0.403694	0.473684	0.160377	0.183288
1:85302506	0.248227	0.178756	0.134172	0.140187	0.121086	0.168116	0.139535	0.247159	0.181053	0.070028	0.112426	0.181122	0.159806	0.34714	0.077859	0.090411	0.321577	0.189274	0.048193	0.164038	0.176596	0.23908	0.101617	0.103746	0.185714	0.080537	0.147887	0.087324	0.096354	0.115282	0.307125	0	0.095847	0.101449	0.392461	0.174061	0.079511	0.304348	0.357143	0.116719	0.171348	0.164286	0.111111	0.160156	0.17301	0.32687	0	0.180645	0.210243
1:85303820	0.193277	0.030562	0.024113	0.035339	0.048038	0.018627	0.0947	0.042198	0.068008	0.015075	0.008715	0.047887	0.02072	0.138768	0.006263	0.019737	0.093978	0.012022	0.005597	0.055713	0.03186	0.034161	0.066841	0.03534	0.00202	0.014139	0.003942	0.016269	0.019818	0	0.146154	0.005682	0.025203	0	0.057607	0.036212	0.001176	0	0	0.009967	0.081229	0.002004	0.052809	0.008319	0.009025	0.043771	0	0.136218	0.066749
1:85305201	0.301205	0.387574	0.161681	0.169628	0.107872	0.204782	0.11165	0.249638	0.195927	0.060426	0.099553	0.08093	0.22253	0.198296	0.107703	0.068966	0.391963	0.07404	0.062893	0.11781	0.126083	0.133021	0.270799	0.165	0.225287	0.148734	0.130268	0.116763	0.063877	0.195785	0.376478	0.076471	0.114627	0.00878	0.242152	0.105005	0.116928	0.009346	0.011494	0.086826	0.184091	0.100803	0.077454	0.1872	0.392125	0.198234	0.029851	0.239306	0.218623
1:85305217	0.213345	0.262546	0.122847	0.027365	0.039492	0.175594	0.068715	0.139349	0.186186	0.023377	0.090868	0.124485	0.079481	0.151194	0.035931	0.059423	0.27027	0.041933	0.051681	0.045765	0.041893	0.113853	0.036261	0.06759	0.066026	0.070219	0.020101	0.051082	0.022575	0.112948	0.230057	0.456647	0.072829	0.008006	0.212233	0.091295	0.072702	0	0.004535	0.042529	0.053398	0.081536	0.091033	0.135593	0.192062	0.161345	0.002817	0.13836	0.082146
1:85305220	0.350759	0.395586	0.264986	0.206478	0.097029	0.276375	0.164171	0.341395	0.3973	0.078897	0.170285	0.173085	0.199847	0.332087	0.135539	0.089584	0.450639	0.088156	0.057457	0.101641	0.109747	0.210265	0.249876	0.197643	0.170664	0.19546	0.127497	0.109121	0.117578	0.171908	0.468672	0.378261	0.148387	0.095035	0.441829	0.191406	0.04637	0.009259	0.009346	0.235429	0.148801	0.157601	0.172913	0.215143	0.380442	0.322531	0.019663	0.223214	0.262857
1:85305242	0.276221	0.236332	0.136003	0.122345	0.122464	0.22776	0.163453	0.234303	0.279658	0.181398	0.160953	0.152151	0.141855	0.2575	0.164652	0.09227	0.362303	0.052065	0.109489	0.19024	0.128495	0.215428	0.218981	0.176676	0.134294	0.116067	0.137865	0.128902	0.181065	0.200451	0.214827	0.10678	0.121832	0.129305	0.276065	0.121002	0.197144	0.433781	0.347701	0.071797	0.159771	0.208763	0.133905	0.180695	0.262854	0.201643	0.029213	0.195151	0.136585
1:85305251	0.420057	0.328713	0.330882	0.191672	0.195652	0.265281	0.201289	0.36968	0.332517	0.175141	0.142359	0.241029	0.164107	0.367832	0.137944	0.167416	0.467328	0.114804	0.052121	0.20965	0.189892	0.249109	0.256054	0.239379	0.16281	0.186555	0.134265	0.093092	0.123206	0.210807	0.457577	0.510899	0.195769	0.110451	0.32399	0.187469	0.20339	0.00141	0.203361	0.112676	0.19816	0.243172	0.11171	0.304025	0.312155	0.290727	0.357602	0.256048	0.062963
1:85305269	0.225983	0.194504	0.226491	0.088202	0.115626	0.126057	0.120029	0.187904	0.214784	0.067385	0.091913	0.123714	0.185339	0.227253	0.074506	0.116824	0.199941	0.100395	0.022922	0.076877	0.104184	0.067162	0.244289	0.177963	0.111538	0.103029	0.051201	0.06248	0.098264	0.166718	0.225437	0.175339	0.110673	0.119149	0.190289	0.125938	0.099136	0.219963	0.006849	0.133629	0.11299	0.153675	0.096464	0.078092	0.231221	0.209512	0.18738	0.207356	0.131384
1:85305273	0.360228	0.234208	0.345833	0.182723	0.213684	0.206734	0.22757	0.314328	0.360908	0.192982	0.103727	0.262839	0.259456	0.359318	0.188557	0.148305	0.357384	0.123765	0.047446	0.31042	0.287535	0.186337	0.263448	0.251993	0.115373	0.110416	0.135243	0.114664	0.161361	0.2314	0.379858	0.370188	0.159389	0.133028	0.41737	0.150446	0.107053	0.366667	0.134096	0.277502	0.221087	0.202945	0.095199	0.190215	0.380673	0.346834	0.182495	0.228055	0.187595
1:85305307	0.382665	0.231658	0.209618	0.142354	0.173344	0.291011	0.216109	0.388164	0.275253	0.15317	0.117156	0.19779	0.226845	0.340961	0.239286	0.119484	0.387716	0.147576	0.103986	0.223571	0.194818	0.243507	0.229425	0.202465	0.192954	0.094859	0.085341	0.123689	0.195576	0.204746	0.339323	0.457093	0.156004	0.094773	0.370533	0.132466	0.142891	0.173184	0.095429	0.206501	0.2083	0.177466	0.150509	0.210583	0.308587	0.392285	0.177489	0.172885	0.170018
1:85305314	0.366563	0.185237	0.151077	0.148556	0.128737	0.285608	0.174691	0.403839	0.245093	0.137694	0.077619	0.143394	0.209665	0.317174	0.168222	0.072611	0.419798	0.122422	0.085096	0.215134	0.122256	0.239163	0.138073	0.168079	0.12642	0.100796	0.065808	0.098213	0.124889	0.178113	0.336459	0.55843	0.15531	0.051159	0.34932	0.109823	0.129461	0.124042	0.127962	0.166832	0.206726	0.118324	0.098297	0.169251	0.283193	0.382196	0.201844	0.159735	0.100939
1:85305332	0.200287	0.042499	0.050439	0.034942	0.066679	0.071535	0.091572	0.181617	0.134501	0.034509	0.020495	0.058022	0.075724	0.132038	0.050276	0.01815	0.218051	0.022506	0.036263	0	0.047697	0.099724	0.057224	0.038888	0.006226	0.01297	0.00021	0	0.033092	0.045088	0.138608	0.09043	0.041378	0.004017	0.137547	0.055205	0.02762	0.02231	0.087124	0.03423	0.121871	0.056532	0	0.068402	0.159771	0.206573	0.025278	0.052058	0.0492
1:85305396	0.112411	0.082519	0.026538	0.046885	0.038732	0.081001	0.071589	0.090246	0.086578	0.033589	0.034572	0.06993	0.09735	0.131113	0.044955	0.040162	0.106184	0.044395	0.032199	0.025739	0.047407	0.070438	0.084062	0.03214	0.087935	0.048505	0.000353	0.022029	0.067043	0.062767	0.111566	0.128141	0.074212	0.01845	0.07346	0.084004	0.045899	0.004896	0.004149	0.075064	0.099278	0.095352	0.022492	0.105164	0.068862	0.117576	0	0.086	0.120045
1:85305414	0.08626	0.050291	0.01626	0.019682	0.026629	0.063953	0.038154	0.144914	0.073403	0.063389	0.010277	0.042126	0.083333	0.052158	0.024598	0.051149	0.092486	0.085163	0.038434	0	0.033167	0.041154	0.026656	0.00691	0.05291	0.056744	0.05151	0.018667	0.033844	0.037201	0.126188	0	0.047677	0.04178	0.135103	0.04693	0.033172	0.002667	0.005089	0.017544	0.089305	0.035521	0.007648	0.028691	0.07202	0.079149	0	0.066096	0.029526
1:85305423	0.058347	0.031319	0.001677	0.011887	0.041865	0.033695	0.039843	0.055279	0.102963	0.006633	0.039514	0.079263	0.089539	0.090752	0.057956	0.04751	0.036458	0	0.000839	0.037072	0.019528	0.063932	0.029493	0.032922	0.00523	0.053476	0.021223	0.03171	0.014343	0.046856	0.076829	0	0.021955	0	0.105658	0.032143	0.028974	0	0	0.004451	0.061491	0.020308	0.018987	0.035047	0.024429	0.101258	0.198391	0.059712	0.016774
1:86052572	0.966921	0.971354	0.957944	0.987474	0.993534	0.985849	0.907543	0.972163	0.95935	0.988604	0.981959	0.976744	0.993852	0.968974	0.957317	0.968	0.918367	0.934021	0.984816	0.957333	0.955189	0.96817	0.980603	0.903846	0.992941	0.978972	0.982833	0.981383	0.992806	0.972222	0.928375	0.875	0.964497	0.976798	0.973034	0.960526	0.981081	1	1	0.959821	0.985714	0.980892	0.9967	0.985577	0.931204	0.968553	1	0.993789	0.976019
1:86052575	0.980198	0.974093	0.971743	0.975207	0.984914	0.966587	0.983294	0.987124	0.965426	0.986034	0.96144	0.956067	0.97379	0.981221	0.962644	0.997326	0.97449	0.958763	0.980435	0.97561	0.978313	0.971503	0.954545	0.986631	0.978972	0.985882	0.911828	0.955381	0.97561	0.965197	0.969863	1	0.972892	0.969838	0.993435	0.981675	0.969945	1	1	0.973333	0.965517	0.981073	0.983498	0.990521	0.982927	0.984472	1	0.984326	0.992874
1:86052581	0.97549	0.9801	0.973144	0.995807	0.993631	0.988235	1	0.991507	0.976253	0.99162	0.98708	0.971134	0.987755	0.985915	0.971347	0.997326	0.966752	0.971193	0.954148	0.981132	0.985782	0.98961	0.993506	0.991979	0.980815	0.985981	0.99568	0.984536	0.992754	0.983683	0.966942	1	0.973607	0.882775	0.973799	0.994751	0.983696	1	1	0.964602	0.997691	0.990625	0.983766	0.995261	0.96798	0.978125	1	0.996914	0.988152
1:86052587	0.99511	0.987406	0.98908	0.993711	0.982906	0.962175	0.91924	0.981053	0.994764	0.963585	0.979487	0.970833	0.991919	0.970115	0.977273	0.994595	0.931298	0.973196	0.978632	0.989446	0.997613	0.984615	0.980728	0.989189	0.990566	0.988426	0.993506	0.989556	0.958637	0.997691	0.917127	1	0.872024	0.979021	0.984615	0.987047	0.977901	1	1	0.969957	0.997696	0.94586	0.987055	0.990566	0.905797	0.971698	1	0.990654	1
1:86052593	0.997543	0.977612	0.992063	0.989496	0.987234	0.976471	0.971496	0.995781	0.986877	0.977401	0.992167	0.968815	0.993964	0.962617	0.991404	0.95756	0.976923	0.99798	0.987152	0.992063	0.988095	0.976982	0.985011	1	0.995294	0.997674	0.976496	0.963255	0.995157	0.993103	0.972145	1	0.988095	0.995294	0.995624	0.997436	0.994521	1	1	0.961039	0.990741	0.99373	0.980645	0.980907	0.98533	0.977848	0.965517	0.993711	0.974057
1:86052596	0.985366	0.980198	0.982866	0.993737	0.980851	0.971223	0.985948	0.993644	0.973684	0.988732	0.98977	0.987552	0.981818	0.990741	0.994253	0.986486	0.984536	1	0.982833	0.989333	0.995215	0.992288	0.978723	0.989305	0.992958	0.993103	0.989247	0.966321	0.987835	0.990741	0.986188	1	0.96997	0.971897	0.988938	0.994832	0.991736	1	1	0.974249	0.990719	0.987302	0.958466	0.985849	0.980247	0.996885	0.928571	0.987654	0.995204
1:86270170	0.202487	0.358354	0.395408	0.365011	0.358974	0.441176	0.404661	0.198135	0.308748	0.443548	0.402235	0.387524	0.286972	0.20852	0.375209	0.382114	0.177305	0.432432	0.418824	0.336788	0.423888	0.305955	0.39071	0.346983	0.358744	0.474432	0.389011	0.376694	0.421456	0.427885	0.328657	0.179487	0.34023	0.355172	0.302139	0.433962	0.37931	0.5	0.631579	0.426941	0.366412	0.351812	0.355392	0.275362	0.237288	0.197324	0.935897	0.341463	0.371921
1:95177085	0.894879	0.945255	0.958647	0.920755	0.952381	0.960317	0.946779	0.872576	0.929742	0.994949	0.915423	0.955836	0.954674	0.885333	0.95881	0.977778	0.933071	0.94382	0.989011	0.955446	0.851852	0.93578	0.980469	0.935484	0.958333	0.934343	0.878543	0.979381	0.960486	0.91498	0.890578	0.9	0.93871	0.993631	0.962567	0.90566	0.98773	1	0.941176	0.960993	0.98	0.926316	0.861818	0.919192	0.939068	0.864629	0.666667	0.961165	0.952128
1:95177092	0.961612	0.959811	0.984772	0.986339	0.979167	0.978852	0.979757	0.984314	0.936317	0.984076	0.976351	0.977876	0.981707	0.970856	0.991803	0.968889	0.930233	0.996403	0.996283	0.97482	0.988506	0.995699	0.961877	0.97543	0.973684	0.992565	0.971875	0.981685	0.977528	0.988095	0.967667	1	0.989837	0.982222	0.981273	0.968182	0.961905	0.932203	1	0.995633	0.975779	0.974293	0.967033	0.973881	0.975728	0.96997	0.9	0.953571	0.966102
1:95177122	0.985294	0.985366	0.994609	0.991329	0.98524	0.944984	1	0.918977	0.982987	0.993421	0.986111	0.977723	0.974771	0.974576	0.980072	0.975845	0.97151	0.995918	1	0.984496	0.997067	0.980535	0.980831	0.972973	0.984791	0.920455	0.924528	0.980843	0.979747	0.966463	0.985507	1	0.989518	0.995575	0.987755	0.946341	0.989418	1	1	0.97669	1	0.99162	0.966825	0.996094	0.966146	0.993671	1	0.996364	0.961373
1:96021931	0.009091	0.008523	0.007273	0.007968	0.012232	0.003003	0.008439	0.004975	0.003584	0.016736	0.009524	0.032028	0.008658	0.008969	0.018868	0.009217	0	0.003401	0.017021	0.011583	0.011364	0.021834	0.010753	0.003891	0.036885	0.023622	0.016	0.031414	0.014706	0.007722	0.003817	0.02439	0.014706	0.018634	0.012821	0.005952	0	0	0	0.006173	0.004292	0	0.011364	0.012121	0.004854	0.013245	0	0.006993	0.004608
1:96021940	0	0.008108	0.005882	0.007353	0.014409	0.014045	0.003802	0.004608	0.025974	0.011628	0.013216	0.003322	0	0.00823	0	0.004255	0.01444	0.015152	0.007634	0.010714	0.004926	0	0	0.00365	0.015326	0.00369	0.003571	0.009524	0.010381	0.021505	0.006944	0	0.018605	0.00578	0	0.00565	0.012295	0.1	0	0	0.003937	0	0	0.003906	0.008969	0.023121	0.018868	0.00625	0.004274
1:96021979	0.003012	0.006696	0	0.005731	0	0.009569	0	0.006944	0	0.006289	0	0.00346	0.011662	0.009202	0	0.003559	0	0	0.002611	0.008876	0	0.006557	0.007407	0.002809	0	0.002985	0.005634	0.006601	0.00274	0	0.004796	0	0	0	0	0.008368	0	0.020408	0	0.008264	0.002309	0.009202	0.003846	0.006192	0.003436	0.017094	0.056911	0.004065	0
1:96021990	0.006042	0	0	0.005935	0.004292	0.002778	0.005952	0	0.002381	0.003268	0	0	0.005731	0.009174	0	0.003704	0.002833	0	0	0	0.003185	0	0.003717	0	0.005952	0.003067	0	0.006645	0	0.006079	0.002358	0	0	0.003891	0	0	0.003279	0	0	0	0.002364	0	0.015209	0.006431	0.003378	0.013761	0	0.004115	0.003096
1:96022000	0.006689	0.00463	0.005618	0.015723	0.002288	0.002865	0.013559	0.007273	0.02439	0.003484	0	0.003817	0.009554	0.006645	0	0.033962	0.009464	0.007937	0.002703	0.006061	0.019481	0.017241	0.007519	0.00885	0.009091	0.00627	0.002857	0.003509	0.006231	0.003115	0.005405	0	0.015209	0.007905	0.010239	0	0.013699	0	0	0.009259	0.002336	0.011194	0.045045	0.003279	0.003831	0.009524	0	0.004292	0.006472
1:96022009	0.01476	0	0.006135	0	0	0.003436	0.010949	0.012346	0.0059	0	0.00346	0.004132	0	0.003802	0	0	0.01	0	0	0.003165	0.003704	0.004049	0	0	0	0.003413	0.003289	0.003922	0.003497	0.006601	0	0.032787	0	0	0.003571	0	0.003597	0	0	0.005236	0	0.004149	0	0.013423	0	0.005291	0	0	0.006803
1:96022011	0.007692	0.026846	0.003155	0.007246	0	0	0	0	0.00303	0.007905	0.007299	0.008772	0	0	0	0	0	0.019718	0.005935	0.006689	0.011583	0.012552	0.008097	0.003356	0.006734	0.010526	0.010381	0	0	0	0.009346	0.017241	0	0	0.003731	0	0.003846	0	0	0	0.002558	0.008658	0.004926	0.010169	0.009434	0.005525	0	0	0.010417
1:96022022	0.004292	0.035088	0	0.016129	0.002994	0.016807	0.004237	0	0	0.014634	0	0.005025	0.0125	0.004425	0.008097	0.009662	0.003731	0	0.003534	0.004386	0	0.004587	0	0.003676	0.015385	0.011811	0	0.004831	0.008511	0.007937	0.013937	0	0.018779	0.005525	0	0	0.013453	0	0	0	0	0.019324	0.005882	0	0.010526	0.006452	0.59434	0.021978	0.007905
1:96022027	0.013825	0.004902	0.008368	0.013453	0.050157	0.018605	0.014563	0.010363	0.007576	0.022222	0.015544	0.005464	0.004405	0.009479	0.004695	0	0.008299	0.006826	0.004115	0.004785	0.004785	0	0.031414	0	0.004348	0.015464	0	0.010309	0.008969	0.008734	0.007194	0	0.016304	0.007042	0.004608	0.013158	0.014706	0	0	0.006757	0	0	0	0.01581	0.017857	0.007353	0	0.011364	0
1:96022029	0.00495	0	0.010989	0.009479	0	0.009756	0	0	0.003984	0	0.071038	0	0	0.005155	0.010309	0	0	0.003521	0	0.01005	0	0.005319	0	0	0.004673	0.010811	0.008584	0	0	0.004525	0	0	0.005848	0.007576	0.004878	0.034483	0.005405	0.030303	0	0	0	0	0	0.016327	0	0	0.010101	0.006098	0
1:97224784	0.973361	0.960199	0.984334	0.974596	0.956294	0.972892	0.982379	0.96846	0.973523	0.985915	0.976119	0.986799	0.988235	0.982456	0.983333	0.978723	0.988593	0.971061	0.992556	0.974638	0.960432	0.965753	0.975904	0.988814	0.982558	0.973475	0.978528	0.956811	0.979401	0.899281	0.929062	0.921348	0.977667	0.993506	0.971193	0.987903	0.974453	1	0.833333	0.96477	0.972678	0.970639	0.976316	0.986726	0.958621	0.980392	0.90625	0.993174	0.981538
1:97224828	0.947791	0.957082	0.97807	0.931507	0.909677	0.965517	0.931354	0.968105	0.943119	0.935065	0.928962	0.944099	0.93763	0.938398	0.963031	0.8875	0.921606	0.946092	0.932011	0.915254	0.964088	0.952891	0.969444	0.957031	0.939891	0.872093	0.867008	0.911429	0.947273	0.962	0.928058	0.958333	0.849687	0.920128	0.937908	0.925676	0.889632	0.735849	0.957447	0.939891	0.925301	0.905724	0.920988	0.957143	0.934354	0.966543	1	0.907781	0.933702
1:97224831	0.938398	0.946121	0.951327	0.917995	0.920325	0.953125	0.93609	0.919021	0.936479	0.941489	0.956044	0.941176	0.910603	0.961702	0.950185	0.89557	0.866142	0.936464	0.893372	0.955172	0.960227	0.940171	0.779661	0.938104	0.888587	0.941538	0.951777	0.930233	0.932836	0.950617	0.92029	0.890411	0.94181	0.955479	0.97973	0.914384	0.877483	0.8125	1	0.932249	0.97555	0.959114	0.948905	0.946429	0.940909	0.96337	1	0.9375	0.948276
1:97224837	0.985567	0.975717	0.942222	0.964789	0.954472	0.96748	0.95155	0.939516	0.971857	0.962766	0.969274	0.983361	0.95671	0.968153	0.951311	0.938907	0.982387	0.972222	0.957958	0.975439	0.960227	0.9718	0.979943	0.963489	0.975806	0.962145	0.963731	0.948012	0.982759	0.90566	0.9475	1	0.986696	0.938776	0.951724	0.953737	0.910653	0.975	0.977273	0.971347	0.98263	0.975779	0.957071	0.971119	0.949541	0.970037	0.952381	0.984756	0.958333
1:97688149	0.472779	0.256494	0.135593	0.116279	0.115299	0.101961	0.116402	0.333333	0.189076	0.026786	0.067073	0.135638	0.132394	0.328605	0.104651	0.093079	0.333333	0.071197	0.034965	0.163265	0.06867	0.165789	0.16	0.120482	0.209524	0.130031	0.050926	0.05314	0.087065	0.177177	0.14726	0.459459	0.193694	0.026316	0.14717	0.126761	0.114706	0.115385	0.052632	0.043344	0.176471	0.106101	0.185759	0.106312	0.226804	0.290816	0.788079	0.081545	0.065728
1:97688154	0.356941	0.250814	0.065527	0.101064	0.060268	0.172549	0.107612	0.374332	0.214137	0.017045	0.04908	0.0563	0.130919	0.461538	0.08908	0.035129	0.289552	0.047923	0.126316	0.069959	0.085837	0.145455	0.139319	0.099698	0.114428	0.037267	0.070093	0.033816	0.0575	0.090909	0.104377	0.27027	0.156951	0.041237	0.143396	0.183962	0.032353	0.010526	0	0.034921	0.078689	0.090186	0.186916	0.099338	0.328671	0.425641	0.470588	0.178571	0.107477
1:97688163	0.295977	0.088235	0.038997	0.075325	0.134658	0.115942	0.076503	0.127321	0.170635	0.011019	0.026786	0.092437	0.087079	0.210773	0.084302	0.002326	0.166667	0.043614	0.007067	0.016461	0.021008	0.087855	0.041791	0.08631	0.028986	0.021605	0.023474	0.004274	0.016746	0.06006	0.05137	0.111111	0.053812	0.015385	0.067194	0.023364	0.014535	0	0	0.0347	0.040373	0.034121	0.068111	0.064103	0.250859	0.229592	0.736842	0.043137	0.037383
1:97688215	0.117391	0.065359	0.203448	0.127586	0.114504	0.045045	0.132616	0.115079	0.147692	0.041322	0.18552	0.204778	0.052402	0.190647	0.061453	0.162651	0.099476	0.047368	0.134259	0.087379	0.115854	0.069869	0.049505	0.223881	0.074074	0.016807	0.053097	0.038462	0.030435	0.049383	0.09375	0.238095	0.074074	0.038961	0.057143	0.051471	0.090196	0	0.095238	0.053498	0.078049	0.021277	0.087719	0.123348	0.105263	0.041379	0.069444	0.023474	0.069767
1:97756434	0.392019	0.680597	0.713253	0.797468	0.846547	0.748408	0.742297	0.406332	0.505181	0.876374	0.607914	0.652174	0.73057	0.248555	0.76738	0.755556	0.309711	0.86755	0.834559	0.846154	0.853731	0.357143	0.616	0.765799	0.725191	0.675182	0.85	0.684982	0.743802	0.780303	0.335227	0.521739	0.729537	0.876364	0.403756	0.840708	0.65019	0.772727	0.882353	0.694853	0.822148	0.769481	0.633663	0.690265	0.472843	0.454545	0.83871	0.661765	0.784173
1:97781459	0.143154	0.310427	0.448513	0.366906	0.50566	0.50297	0.523292	0.199575	0.260355	0.603989	0.544271	0.474157	0.497619	0.081019	0.514706	0.524752	0.172888	0.492205	0.658596	0.38814	0.536193	0.18961	0.482533	0.52459	0.3725	0.459658	0.470455	0.555556	0.512922	0.434409	0.25	0.045455	0.43128	0.615836	0.297368	0.418301	0.459103	0.473684	0.68	0.388021	0.512755	0.501222	0.480892	0.4	0.293578	0.128571	0.310345	0.320261	0.542274
1:97784397	0.906606	0.936345	0.938104	0.926991	0.948177	0.959091	0.939052	0.898239	0.91511	0.968	0.957816	0.937778	0.941748	0.880753	0.9591	0.920082	0.918812	0.936123	0.936585	0.952809	0.927928	0.914	0.959716	0.932462	0.904412	0.950125	0.941463	0.96088	0.966535	0.970443	0.909091	0.985075	0.909091	0.980501	0.972561	0.951807	0.966759	0.979798	0.978022	0.955882	0.938356	0.850356	0.949555	0.892351	0.955916	0.950521	0.978947	0.909639	0.950521
1:97784423	0.977011	0.97541	0.97053	0.977528	0.955556	0.997685	0.977169	0.974843	0.986087	0.975543	0.979849	0.979866	0.971154	0.961702	0.966736	0.983773	0.984	0.979545	0.967742	0.977221	0.981818	0.971311	0.973236	0.987152	0.98301	0.950372	0.985401	0.965517	0.982143	0.987562	0.988688	0.984252	0.972826	0.994764	0.981873	0.983373	0.986264	0.958763	0.931034	0.966565	0.982699	0.900726	0.975758	0.991758	0.979021	0.987013	0.989899	0.951807	0.972705
1:97784480	0.394495	0.280374	0.544747	0.591093	0.689362	0.455752	0.557522	0.435606	0.438356	0.604167	0.785388	0.594937	0.553903	0.361991	0.526718	0.81	0.338843	0.39823	0.681818	0.363636	0.505376	0.438163	0.602941	0.452756	0.52	0.785714	0.612022	0.789883	0.689655	0.626214	0.44	0.202381	0.553191	0.521053	0.385057	0.465517	0.778846	0.625	0.16	0.479532	0.601399	0.615764	0.637427	0.409836	0.459184	0.365714	0.555556	0.569948	0.580645
1:98169584	0.527322	0.640118	0.821023	0.783019	0.748072	0.77972	0.70442	0.515244	0.609195	0.823293	0.903846	0.797583	0.772727	0.479624	0.77261	0.85567	0.535928	0.826772	0.831776	0.759124	0.678967	0.720117	0.766667	0.820856	0.673684	0.9	0.755486	0.857639	0.690073	0.795107	0.662614	0.483871	0.795597	0.862454	0.737705	0.709677	0.816514	0.793103	0.846154	0.760618	0.758755	0.706714	0.80916	0.78355	0.614243	0.521053	0.761905	0.587234	0.799127
1:98169612	0.636637	0.656347	0.851485	0.842444	0.798295	0.850909	0.841615	0.627907	0.708333	0.876033	0.903654	0.84918	0.802432	0.637631	0.790476	0.916955	0.677711	0.735537	0.865672	0.858238	0.849802	0.851974	0.822034	0.863372	0.832168	0.912892	0.800633	0.897163	0.815857	0.786885	0.806897	0.925926	0.802372	0.931034	0.764957	0.782609	0.848341	0.928571	0.727273	0.853556	0.864	0.85	0.862661	0.819005	0.820755	0.659341	0.85	0.842795	0.881057
1:102187399	0.337143	0.53125	0.737374	0.602041	0.586957	0.5	0.54878	0.468208	0.356	0.741573	0.726027	0.55914	0.532051	0.245902	0.616216	0.38806	0.232558	0.346154	0.774194	0.338983	0.638889	0.540541	0.590361	0.461538	0.378049	0.555556	0.210526	0.377049	0.547264	0.666667	0.327273	0.101695	0.60452	0.604651	0.565657	0.26087	0.568182	0.307692	0.723404	0.56701	0.478261	0.518072	0.777778	0.6	0.517241	0.634146	0.463415	0.34375	0.648649
1:102187428	0.977273	1	0.939394	0.989583	0.878261	0.960784	0.938272	0.982759	0.931174	0.969072	0.986486	0.989305	0.987013	0.994444	0.972973	0.96875	0.949074	0.970874	0.916667	0.910714	0.915493	0.991071	0.975	0.977099	0.891566	0.866667	0.972603	0.948276	0.916256	0.953125	0.946188	0.980392	0.935673	0.930233	1	1	0.977273	0.578947	0.957447	0.96875	0.869565	0.872727	0.986486	0.983333	0.958333	1	0.925	0.969697	1
1:102187438	0.908571	1	0.884211	0.989796	0.920354	0.773196	0.956897	0.958084	0.971429	0.941176	0.671642	0.977654	0.950355	0.948864	0.951613	0.966102	0.933333	0.909091	0.896552	0.881356	0.852941	0.972727	0.961039	0.8125	0.802817	0.990566	0.958333	0.859649	0.890547	0.95	0.887387	0.942308	0.917647	0.833333	1	0.869565	0.947368	1	0.893617	0.957895	0.891304	0.840491	0.791667	0.964912	0.978571	0.95122	0.904762	0.848485	0.911111
1:109381738	0.970721	0.989888	0.989744	0.994444	0.992391	0.981283	0.960526	0.99278	0.994337	0.969792	0.957219	0.982574	0.97868	1	0.956914	0.996016	0.978286	0.977024	0.965774	0.964497	0.971463	0.947309	0.982597	0.976744	0.97503	0.97599	0.979098	0.987229	0.976055	0.977195	0.971326	1	0.99	0.98184	0.979493	0.980636	0.94051	1	1	0.984932	0.972521	0.968112	0.950581	0.983942	0.975069	0.994674	0.910256	0.969343	0.972696
1:109381741	0.977401	0.970555	0.982402	0.972191	0.98826	0.989404	0.988024	0.99511	0.974886	0.968783	0.975676	0.979812	0.986721	0.984752	0.980847	0.993252	0.973441	0.97377	0.977376	0.991716	0.967587	0.968384	0.990591	0.969767	0.98093	0.991566	0.98109	0.952625	0.963345	0.979452	0.97006	0.99	0.965035	0.98776	0.951279	0.954866	0.948424	0.988764	1	0.966667	0.993954	0.959027	0.976471	0.973646	0.973611	0.976222	0.985714	0.991215	0.974128
1:109381763	0.867347	0.825662	0.927017	0.92246	0.885838	0.864275	0.903561	0.916914	0.925872	0.863576	0.940692	0.862609	0.831763	0.942492	0.923483	0.864353	0.886736	0.928889	0.915315	0.924791	0.877517	0.924383	0.871961	0.870091	0.916538	0.874471	0.84466	0.906203	0.877907	0.843165	0.888889	0.980583	0.944444	0.924127	0.854369	0.906198	0.914286	0.742857	0.959184	0.876894	0.94385	0.918469	0.946644	0.926871	0.847247	0.869697	0.97561	0.871609	0.947598
1:109425898	0.029032	0.021978	0.019305	0.018568	0.016287	0.003003	0.033003	0.02027	0.012195	0.014085	0.006645	0.02795	0.006452	0.016575	0.010274	0.016835	0.007843	0.012618	0.012903	0.012739	0.010101	0.013115	0.028302	0.018248	0.024735	0.01	0.02907	0.024024	0.013514	0.022581	0.018127	0	0.004016	0.007547	0.013245	0.011278	0.008021	0	0.142857	0.008163	0.041667	0.003745	0.014218	0.032787	0.011194	0.007547	0	0.01626	0.024316
1:109425917	0.044619	0.038462	0.019169	0.028846	0.024931	0.036111	0.045326	0.013966	0.03937	0.028571	0.015106	0.04065	0.032995	0.029557	0.037791	0.021341	0.016502	0.022535	0.006006	0.034783	0.024316	0.002857	0.021277	0.040752	0.024465	0.009317	0.037879	0.043597	0.036364	0.031161	0.028947	0	0.044828	0.020408	0.027027	0.038732	0.026506	0.057143	0.045455	0.021053	0.027491	0.015873	0.035714	0.014706	0.028213	0.016949	0	0.021429	0.024658
1:109425920	0.049869	0.019108	0.053292	0.033254	0.043243	0.01385	0.017391	0.036313	0.013055	0.022222	0.009036	0.02973	0.010283	0.02439	0.008772	0.015106	0.023102	0.031161	0.002994	0.023055	0.024465	0.008427	0.018717	0.034056	0.021277	0.003155	0.015075	0.028424	0.011429	0.025424	0.023196	0	0.013937	0.027397	0.024096	0.031579	0.004938	0.085714	0.037037	0.010563	0.051195	0.018927	0.056	0.018315	0.018519	0.020134	0.052632	0.017544	0.016713
1:109425925	0.042667	0.022152	0.028213	0.019185	0.02981	0.013736	0.008596	0.019943	0.007895	0.009585	0.021212	0.027248	0.020779	0.04703	0.023881	0.009174	0.019737	0.025352	0.011976	0.017241	0.027027	0.025424	0.023747	0.028213	0.030581	0.009375	0.02439	0.036554	0.011561	0.019774	0.018717	0	0.038062	0.034014	0.026866	0.010381	0.019277	0.027027	0	0.010638	0.030822	0.02589	0.02008	0.007353	0.022082	0.016556	0	0.017483	0.016349
1:109425929	0.078804	0.006452	0.05414	0.059666	0.068306	0.035813	0.022152	0.049275	0.018667	0.019293	0.015337	0.021563	0.031088	0.069825	0.02719	0.01548	0.030201	0.02849	0.02719	0.02907	0.012121	0.039326	0.026738	0.053628	0.06135	0.015625	0.038889	0.015707	0.026627	0.01983	0.024064	0	0.042403	0.041379	0.027027	0.021053	0.016746	0	0	0.02518	0.034483	0.025806	0.068	0.040741	0.022222	0.019934	0	0.033557	0.030641
1:109425931	0.038043	0.029032	0.029316	0.026442	0.022284	0.030556	0.012739	0.020588	0.027027	0.003247	0.012384	0.016393	0.026247	0.030691	0.018462	0.015576	0.020339	0.025714	0.012158	0.011628	0.021605	0.028329	0.017241	0.022581	0.030864	0.016447	0.030641	0.015789	0	0.017493	0.02168	0	0.021277	0.020906	0.021341	0.014235	0.021687	0	0.033333	0.030769	0.021672	0.029508	0.020325	0.018519	0.022727	0.016779	0	0.016835	0.01385
1:109425949	0.067847	0.047273	0.011278	0.023324	0.030488	0.018927	0.020979	0.039344	0.021672	0.014599	0.05102	0.033133	0.017751	0.054545	0.020548	0.003497	0.027451	0.013468	0.010417	0.029221	0.010526	0.029032	0.025862	0.033333	0.040816	0.003731	0.035032	0.005698	0.006897	0.04127	0.009036	0	0.038023	0.010135	0.016779	0.039062	0.029674	0.090909	0	0.012931	0.034602	0.011029	0.023041	0.015094	0.007067	0.02974	0	0.1	0.033435
1:109425959	0.126183	0.032922	0.047414	0.061688	0.053156	0.058621	0.05303	0.124567	0.06689	0.048387	0.02583	0.048701	0.033445	0.135762	0.041985	0.026415	0.047009	0.089552	0.034221	0.087719	0.068702	0.066202	0.060317	0.068548	0.12406	0.035019	0.053191	0.024768	0.053846	0.037543	0.020134	0.083333	0.076923	0.011152	0.069343	0.108225	0.064516	0.125	0.035714	0.042254	0.042146	0.052846	0.05	0.056034	0.055336	0.060241	0	0.110132	0.052805
1:109425961	0.118033	0.03252	0.091304	0.052288	0.044218	0.045296	0.039062	0.077193	0.065292	0.05668	0.026119	0.059211	0.037543	0.087838	0.04898	0.011538	0.038298	0.041985	0.03861	0.035714	0.064885	0.041812	0.05178	0.03719	0.097276	0.023715	0.027875	0.031447	0.02682	0.061644	0.044218	0	0.065844	0.01107	0.033333	0.073276	0.023102	0	0.071429	0.051402	0.069231	0.033195	0.042328	0.030702	0.049383	0.044355	0.157895	0.108225	0.026667
1:109425965	0.069444	0.021008	0.022727	0.023649	0.028369	0.025362	0.020747	0.010949	0.048689	0.016461	0.003876	0.020408	0.028674	0.059441	0.021277	0	0.013393	0.011765	0.01581	0.030303	0.011811	0.021739	0.026667	0.021459	0.032653	0.027888	0.021818	0.006536	0.015873	0.01444	0.025	0	0.066946	0.007692	0.019455	0.009174	0.013793	0	0	0.035	0.027888	0.013043	0.027778	0.027149	0.029787	0.032787	0	0.026432	0.024306
1:109425967	0.085106	0.034335	0.042254	0.027972	0.050542	0.022305	0.046218	0.049057	0.046875	0.025	0	0.059233	0.007407	0.066421	0.026786	0.020661	0.027149	0.044715	0	0.050781	0.012295	0.037037	0.006098	0.012987	0.038793	0.020833	0.04943	0.026846	0.004032	0.033088	0.025735	0.052632	0.055794	0.01992	0.044898	0.02765	0.027778	0	0	0.062827	0.024793	0.017699	0.034091	0.036697	0.035874	0.012448	0	0.122727	0.017986
1:109425985	0.034934	0.016667	0.034884	0.026906	0.004484	0.005025	0.020408	0.059091	0.023364	0.010989	0	0.008511	0.004386	0.013825	0.011299	0.014354	0.011236	0.040201	0.005291	0.009009	0.005025	0.009615	0.004717	0.025	0.015957	0	0.009852	0.008097	0.009709	0.008969	0.017937	0	0.016854	0.019512	0.018868	0.011905	0.004255	0	0	0.006944	0.018868	0.005556	0.007407	0.119171	0.010471	0.015306	0	0.128866	0.004464
1:109460740	0.888268	0.884921	0.94499	0.937378	0.928135	0.940659	0.939252	0.936842	0.944528	0.930556	0.954762	0.925305	0.873684	0.950339	0.906396	0.940499	0.942408	0.933333	0.955403	0.94375	0.94469	0.968944	0.942029	0.950764	0.940819	0.94517	0.929185	0.935065	0.90625	0.919118	0.940358	0.866667	0.935039	0.951699	0.960557	0.962121	0.908019	0.857143	0.883333	0.961818	0.952809	0.920914	0.943844	0.968391	0.909414	0.944785	0.903226	0.930931	0.943723
1:109463709	0.775148	0.832967	0.759259	0.851024	0.806838	0.880081	0.785714	0.796781	0.812281	0.888889	0.884848	0.815126	0.862888	0.836812	0.858144	0.937888	0.823171	0.83956	0.852332	0.83524	0.849624	0.90669	0.890244	0.861742	0.857749	0.884892	0.811364	0.875969	0.85173	0.82636	0.848797	0.887097	0.83301	0.69802	0.839286	0.872236	0.825	0.859649	0.935484	0.799065	0.835784	0.731624	0.869458	0.845697	0.815603	0.850667	0.732143	0.881098	0.748927
1:109463734	0.842342	0.875635	0.894231	0.828283	0.888446	0.930736	0.915433	0.832962	0.867063	0.884058	0.943262	0.893564	0.905405	0.925214	0.858628	0.945534	0.880829	0.870647	0.859838	0.920375	0.887363	0.868217	0.906725	0.890135	0.90708	0.915205	0.87799	0.908333	0.856867	0.893519	0.909804	0.983333	0.916484	0.70529	0.906516	0.899736	0.95354	0.955556	0.896552	0.906329	0.871658	0.877095	0.892857	0.878594	0.866667	0.883582	0.909091	0.917722	0.814385
1:109463867	0.947692	0.937037	0.955947	0.971875	0.973301	0.956989	0.958449	0.965	0.979381	0.973856	0.93808	0.955056	0.95302	0.954693	0.94429	0.966667	0.950311	0.879032	0.89415	0.948718	0.963134	0.962825	0.96	0.98	0.928854	0.941379	0.930693	0.938567	0.935065	0.945736	0.926702	0.95	0.952991	0.883838	0.94709	0.948454	0.961131	0.931818	0.967213	0.931624	0.947883	0.940299	0.96	0.950495	0.90873	0.973684	0.951807	0.959596	0.932
1:109463878	0.960227	0.979167	0.96679	0.986188	0.961969	0.961661	0.9775	0.97931	0.977528	0.979412	0.954674	0.958333	0.966197	0.976331	0.976064	0.972222	0.952113	0.916667	0.978892	0.976271	0.969298	0.969789	0.957187	0.979003	0.963235	0.96	0.95	0.942675	0.972431	0.962199	0.970899	0.976744	0.964427	0.915179	0.977679	0.950893	0.942387	0.865385	0.968254	0.949416	0.978979	0.946043	0.940678	0.985816	0.956989	0.972441	0.988439	0.950673	0.971429
1:109463888	0.946667	0.950156	0.962838	0.972973	0.869981	0.957386	0.962963	0.96087	0.964286	0.975138	0.953488	0.944976	0.950125	0.963068	0.949029	0.962457	0.957219	0.902439	0.954545	0.943574	0.949612	0.953552	0.923706	0.945946	0.939394	0.980198	0.927419	0.916168	0.964706	0.93314	0.930175	0.847826	0.974277	0.900398	0.953586	0.912863	0.96	0.927273	0.952381	0.943262	0.941504	0.939623	0.941176	0.976974	0.941935	0.954386	0.930636	0.954167	0.88
1:109463954	0.889558	0.894988	0.812796	0.893617	0.866432	0.880478	0.895146	0.878788	0.849265	0.922907	0.935927	0.88632	0.915441	0.908867	0.904661	0.911628	0.887868	0.899543	0.808081	0.83965	0.901333	0.933761	0.926366	0.898618	0.857909	0.9389	0.766798	0.923077	0.864924	0.906183	0.899533	0.893617	0.906801	0.899083	0.875949	0.943452	0.911846	0.892473	0.945455	0.845679	0.858377	0.831025	0.877419	0.925926	0.905852	0.794721	0.888889	0.880546	0.885081
1:110949502	0.318108	0.278689	0.314103	0.248252	0.365248	0.211896	0.300347	0.345708	0.281955	0.327225	0.246411	0.214029	0.355072	0.390288	0.191564	0.41966	0.335283	0.354651	0.342495	0.18319	0.144898	0.240618	0.196393	0.219895	0.313653	0.459016	0.213904	0.403846	0.293878	0.304124	0.277445	0.395349	0.217631	0.118987	0.254237	0.229025	0.395143	0.148148	0.208955	0.172911	0.252239	0.152642	0.258294	0.299287	0.347548	0.453826	0.089286	0.311856	0.265795
1:110949537	0.788099	0.644481	0.426174	0.560937	0.496933	0.354198	0.578792	0.770713	0.610619	0.475962	0.62203	0.555016	0.622257	0.886792	0.390135	0.629091	0.826476	0.43797	0.507722	0.43074	0.411111	0.717668	0.464991	0.351682	0.668309	0.566494	0.392123	0.694231	0.504146	0.559406	0.745267	0.787234	0.510331	0.177829	0.693015	0.423767	0.699797	0.375	0.347222	0.420147	0.45156	0.482143	0.552106	0.556745	0.654717	0.834884	0.451613	0.701671	0.521739
1:115312120	0.969907	0.958904	0.982759	0.977444	0.971074	0.982759	0.985149	0.981723	0.981949	0.967914	1	0.990476	0.981763	0.975728	0.982412	1	0.964088	0.964286	0.990991	0.925926	0.993506	0.920863	0.974026	0.99345	1	0.971014	0.964286	0.987805	0.975556	1	0.991826	1	0.960526	0.984375	0.982609	0.985507	0.972222	1	0.97619	0.990446	0.993333	0.982885	0.975352	1	0.991416	1	0.977778	0.976744	0.99
1:115312137	0.973568	0.952381	0.90678	0.97931	0.962227	0.991736	0.980583	0.982143	0.93633	0.957672	0.94186	0.974654	0.976608	0.988263	0.98301	0.965909	0.970976	0.982609	0.965517	0.988095	0.968553	0.905077	1	0.967742	1	0.945946	0.975	0.962687	0.946809	1	0.976253	0.9375	0.975155	1	0.975207	1	0.96	1	0.976744	0.974194	0.993289	0.983333	0.976898	0.992	0.991561	0.984848	1	0.945652	0.981651
1:115312157	0.980132	0.986486	0.929825	0.993007	0.987805	0.991667	0.990291	0.994885	0.994318	0.962366	1	0.969626	0.977143	0.983491	0.98044	0.988372	0.97878	0.991228	1	0.987952	1	0.897059	0.987013	0.986047	0.971698	0.944444	0.991597	0.977273	0.985011	0.976	0.973753	1	0.965517	1	0.916667	0.995261	1	1	1	0.990385	1	0.979058	0.9701	0.98374	0.991453	1	0.979592	0.955056	1
1:115461464	0.890533	0.825269	0.888535	0.851662	0.86506	0.90625	0.907186	0.92283	0.901333	0.846154	0.9	0.877358	0.815436	0.87619	0.898148	0.919872	0.939394	0.87963	0.895442	0.882629	0.915858	0.91404	0.892966	0.87963	0.881459	0.885856	0.847716	0.903581	0.882979	0.879365	0.865942	0.956522	0.878613	0.929293	0.902235	0.868914	0.835897	0.875	0.730769	0.824047	0.931677	0.89426	0.934959	0.902597	0.847973	0.914815	0.944444	0.839721	0.885542
1:115461488	0.953995	0.89	0.943182	0.931663	0.941696	0.977208	0.964455	0.968293	0.980687	0.933121	0.949045	0.918987	0.958974	0.984772	0.950125	0.979104	0.975	0.977778	0.981043	0.981443	0.956164	0.974239	0.977465	0.971765	0.96477	0.938095	0.948478	0.97254	0.950719	0.956897	0.961652	0.962963	0.952381	0.946588	0.984211	0.914013	0.969543	0.886792	0.979167	0.972665	0.958333	0.952153	0.938462	0.949704	0.946023	0.977124	0.967742	0.955128	0.964384
1:115461498	0.92439	0.844444	0.845506	0.917995	0.91019	0.887931	0.932558	0.949275	0.904863	0.927673	0.910543	0.876574	0.875635	0.96114	0.883375	0.943787	0.962264	0.85974	0.941725	0.912863	0.92987	0.899297	0.913165	0.895592	0.876011	0.93578	0.844706	0.903448	0.886598	0.853868	0.923529	0.962963	0.875312	0.900585	0.893333	0.851266	0.944573	0.923077	0.867925	0.92517	0.907303	0.875576	0.91195	0.873239	0.912676	0.92233	0.966667	0.894231	0.891304
1:115461558	0.902344	0.848708	0.868085	0.839869	0.782805	0.885965	0.840391	0.892977	0.915825	0.826923	0.8	0.845588	0.856589	0.826241	0.802768	0.854772	0.890476	0.884615	0.911765	0.856061	0.893993	0.917492	0.89083	0.895899	0.842308	0.873817	0.828467	0.922222	0.881503	0.71161	0.855895	1	0.810398	0.879562	0.880769	0.813559	0.797342	0.95122	0.843137	0.838816	0.822222	0.924092	0.815789	0.784404	0.875502	0.854545	0.294118	0.833333	0.851562
1:115462066	0.853526	0.838095	0.853933	0.855731	0.826007	0.910603	0.856164	0.879406	0.935484	0.869792	0.932836	0.867692	0.803245	0.947776	0.865643	0.92967	0.946644	0.904656	0.944186	0.863636	0.900783	0.867368	0.935123	0.868885	0.86747	0.902314	0.864693	0.976331	0.920245	0.875294	0.944584	0.946667	0.874214	0.921801	0.92735	0.894614	0.914835	0.980769	0.970588	0.904762	0.805556	0.865217	0.886935	0.876033	0.939525	0.875	0.735294	0.837134	0.858209
1:115462115	0.859275	0.782051	0.697105	0.817797	0.653277	0.758242	0.690335	0.820569	0.769685	0.748677	0.872629	0.761499	0.657005	0.832244	0.773913	0.866029	0.844055	0.71028	0.8475	0.739437	0.775194	0.78487	0.875	0.758621	0.788945	0.805714	0.713636	0.841102	0.800937	0.651475	0.723032	0.913043	0.62069	0.756831	0.860731	0.780612	0.82029	0.833333	0.711538	0.674556	0.744108	0.723404	0.692722	0.730435	0.74221	0.75	0.738636	0.660066	0.706897
1:115462348	0.558114	0.260944	0.254658	0.215398	0.117761	0.178744	0.192381	0.61087	0.504325	0.223416	0.461446	0.175889	0.123254	0.663613	0.116034	0.508754	0.658947	0.155784	0.250636	0.222455	0.169604	0.613613	0.35539	0.250469	0.197517	0.510471	0.155242	0.450408	0.201887	0.209324	0.596774	0.666667	0.220217	0.134872	0.414634	0.273936	0.496051	0.116667	0.158333	0.247059	0.294511	0.180026	0.158055	0.253485	0.502697	0.487138	0.284848	0.274131	0.164339
1:115462367	0.347079	0.090598	0.079144	0.087279	0.063224	0.140974	0.123123	0.44207	0.3485	0.07248	0.311893	0.079761	0.098604	0.481928	0.065193	0.256701	0.577972	0.03263	0.079408	0.074074	0.060395	0.427303	0.176598	0.08463	0.10083	0.296443	0.049622	0.218566	0.105906	0.115927	0.378788	0.486842	0.096401	0.038847	0.284967	0.147099	0.268371	0.12963	0	0.059091	0.152055	0.115278	0.0982	0.135526	0.278032	0.262982	0.166667	0.154987	0.075775
1:119919746	0.845865	0.903955	0.899371	0.805085	0.867978	0.911243	0.912351	0.900826	0.878205	0.839506	0.776119	0.91129	0.891386	0.805195	0.822222	0.686636	0.907749	0.910959	0.865031	0.868966	0.827586	0.875	0.89011	0.900415	0.882114	0.889535	0.892857	0.823129	0.900332	0.847368	0.892377	0.823529	0.872093	0.815789	0.907285	0.855172	0.657303	0.931034	0.958333	0.860825	0.915152	0.869159	0.858696	0.91791	0.949495	0.893204	0.972603	0.86087	0.876923
1:120199266	0.684564	0.768362	0.827692	0.879518	0.82494	0.828502	0.812048	0.763533	0.728395	0.842466	0.885714	0.819588	0.864693	0.730667	0.81201	0.792994	0.520455	0.782857	0.835821	0.795302	0.8	0.82963	0.8	0.864198	0.767442	0.867508	0.743976	0.861789	0.802083	0.810585	0.767516	0.862069	0.836502	0.856502	0.787879	0.827715	0.798587	0.84375	0.59322	0.810127	0.822581	0.795597	0.819277	0.85567	0.845902	0.742475	0.77193	0.74359	0.842105
1:120901026	0.247788	0.198473	0.179245	0.195329	0.05697	0.170213	0.190361	0.313394	0.263214	0.098996	0.136048	0.149485	0.15427	0.405605	0.173127	0.055331	0.271709	0.16649	0.105379	0.160763	0.1781	0.305479	0.126492	0.145161	0.128049	0.159407	0.181912	0.159806	0.088542	0.166499	0.226667	0	0.147059	0.161151	0.251868	0.159016	0.072727	0.076271	0.025	0.122257	0.2119	0.082707	0.133871	0.155894	0.199058	0.191235	0.375912	0.249509	0.129167
1:120901054	0.305524	0.188418	0.226506	0.172269	0.143253	0.242998	0.189537	0.311277	0.305753	0.08612	0.089508	0.155825	0.198312	0.433559	0.156222	0.176587	0.341357	0.15186	0.090542	0.190524	0.281731	0.333666	0.178606	0.152225	0.225209	0.100804	0.158566	0.099908	0.159248	0.189844	0.314922	0.086957	0.122718	0.134249	0.311562	0.135673	0.079436	0.195489	0.033333	0.131484	0.138011	0.152149	0.1725	0.166195	0.236499	0.379358	0.041401	0.255587	0.151747
1:120901093	0.65191	0.488938	0.461636	0.451951	0.359408	0.407683	0.46368	0.604596	0.577293	0.274571	0.331056	0.376909	0.418919	0.731423	0.403832	0.272516	0.698859	0.398855	0.264407	0.424944	0.401408	0.528606	0.441761	0.440349	0.370073	0.39056	0.427425	0.34641	0.308276	0.400261	0.57931	0.543689	0.497929	0.32603	0.6218	0.418627	0.332046	0.361564	0.289809	0.364334	0.363458	0.317291	0.403905	0.441055	0.504732	0.572707	0.489676	0.501109	0.368286
1:120901097	0.772372	0.565445	0.561404	0.527564	0.542063	0.60362	0.628777	0.75832	0.658333	0.437695	0.445483	0.664207	0.589286	0.86376	0.525449	0.358643	0.824373	0.550261	0.390843	0.598939	0.516154	0.65437	0.537803	0.693193	0.534796	0.49697	0.643303	0.51866	0.424772	0.550033	0.701575	0.638095	0.559322	0.448367	0.659623	0.529121	0.415205	0.718543	0.560656	0.541376	0.584815	0.476407	0.577523	0.598162	0.589383	0.650173	0.571865	0.638796	0.424111
1:120901104	0.556194	0.419041	0.466584	0.373651	0.35402	0.48997	0.464115	0.510878	0.547575	0.32924	0.276388	0.449284	0.388023	0.585246	0.413867	0.335637	0.575707	0.373783	0.315041	0.412811	0.378776	0.460829	0.348378	0.426945	0.368918	0.335891	0.306409	0.306367	0.310658	0.404188	0.560448	0.603175	0.421182	0.304608	0.516846	0.438863	0.273128	0.390093	0.246154	0.45057	0.38497	0.472272	0.363636	0.378788	0.443673	0.464744	0.474359	0.464941	0.366412
1:120901106	0.548523	0.461594	0.362859	0.354821	0.309286	0.410194	0.429849	0.46885	0.525879	0.22566	0.273273	0.375677	0.362211	0.638721	0.358357	0.211119	0.523609	0.356008	0.257556	0.367572	0.307575	0.4125	0.377095	0.367933	0.398115	0.330593	0.335575	0.251846	0.253754	0.417248	0.513555	0.540816	0.311275	0.234117	0.427536	0.492019	0.273515	0.441558	0.12426	0.378248	0.351002	0.353304	0.384692	0.353081	0.439873	0.410202	0.352542	0.453276	0.322391
1:120901154	0.292786	0.175592	0.170631	0.122744	0.116223	0.124124	0.064073	0.217443	0.157225	0.134189	0.082599	0.160638	0.196787	0.426073	0.144	0.058891	0.22452	0.131057	0.07603	0.16009	0.124464	0.205257	0.087342	0.131229	0.150175	0.032573	0.149733	0.06755	0.09621	0.146179	0.265162	0.648276	0.197712	0.102041	0.236364	0.058268	0.083984	0.233129	0.142857	0.16053	0.117234	0.117052	0.144097	0.119829	0.215909	0.360269	0.135135	0.141447	0.17036
1:120901160	0.3232	0.271501	0.23753	0.162921	0.176796	0.19977	0.079946	0.377095	0.181572	0.136591	0.116708	0.172249	0.192825	0.44523	0.211111	0.102288	0.30648	0.109091	0.132143	0.098592	0.126689	0.20092	0.131148	0.128107	0.118509	0.033376	0.114973	0.042857	0.142626	0.134271	0.264659	0.792593	0.194656	0.134417	0.394326	0.160142	0.133495	0.244898	0.059829	0.165766	0.104494	0.194757	0.156904	0.213172	0.257475	0.349265	0.205556	0.146474	0.133884
1:120901194	0.229814	0.26776	0.219457	0.248042	0.151844	0.133971	0.131387	0.330159	0.316327	0.172249	0.099138	0.124675	0.132353	0.39697	0.146417	0.092838	0.477444	0.081699	0.045662	0.150115	0.186312	0.163934	0.166667	0.115789	0.095023	0.068871	0.06734	0.039735	0.081699	0.227848	0.22956	0.439189	0.228873	0.049536	0.259259	0.162866	0.095012	0.045455	0.285714	0.191824	0.167064	0.202091	0.122363	0.18232	0.251634	0.353612	0.547619	0.096552	0.105096
1:120901199	0.298658	0.151163	0.182482	0.243402	0.034146	0.170732	0.035326	0.289116	0.331476	0.185279	0.058228	0.067935	0.106707	0.214286	0.051948	0.106145	0.497925	0.089928	0.026895	0.170604	0.144105	0.294737	0.092141	0.076923	0.109223	0.133929	0.07971	0.015152	0.11194	0.167213	0.279461	0.028169	0.200743	0.147059	0.270627	0.040441	0.046569	0.049383	0.057692	0.050505	0.232044	0.120755	0.132743	0.157303	0.250847	0.274262	0.416667	0.142857	0.184669
1:120901210	0.622549	0.339286	0.163077	0.225108	0.196154	0.222222	0.202899	0.541667	0.357401	0.070234	0.096886	0.195918	0.31203	0.592593	0.037344	0.1341	0.699301	0.227053	0.06338	0.343511	0.246073	0.388889	0.307393	0.165	0.194444	0.169173	0.173709	0.038462	0.235294	0.186441	0.598958	0.901408	0.164251	0.032	0.361217	0.278689	0.048338	0.072727	0.111111	0.400794	0.314286	0.318182	0.121547	0.279167	0.410811	0.692308	0.72	0.176136	0.334661
1:120901212	0.431818	0.211712	0.220126	0.273973	0.219124	0.310769	0.189286	0.545045	0.389513	0.090196	0.115108	0.126582	0.308271	0.436019	0.059633	0.357798	0.539062	0.140541	0.108014	0.326848	0.142857	0.264151	0.25498	0.18	0.17193	0.160173	0.098039	0.138889	0.155689	0.225	0.408046	0.885714	0.169903	0.079365	0.438735	0.16318	0.138037	0.018182	0.111111	0.392157	0.224299	0.251613	0.204678	0.161572	0.194286	0.51462	0.304348	0.113636	0.139344
1:120901216	0.437086	0.228155	0.239382	0.258537	0.246305	0.343643	0.358268	0.417085	0.276596	0.082305	0.037175	0.063107	0.091892	0.471591	0.207447	0.100478	0.486239	0.203593	0.03937	0.492063	0.225806	0.218274	0.23301	0.176136	0.209607	0.151515	0.075472	0.044118	0.087591	0.256522	0.242038	0.134328	0.284884	0.050847	0.25	0.17619	0.172078	0.058824	0.142857	0.233533	0.145833	0.046667	0.153374	0.260274	0.496689	0.546584	0.045455	0.238806	0.146341
1:120901231	0.473684	0.364341	0.226601	0.274194	0.219858	0.316964	0.233333	0.403727	0.236264	0.010152	0.038627	0.151515	0.294964	0.331361	0.132743	0.061644	0.506024	0.074766	0.014493	0.339744	0.272727	0.348101	0.278571	0.141667	0.322034	0.077381	0.143939	0.147059	0.076271	0.172185	0.508065	0.850746	0.222222	0.115385	0.26738	0.092025	0.186312	0	0.090909	0.474074	0.384211	0.24	0.068493	0.349593	0.477064	0.626168	0.318182	0.245455	0.184932
1:120902324	0.919298	0.88388	0.887409	0.894209	0.915935	0.906542	0.907311	0.943122	0.889841	0.886819	0.896594	0.892077	0.902256	0.879433	0.906289	0.884286	0.912647	0.900645	0.889518	0.881579	0.929577	0.910741	0.918098	0.92126	0.913642	0.903872	0.893782	0.853129	0.853755	0.879607	0.930448	0.972477	0.914013	0.887043	0.910506	0.892791	0.862319	0.768657	0.91358	0.939266	0.895899	0.881159	0.921986	0.895052	0.899449	0.892989	0.967742	0.904762	0.916216
1:120902331	0.912833	0.834502	0.787621	0.817276	0.77125	0.811594	0.847797	0.886059	0.848148	0.792264	0.746377	0.812585	0.818072	0.893895	0.805875	0.697642	0.865306	0.794308	0.697095	0.818314	0.827927	0.807692	0.777036	0.832808	0.783208	0.806362	0.802403	0.74717	0.798376	0.837349	0.8704	0.941748	0.842975	0.765599	0.828244	0.797398	0.72404	0.855932	0.777778	0.861871	0.772519	0.771802	0.850719	0.830104	0.832642	0.857955	0.978261	0.841297	0.802703
1:120902344	0.79437	0.653315	0.536585	0.564877	0.507299	0.617135	0.581274	0.793151	0.74005	0.540197	0.544048	0.598315	0.642769	0.844985	0.523871	0.516547	0.711934	0.52584	0.486787	0.581197	0.573466	0.736686	0.62591	0.63252	0.69697	0.608401	0.542781	0.537484	0.570496	0.544794	0.748792	0.978495	0.596026	0.410714	0.72372	0.59854	0.484716	0.527132	0.597561	0.53913	0.576923	0.555556	0.618875	0.676602	0.75398	0.78626	0.647727	0.653199	0.541237
1:120902356	0.928189	0.892121	0.889722	0.865655	0.846857	0.889688	0.869359	0.916368	0.885809	0.846447	0.83045	0.849197	0.85877	0.914865	0.847561	0.787565	0.91687	0.869077	0.824675	0.869854	0.864968	0.866142	0.858065	0.8739	0.853511	0.824516	0.867949	0.810976	0.885822	0.894676	0.913769	0.963964	0.851908	0.816165	0.875	0.853896	0.822715	0.927007	0.954023	0.841623	0.881266	0.892504	0.851501	0.86	0.884873	0.877966	0.907216	0.893417	0.858502
1:120902360	0.683585	0.46303	0.50913	0.439477	0.359911	0.534063	0.430933	0.636147	0.557823	0.380155	0.333712	0.488861	0.451501	0.615385	0.476134	0.360208	0.60193	0.43462	0.325255	0.431129	0.501916	0.559539	0.45202	0.495614	0.436585	0.390152	0.387942	0.340686	0.465146	0.422764	0.613352	0.788991	0.46319	0.357585	0.617722	0.45151	0.400283	0.619718	0.240964	0.448598	0.468541	0.452282	0.491115	0.457865	0.561769	0.672355	0.526882	0.557121	0.415366
1:120902362	0.695606	0.473939	0.48657	0.41649	0.378022	0.477086	0.443548	0.707317	0.591422	0.372152	0.398671	0.46683	0.443169	0.709043	0.411972	0.376276	0.677804	0.40024	0.291139	0.458886	0.475703	0.617876	0.462963	0.490647	0.483832	0.421777	0.420584	0.399761	0.393035	0.408676	0.648322	0.816514	0.505988	0.240768	0.651308	0.477492	0.384509	0.463235	0.359551	0.47954	0.449482	0.439291	0.4336	0.507628	0.594629	0.680743	0.635417	0.524169	0.350816
1:120902375	0.493028	0.263749	0.264764	0.260138	0.245868	0.274738	0.271523	0.481641	0.41056	0.187739	0.205915	0.256849	0.270011	0.533808	0.202797	0.156886	0.437355	0.245593	0.166873	0.263547	0.26303	0.36829	0.281287	0.275342	0.280576	0.174178	0.182382	0.13747	0.225537	0.285868	0.472152	0.650485	0.248196	0.120739	0.391509	0.28062	0.192208	0.387324	0.333333	0.22716	0.281395	0.227621	0.251841	0.287115	0.36244	0.470238	0.460674	0.326347	0.203488
1:120902391	0.441883	0.325026	0.291506	0.267578	0.188857	0.215367	0.254098	0.397119	0.369654	0.158392	0.195531	0.205405	0.221193	0.505143	0.199129	0.125432	0.443737	0.233738	0.133919	0.247653	0.245983	0.291717	0.261124	0.29441	0.213394	0.131034	0.171598	0.152745	0.187978	0.210309	0.405063	0.5	0.221948	0.125668	0.314581	0.231429	0.17707	0.344371	0.549451	0.212974	0.241972	0.213135	0.18706	0.316227	0.285223	0.413165	0.168539	0.277143	0.181503
1:120902504	0.504032	0.354887	0.328836	0.298005	0.251018	0.323344	0.309677	0.480422	0.462585	0.217626	0.271722	0.30057	0.281654	0.479938	0.335451	0.207612	0.598604	0.227273	0.137447	0.265802	0.248408	0.417462	0.360825	0.266471	0.25841	0.266886	0.244131	0.202206	0.320513	0.35061	0.497076	0.734375	0.326733	0.145873	0.427256	0.390845	0.218543	0.225806	0.242105	0.312384	0.350983	0.33101	0.34	0.302372	0.39531	0.439604	0.361446	0.381466	0.259615
1:120902514	0.640162	0.504478	0.488994	0.42112	0.343284	0.382166	0.385526	0.560193	0.59388	0.309315	0.32947	0.442451	0.405797	0.609756	0.321652	0.309481	0.645872	0.356918	0.266867	0.366221	0.315271	0.497297	0.434856	0.419118	0.438272	0.269682	0.384494	0.2397	0.431517	0.431402	0.597194	0.671053	0.340292	0.288355	0.554286	0.412088	0.28619	0.338235	0.285714	0.424528	0.44252	0.387931	0.416342	0.391566	0.501706	0.589899	0.373494	0.52967	0.316212
1:120902516	0.529801	0.376453	0.286604	0.307018	0.244926	0.316279	0.280928	0.492913	0.446602	0.192708	0.188312	0.300587	0.290066	0.530395	0.215591	0.176577	0.564748	0.270866	0.14881	0.250831	0.2816	0.349462	0.330551	0.273669	0.285491	0.229617	0.243119	0.154412	0.309456	0.307463	0.525292	0.683544	0.22428	0.132463	0.439252	0.360568	0.255776	0.226667	0.16	0.266795	0.324921	0.233221	0.278431	0.286573	0.401993	0.498016	0.27027	0.372632	0.21519
1:120902528	0.630119	0.453947	0.309329	0.367589	0.280438	0.379845	0.339261	0.569536	0.525947	0.253097	0.27242	0.323838	0.353342	0.6256	0.2657	0.25	0.680284	0.321543	0.203077	0.275742	0.323671	0.455662	0.398601	0.307132	0.388333	0.373473	0.282012	0.217636	0.323232	0.341085	0.596958	0.646341	0.31015	0.165414	0.574427	0.366843	0.3213	0.315789	0.33945	0.335185	0.350794	0.292079	0.347656	0.384	0.458685	0.648054	0.365854	0.511312	0.258503
1:120902550	0.868006	0.66729	0.522887	0.606414	0.566412	0.626246	0.572555	0.764811	0.691843	0.440945	0.501961	0.572414	0.571649	0.803163	0.440934	0.505568	0.80038	0.465077	0.379048	0.608319	0.49434	0.691265	0.544944	0.462145	0.576364	0.463277	0.546552	0.43125	0.512658	0.589316	0.760825	0.795181	0.569196	0.328482	0.719008	0.583162	0.521739	0.494382	0.485437	0.58215	0.595588	0.548223	0.55	0.527233	0.628627	0.778182	0.612903	0.666667	0.477778
1:120902572	0.821678	0.681223	0.663265	0.639194	0.618785	0.682883	0.625498	0.803132	0.748175	0.532338	0.572115	0.636559	0.63138	0.842572	0.59501	0.545918	0.814286	0.544715	0.510251	0.611789	0.519481	0.783939	0.622601	0.594175	0.609804	0.552995	0.540881	0.55774	0.570297	0.615385	0.802885	0.855263	0.641558	0.436508	0.738095	0.662708	0.554545	0.625	0.691358	0.571066	0.664399	0.677895	0.518337	0.601504	0.72315	0.792929	0.678161	0.671429	0.548673
1:120902574	0.946043	0.913717	0.885655	0.91587	0.895327	0.85219	0.925403	0.963801	0.920543	0.887755	0.854722	0.910088	0.895833	0.957207	0.887379	0.851562	0.933824	0.841996	0.842956	0.87037	0.84375	0.953488	0.91757	0.868885	0.901804	0.92093	0.867238	0.87	0.861446	0.870259	0.966184	0.971831	0.923684	0.781421	0.904077	0.869249	0.884793	0.897727	0.902439	0.857143	0.910755	0.923241	0.883951	0.931818	0.932203	0.959596	0.955556	0.923304	0.8322
1:120902592	0.290249	0.220253	0.206468	0.247727	0.172489	0.259179	0.229665	0.232687	0.303241	0.172107	0.143266	0.178378	0.162844	0.244737	0.16476	0.157576	0.258359	0.201018	0.155556	0.140476	0.144357	0.201474	0.266854	0.184091	0.196262	0.154286	0.175711	0.105572	0.170673	0.227273	0.206215	0.245902	0.283988	0.196203	0.30659	0.232493	0.143258	0.126761	0.283784	0.217949	0.168478	0.278351	0.232295	0.195876	0.25731	0.282051	0.225352	0.172881	0.15873
1:120903869	0.377358	0.136307	0.127427	0.184915	0.175318	0.266176	0.272637	0.365059	0.275	0.263158	0.183362	0.193933	0.263393	0.329341	0.248112	0.174497	0.427673	0.126095	0.186047	0.179868	0.211823	0.291375	0.273115	0.174825	0.176128	0.178737	0.21309	0.131313	0.12615	0.183099	0.398658	0.368421	0.23674	0.117117	0.324534	0.222591	0.22766	0.147368	0.428571	0.196407	0.252971	0.21729	0.20216	0.196532	0.280811	0.409182	0.175258	0.162362	0.213425
1:120903872	0.450563	0.168883	0.121495	0.185379	0.154886	0.307927	0.271717	0.366295	0.299194	0.265501	0.168739	0.185311	0.270588	0.442748	0.202489	0.171076	0.500644	0.147664	0.190741	0.140893	0.245675	0.285896	0.243119	0.128951	0.1488	0.172117	0.139344	0.182371	0.102941	0.20529	0.427807	0.396226	0.224796	0.071567	0.382258	0.194915	0.243792	0.139535	0.387097	0.1673	0.232639	0.239241	0.167763	0.211934	0.272586	0.483607	0.2125	0.188406	0.174377
1:120903888	0.382353	0.205843	0.124147	0.161458	0.128074	0.231689	0.202442	0.380886	0.292509	0.198361	0.188748	0.122942	0.205882	0.47398	0.124031	0.190647	0.389323	0.12	0.117857	0.13748	0.254637	0.264198	0.238095	0.1378	0.144615	0.113115	0.153488	0.138973	0.131387	0.138601	0.309878	0.432099	0.135431	0.079304	0.321739	0.122924	0.165929	0.035714	0.184211	0.166461	0.205882	0.155748	0.189793	0.215217	0.239617	0.362256	0.166667	0.141962	0.127807
1:120903894	0.60541	0.290948	0.22433	0.244469	0.207498	0.379956	0.253744	0.597046	0.453006	0.230563	0.240688	0.272562	0.38255	0.714829	0.197087	0.276139	0.55913	0.193548	0.127389	0.178763	0.224599	0.451267	0.373786	0.23053	0.274278	0.271768	0.251289	0.159178	0.28083	0.273279	0.45283	0.752688	0.2109	0.077047	0.537897	0.327913	0.266423	0.352518	0.25	0.175182	0.334311	0.189563	0.229692	0.259442	0.439759	0.495033	0.437956	0.320724	0.229167
1:120903923	0.106628	0.018221	0.024691	0.044828	0.052775	0.054171	0.034358	0.066017	0.09528	0.032258	0.033824	0.047856	0.068367	0.13417	0.019231	0.030055	0.110664	0.017028	0.004878	0.009434	0.026667	0.038697	0.073897	0.01179	0.028846	0.046448	0.014267	0.060258	0.012376	0.025329	0.067227	0	0.015971	0.011058	0.091021	0.021622	0.072202	0.037313	0	0.038784	0.066964	0.043575	0.025037	0.054366	0.047679	0.068852	0.02963	0.038462	0.056231
1:120921551	0.674242	0.40636	0.411168	0.364217	0.333333	0.236434	0.447154	0.577869	0.533582	0.453744	0.313433	0.350211	0.358407	0.696	0.29148	0.25	0.623932	0.227437	0.244828	0.321586	0.402256	0.396476	0.418502	0.341365	0.313492	0.190678	0.245059	0.261484	0.288732	0.321569	0.562771	0.714286	0.458128	0.178744	0.494071	0.26	0.377224	0.192308	0.473684	0.378947	0.350806	0.38565	0.394872	0.410714	0.508834	0.494624	0.315789	0.300578	0.25188
1:120921556	0.488889	0.264438	0.235294	0.244681	0.158209	0.218954	0.318328	0.421603	0.399361	0.255396	0.168254	0.180556	0.264822	0.49505	0.15942	0.172308	0.456747	0.165165	0.101983	0.221843	0.211039	0.332117	0.269091	0.243636	0.236196	0.164875	0.190939	0.144144	0.231013	0.182109	0.418868	0.363636	0.277311	0.142276	0.399281	0.168067	0.155963	0.189189	0.4	0.280788	0.230241	0.266667	0.208145	0.294545	0.395062	0.399083	0.266667	0.1875	0.169329
1:120921603	0.259027	0.17965	0.11349	0.127889	0.098431	0.121818	0.123636	0.221631	0.182867	0.097713	0.077187	0.136667	0.113422	0.271758	0.087395	0.058925	0.241187	0.071661	0.060659	0.10166	0.144	0.145078	0.125984	0.111321	0.136784	0.038241	0.067039	0.092081	0.121784	0.084437	0.211462	0.333333	0.107884	0.038306	0.192905	0.074725	0.065076	0.061538	0.053571	0.141148	0.120083	0.116142	0.08545	0.129897	0.145422	0.211401	0.102041	0.115839	0.118447
1:120921624	0.205052	0.119155	0.087475	0.096633	0.086501	0.086888	0.100629	0.146341	0.12037	0.09387	0.126543	0.137134	0.097865	0.13474	0.092332	0.066775	0.181976	0.063401	0.034431	0.069811	0.120567	0.1	0.104895	0.138408	0.112628	0.063903	0.1	0.064677	0.119935	0.083851	0.148438	0.2	0.064272	0.096339	0.133874	0.080412	0.093496	0.102941	0.063492	0.136865	0.118421	0.109541	0.106383	0.084229	0.132203	0.177632	0.112245	0.135436	0.073874
1:120921637	0.245802	0.172684	0.147573	0.166425	0.162404	0.181159	0.167192	0.225806	0.186944	0.111927	0.113703	0.214612	0.14587	0.183835	0.169415	0.093023	0.248276	0.144105	0.088193	0.188991	0.128114	0.188148	0.159278	0.166954	0.147783	0.106489	0.168301	0.066986	0.176935	0.207634	0.201493	0.290323	0.134168	0.156827	0.223092	0.151052	0.153696	0.130435	0.147541	0.168831	0.163534	0.163851	0.22766	0.112116	0.188006	0.254132	0.153846	0.220779	0.143847
1:120921670	0.439024	0.351245	0.375	0.344666	0.313319	0.371046	0.418919	0.461832	0.421557	0.302439	0.329193	0.381013	0.332298	0.535559	0.359281	0.267105	0.47191	0.341549	0.272167	0.365747	0.34712	0.462577	0.398017	0.403846	0.335172	0.341365	0.360697	0.283871	0.380102	0.329987	0.427663	0.518072	0.34375	0.344193	0.446032	0.364078	0.322933	0.4875	0.435897	0.40942	0.3824	0.352436	0.398074	0.337449	0.367143	0.422139	0.478261	0.437599	0.374821
1:120921720	0.488372	0.301316	0.250362	0.311864	0.167008	0.308422	0.300448	0.398185	0.40509	0.168033	0.136095	0.277481	0.25	0.521739	0.195043	0.159895	0.415094	0.294574	0.158879	0.195804	0.218663	0.290188	0.241956	0.19871	0.217678	0.184244	0.235732	0.176471	0.231343	0.280247	0.464286	0.196429	0.195813	0.178779	0.350904	0.174204	0.17305	0.231405	0.341772	0.272853	0.205837	0.223203	0.271429	0.207521	0.366385	0.418244	0.25	0.241176	0.204735
1:120921722	0.530822	0.381258	0.298295	0.356492	0.279472	0.37123	0.359911	0.404031	0.462354	0.229508	0.22028	0.275	0.295143	0.529193	0.309345	0.259067	0.465909	0.306709	0.185635	0.285912	0.310773	0.381551	0.295143	0.282995	0.288538	0.262019	0.32419	0.254926	0.303891	0.391089	0.469118	0.317308	0.275986	0.254412	0.406706	0.267442	0.194293	0.201681	0.395349	0.344056	0.286149	0.31677	0.341927	0.278164	0.365942	0.477273	0.178947	0.383164	0.272981
1:120921749	0.237368	0.105319	0.121759	0.140575	0.079568	0.134595	0.121704	0.195076	0.217628	0.059685	0.07221	0.090737	0.075429	0.27129	0.093238	0.084034	0.25	0.084103	0.066212	0.092784	0.099063	0.143611	0.141818	0.098765	0.091869	0.077681	0.106635	0.080738	0.092729	0.09396	0.218663	0.1375	0.0875	0.115278	0.150215	0.085457	0.064951	0.039106	0.074074	0.102497	0.082857	0.077546	0.136897	0.102564	0.16009	0.208904	0.201183	0.127352	0.088972
1:120921765	0.183648	0.09408	0.115646	0.091897	0.07113	0.070776	0.102703	0.137198	0.120469	0.072497	0.053879	0.081935	0.101831	0.252153	0.069286	0.07277	0.152273	0.081901	0.029779	0.076712	0.111888	0.064583	0.105626	0.054087	0.07173	0.042775	0.089307	0.049735	0.096703	0.03624	0.145714	0.183007	0.086226	0.08322	0.114883	0.069801	0.066826	0.188312	0.014388	0.078023	0.066207	0.093298	0.105534	0.116348	0.109605	0.125212	0.098901	0.114618	0.072289
1:120921767	0.371328	0.214778	0.189386	0.219626	0.202825	0.178533	0.199005	0.291818	0.324159	0.104339	0.140845	0.170155	0.207226	0.518788	0.147526	0.159907	0.393541	0.152399	0.060606	0.201351	0.216883	0.219865	0.207877	0.170569	0.176295	0.144603	0.150655	0.144841	0.182939	0.17033	0.309278	0.322368	0.243488	0.119798	0.290323	0.142484	0.136808	0.184971	0.144654	0.205772	0.175393	0.18624	0.188235	0.221733	0.252665	0.37401	0.136364	0.291339	0.144154
1:120921785	0.152805	0.106607	0.117399	0.081332	0.064681	0.090143	0.055885	0.160595	0.115781	0.05533	0.058469	0.055233	0.092105	0.192015	0.10044	0.042594	0.176889	0.060222	0.0216	0.081408	0.078974	0.089992	0.081178	0.064516	0.087422	0.039029	0.070191	0.041551	0.086555	0.090489	0.120545	0.148515	0.085793	0.074434	0.101134	0.046512	0.050955	0.049505	0.00885	0.08577	0.076923	0.063278	0.092575	0.098818	0.115352	0.130884	0.050676	0.09689	0.057547
1:120921829	0.39916	0.247218	0.239634	0.213873	0.219632	0.222151	0.215466	0.340286	0.325675	0.102053	0.102027	0.215532	0.187359	0.397783	0.162738	0.175859	0.351038	0.149668	0.129534	0.244409	0.236616	0.260011	0.203987	0.210145	0.179708	0.13317	0.170389	0.175707	0.191011	0.24189	0.311634	0.376532	0.221031	0.138322	0.291188	0.21472	0.183077	0.137405	0.198444	0.261857	0.213946	0.226586	0.236842	0.232784	0.234637	0.329843	0.34005	0.255161	0.187375
1:120921838	0.364912	0.320837	0.208939	0.201692	0.178275	0.223822	0.187965	0.353158	0.34669	0.098401	0.085776	0.201272	0.228588	0.407384	0.17975	0.16521	0.418399	0.202446	0.085036	0.207897	0.152233	0.274033	0.255767	0.146191	0.198819	0.103252	0.190172	0.1312	0.186462	0.218013	0.290592	0.369676	0.233288	0.10176	0.323735	0.158612	0.095541	0.134615	0.187146	0.23231	0.227761	0.197701	0.201493	0.201195	0.220729	0.324039	0.309973	0.235732	0.117214
1:120921841	0.440288	0.406599	0.35051	0.365522	0.30122	0.295652	0.296981	0.441341	0.433862	0.259074	0.257042	0.305187	0.364607	0.482278	0.336788	0.257006	0.435696	0.24267	0.251493	0.334959	0.310627	0.34902	0.368564	0.340056	0.359333	0.220949	0.272144	0.23591	0.30661	0.343326	0.401728	0.436242	0.332196	0.331768	0.450283	0.224922	0.223491	0.367232	0.339806	0.408288	0.333852	0.302308	0.405873	0.358283	0.361202	0.464067	0.487465	0.415372	0.358957
1:120921870	0.556287	0.353031	0.246377	0.294781	0.228856	0.39104	0.300256	0.531693	0.48183	0.227778	0.22518	0.249671	0.383065	0.664316	0.267836	0.278854	0.575799	0.271084	0.15374	0.33	0.374488	0.442643	0.348175	0.244204	0.340441	0.232514	0.28086	0.166954	0.315224	0.287471	0.467447	0.504244	0.281341	0.199852	0.509892	0.290344	0.2156	0.168459	0.264642	0.295983	0.307067	0.289496	0.309488	0.280435	0.376956	0.477441	0.412371	0.349333	0.250878
1:120921884	0.415305	0.317238	0.230193	0.209084	0.192771	0.308432	0.179219	0.358129	0.368639	0.147933	0.161719	0.213555	0.277061	0.471816	0.174594	0.172328	0.499016	0.190162	0.194399	0.130395	0.286217	0.31642	0.235294	0.16371	0.219476	0.144086	0.1966	0.144206	0.192407	0.224861	0.402506	0.282686	0.212676	0.139865	0.45325	0.209711	0.153501	0.5	0.398374	0.298817	0.241993	0.211659	0.278491	0.252747	0.247505	0.397628	0.124088	0.219598	0.314788
1:120921902	0.264626	0.259462	0.249158	0.254826	0.217934	0.270164	0.284326	0.251429	0.236073	0.223157	0.17484	0.230898	0.253271	0.263534	0.224236	0.185819	0.31057	0.203046	0.119812	0.257576	0.278701	0.293356	0.162625	0.264813	0.197488	0.147817	0.239789	0.228648	0.227979	0.210283	0.300511	0.285205	0.162181	0.165969	0.290406	0.285897	0.15372	0.117962	0.295181	0.22505	0.270749	0.252436	0.152012	0.19337	0.197094	0.257123	0.16129	0.152893	0.293656
1:120921916	0.287396	0.219548	0.203797	0.160221	0.116537	0.186429	0.182491	0.234878	0.273612	0.091618	0.096497	0.194555	0.22228	0.385392	0.164804	0.125781	0.33853	0.219355	0.093162	0.103978	0.136295	0.253788	0.169678	0.160993	0.187773	0.074074	0.171843	0.150278	0.153293	0.16575	0.28224	0.180894	0.18733	0.097818	0.286106	0.216547	0.097711	0.161369	0.217476	0.167706	0.163053	0.174515	0.182408	0.156398	0.256042	0.31068	0.229268	0.186804	0.187723
1:120921969	0.076282	0.069239	0.089536	0.027473	0.027383	0.046135	0.072836	0.076574	0.048549	0.032321	0.028826	0.055525	0.058158	0.093325	0.022995	0.017781	0.110223	0.074753	0.012004	0.030568	0.04023	0.055149	0.034384	0.046748	0.07192	0.036863	0.042961	0.044106	0.04095	0.05839	0.076129	0.111111	0.078965	0.021541	0.098164	0.046193	0.01766	0.06875	0.091205	0.037061	0.056911	0.031889	0.03179	0.077844	0.077828	0.169067	0.131579	0.037424	0.04853
1:120921986	0.141236	0.059172	0.113434	0.037451	0.058207	0.066783	0.096552	0.091625	0.122338	0.047559	0.038332	0.055617	0.126287	0.096812	0.0375	0.024934	0.132677	0.078591	0.025084	0.066724	0.090661	0.05531	0.033766	0.055734	0.018237	0.013889	0.07375	0.034188	0.093805	0.05777	0.114428	0.178947	0.064052	0.029804	0.076399	0.064904	0.029492	0.051724	0.103846	0.067344	0.066562	0.071994	0.079286	0.097723	0.074586	0.123413	0	0.057462	0.036662
1:120922016	0.346908	0.237127	0.242312	0.177866	0.150979	0.14177	0.218369	0.283283	0.396509	0.073314	0.136505	0.197028	0.126733	0.391486	0.138246	0.077434	0.356021	0.135115	0.10149	0.123264	0.199407	0.239437	0.124468	0.124215	0.18911	0.092003	0.160364	0.074879	0.146275	0.158181	0.293314	0.342857	0.12055	0.152152	0.285587	0.120859	0.113011	0.257812	0.244275	0.16885	0.145522	0.125815	0.13164	0.240543	0.267651	0.385604	0.251534	0.204545	0.170992
1:120922032	0.4791	0.350414	0.291728	0.287914	0.19278	0.276506	0.309294	0.400543	0.477685	0.213373	0.158824	0.258741	0.315997	0.557003	0.205184	0.132239	0.510638	0.198971	0.113248	0.246729	0.259199	0.338499	0.240096	0.178985	0.324547	0.19898	0.251244	0.154487	0.227095	0.234934	0.378632	0.589286	0.226786	0.190821	0.430784	0.17756	0.2	0.228972	0.087379	0.255757	0.237219	0.235676	0.301422	0.276805	0.30942	0.508665	0.1125	0.347486	0.233026
1:120922034	0.418955	0.275723	0.260597	0.262551	0.169342	0.193548	0.208366	0.344512	0.406151	0.153226	0.135781	0.16403	0.199495	0.490792	0.170084	0.126594	0.499076	0.205599	0.097056	0.162524	0.257069	0.26113	0.182048	0.169291	0.232759	0.152618	0.194908	0.130019	0.1657	0.213889	0.313849	0.245614	0.189432	0.171216	0.4059	0.164336	0.109316	0.52071	0.122642	0.190813	0.216274	0.161747	0.271152	0.222717	0.265589	0.488449	0.256944	0.248521	0.207713
1:120922043	0.424348	0.31906	0.257951	0.245499	0.234188	0.247442	0.303136	0.430913	0.452936	0.209979	0.18383	0.299177	0.252471	0.490421	0.264292	0.137454	0.491071	0.231814	0.185556	0.266346	0.305485	0.259633	0.25158	0.217659	0.313862	0.144643	0.22	0.227316	0.25722	0.253049	0.381086	0.403226	0.217883	0.184032	0.403326	0.260921	0.196498	0.691489	0.339623	0.372159	0.283262	0.279097	0.323367	0.298315	0.32967	0.460265	0.21	0.311298	0.257979
1:120922056	0.758654	0.558627	0.374502	0.467382	0.395455	0.470238	0.478564	0.636042	0.681261	0.400693	0.322284	0.438615	0.43837	0.783433	0.438492	0.376458	0.728462	0.324552	0.337632	0.402706	0.473306	0.553785	0.463448	0.499419	0.47818	0.382576	0.397971	0.319415	0.401235	0.410456	0.666994	0.739726	0.416009	0.258993	0.585526	0.370423	0.326039	0.676923	0.514286	0.477246	0.371824	0.395664	0.503614	0.536313	0.53327	0.639344	0.520408	0.449257	0.410204
1:120922058	0.639721	0.372736	0.278656	0.305128	0.192343	0.34902	0.374023	0.525068	0.571179	0.205882	0.234721	0.298583	0.337675	0.68357	0.340771	0.238967	0.622197	0.208288	0.171129	0.282881	0.280628	0.397521	0.311741	0.403935	0.324374	0.195713	0.260626	0.176171	0.309524	0.29057	0.565476	0.473684	0.270694	0.201705	0.421634	0.295552	0.204767	0.381818	0.477612	0.399009	0.237601	0.29931	0.35	0.38025	0.394102	0.585642	0.346939	0.382353	0.258097
1:120922060	0.554576	0.37753	0.274569	0.303665	0.222836	0.314583	0.349854	0.502533	0.460425	0.216895	0.238009	0.301807	0.345717	0.634731	0.296078	0.229258	0.553086	0.244792	0.227433	0.290466	0.293103	0.420319	0.301189	0.329897	0.331731	0.266063	0.283828	0.208502	0.287356	0.269188	0.513514	0.304348	0.258211	0.204082	0.384896	0.267341	0.251378	0.510638	0.304348	0.280532	0.257908	0.33617	0.309227	0.258174	0.359551	0.538922	0.28125	0.336525	0.26188
1:120922067	0.74218	0.557223	0.503525	0.48588	0.434698	0.550403	0.538767	0.753961	0.708369	0.501144	0.450549	0.553862	0.556762	0.808342	0.471264	0.447619	0.762304	0.399775	0.286215	0.521739	0.50915	0.691562	0.509162	0.518519	0.567723	0.391955	0.492274	0.404665	0.505202	0.456595	0.719178	0.829545	0.51746	0.396527	0.660044	0.494398	0.393906	0.716981	0.671875	0.618329	0.46281	0.592641	0.576389	0.503171	0.609174	0.80072	0.395833	0.595533	0.431983
1:120922071	0.749751	0.590591	0.583678	0.555066	0.491968	0.6	0.636557	0.714286	0.702487	0.448317	0.439846	0.572327	0.575789	0.817603	0.59802	0.400659	0.725027	0.396341	0.386733	0.561213	0.493135	0.586979	0.485255	0.588092	0.551106	0.466667	0.518265	0.432034	0.540216	0.535925	0.766558	0.777778	0.517544	0.460294	0.73536	0.557496	0.444444	0.568182	0.596774	0.543269	0.568408	0.58908	0.533981	0.574015	0.636973	0.736	0.606742	0.616646	0.54709
1:120922082	0.614931	0.372116	0.372863	0.3687	0.22234	0.357461	0.399113	0.57052	0.605699	0.351523	0.353741	0.380066	0.301802	0.662577	0.437433	0.238365	0.563736	0.290524	0.213198	0.320356	0.345665	0.468214	0.351206	0.350356	0.365288	0.208249	0.283133	0.300541	0.385986	0.335664	0.604301	0.811111	0.31448	0.18894	0.500562	0.336634	0.312573	0.15	0.358025	0.349243	0.30122	0.31223	0.335322	0.37224	0.449854	0.606757	0.566667	0.387578	0.319954
1:120922122	0.382009	0.262724	0.241791	0.213793	0.173755	0.219477	0.24338	0.302632	0.383367	0.20283	0.129235	0.180622	0.235006	0.433174	0.187575	0.172316	0.411437	0.221498	0.111272	0.223971	0.177152	0.242142	0.203226	0.184023	0.22372	0.173295	0.222057	0.127466	0.20592	0.226337	0.42462	0.244681	0.154412	0.148289	0.382124	0.154374	0.09736	0.205882	0.102041	0.20436	0.153409	0.16208	0.221902	0.173684	0.292903	0.309481	0.118812	0.22488	0.246774
1:120922140	0.18961	0.1776	0.155372	0.139241	0.158648	0.182594	0.190345	0.17611	0.189189	0.17801	0.090403	0.10729	0.213371	0.211796	0.138736	0.089194	0.186625	0.168654	0.058824	0.191763	0.16094	0.149273	0.123077	0.154485	0.158754	0.070533	0.09817	0.172819	0.109489	0.175074	0.228311	0.241935	0.122483	0.116	0.227209	0.159664	0.133452	0.258065	0.125	0.157119	0.192308	0.152801	0.156832	0.169811	0.117816	0.170254	0.381818	0.178253	0.133459
1:120922896	0.283737	0.190574	0.199475	0.224852	0.134191	0.226374	0.206122	0.226415	0.203593	0.153425	0.115663	0.15	0.1875	0.320665	0.157116	0.106771	0.366743	0.156069	0.06357	0.156425	0.173442	0.226328	0.146283	0.152709	0.149333	0.145503	0.117188	0.108861	0.182979	0.227477	0.281928	0.212766	0.128609	0.04878	0.227528	0.15727	0.117647	0.362069	0.15	0.171196	0.166667	0.217582	0.157746	0.139159	0.268519	0.340599	0.111111	0.186567	0.119639
1:120922907	0.277397	0.156673	0.191327	0.139806	0.115523	0.169935	0.147177	0.212963	0.228346	0.082228	0.068884	0.148536	0.152672	0.312766	0.128571	0.080311	0.346154	0.093484	0.066667	0.106849	0.175676	0.245575	0.147268	0.13253	0.161376	0.05	0.089059	0.058376	0.16318	0.12854	0.25814	0.215686	0.132075	0.061538	0.231844	0.119534	0.097633	0.289855	0.222222	0.132075	0.098726	0.09165	0.186813	0.140127	0.275463	0.310627	0.04	0.175182	0.116592
1:120922918	0.419689	0.269531	0.300771	0.214567	0.234657	0.329718	0.281947	0.340278	0.349705	0.244737	0.251174	0.308176	0.348659	0.515217	0.268817	0.211735	0.465784	0.221591	0.198565	0.266484	0.311475	0.359649	0.26555	0.309927	0.287234	0.151194	0.236504	0.183417	0.310417	0.267932	0.382284	0.34	0.202381	0.210366	0.337989	0.395833	0.248521	0.343284	0.301587	0.342541	0.293548	0.252033	0.254499	0.280255	0.37156	0.325967	0.12	0.292135	0.278027
1:120922938	0.318267	0.138132	0.203252	0.173653	0.125786	0.195122	0.189125	0.232143	0.276956	0.126027	0.108434	0.183486	0.151515	0.360656	0.122568	0.101604	0.361045	0.163205	0.110565	0.090909	0.150568	0.202353	0.171216	0.160526	0.141243	0.101333	0.111413	0.058524	0.183962	0.116883	0.284946	0.16	0.095855	0.087227	0.222552	0.152318	0.155963	0.123077	0.189655	0.163142	0.148026	0.174468	0.121547	0.162866	0.242268	0.232687	0.046875	0.232932	0.13785
1:120922974	0.149289	0.063325	0.146853	0.181333	0.048023	0.130293	0.083333	0.144876	0.123249	0.058182	0.093851	0.099698	0.074499	0.170139	0.080863	0.055351	0.143813	0.097046	0.032	0.129278	0.082969	0.104101	0.095745	0.096654	0.058366	0.082143	0.087591	0.044828	0.087349	0.065089	0.142336	0.1	0.108108	0.064378	0.096491	0.084906	0.055814	0	0.166667	0.094017	0.070833	0.097222	0.069853	0.130631	0.169811	0.136882	0.020833	0.122905	0.16129
1:120922988	0.108187	0.046053	0.176991	0.093645	0.063694	0.079848	0.068702	0.158333	0.078431	0.05	0.045977	0.088028	0.057762	0.127049	0.050179	0.041284	0.134694	0.046632	0.018349	0.059633	0.085106	0.069853	0.066372	0.044444	0.08	0.038627	0.073276	0.048889	0.057762	0.027682	0.180258	0.238095	0.07874	0.070588	0.069519	0.038674	0.055249	0	0.171429	0.053191	0.063725	0.090032	0.057143	0.10929	0.123853	0.089686	0.179487	0.090278	0.167286
1:120929842	0.474777	0.231511	0.322097	0.356322	0.263158	0.339623	0.353571	0.438356	0.438272	0.210526	0.300366	0.250936	0.320946	0.478261	0.271955	0.240741	0.45283	0.294915	0.239726	0.363636	0.252595	0.312849	0.363014	0.280632	0.28869	0.221477	0.255725	0.208955	0.291291	0.286982	0.47012	0.310345	0.309091	0.196581	0.359873	0.316239	0.208029	0.375	0.212121	0.310345	0.299578	0.299145	0.263598	0.333333	0.331104	0.434579	0.307692	0.396476	0.330827
1:120929861	0.643478	0.556075	0.344743	0.408818	0.372671	0.466083	0.406542	0.649203	0.550336	0.322034	0.397906	0.354756	0.391304	0.689744	0.357616	0.303191	0.653846	0.328671	0.334171	0.435897	0.309582	0.535865	0.40625	0.339233	0.461197	0.347395	0.32337	0.313316	0.347253	0.380081	0.641558	0.611111	0.38206	0.251634	0.568889	0.369427	0.284932	0.6	0.346939	0.327027	0.360947	0.415385	0.34957	0.435484	0.481663	0.622951	0.431818	0.453416	0.418283
1:120929867	0.626263	0.479482	0.356818	0.400735	0.349515	0.441532	0.341357	0.642398	0.529532	0.288945	0.259804	0.372685	0.377282	0.714286	0.322	0.302267	0.563218	0.284116	0.257541	0.42615	0.297297	0.529865	0.424107	0.273973	0.387295	0.369515	0.317259	0.311594	0.32244	0.370874	0.583924	0.560976	0.370821	0.17757	0.53112	0.366667	0.305764	0.461538	0.130435	0.298995	0.342466	0.349296	0.322493	0.389744	0.492099	0.621951	0.538462	0.447977	0.319095
1:120929878	0.716049	0.453815	0.350701	0.412151	0.357016	0.425651	0.429688	0.631879	0.567718	0.259424	0.297118	0.412475	0.435805	0.757637	0.275439	0.265934	0.674227	0.26789	0.25	0.436441	0.30038	0.6	0.426531	0.346154	0.375	0.35654	0.302376	0.327982	0.363281	0.385965	0.642105	0.680851	0.417582	0.205405	0.570039	0.423077	0.302752	0.538462	0.428571	0.309302	0.379475	0.3867	0.360902	0.36758	0.545635	0.625654	0.607143	0.510417	0.317982
1:120929880	0.747856	0.478346	0.403543	0.461783	0.372014	0.464865	0.480695	0.65233	0.590494	0.317797	0.386957	0.459566	0.460036	0.76087	0.337308	0.343545	0.663984	0.309783	0.296524	0.483402	0.358071	0.647959	0.488934	0.391705	0.401119	0.412371	0.398734	0.418919	0.390152	0.397942	0.645361	0.790698	0.448819	0.238606	0.640535	0.425134	0.342282	0.692308	0.36	0.37415	0.458629	0.444706	0.411905	0.390244	0.55706	0.681013	0.684211	0.537468	0.395699
1:120929887	0.604101	0.387947	0.306513	0.343077	0.282051	0.312281	0.354386	0.556667	0.470199	0.231579	0.271949	0.30713	0.339012	0.645985	0.242671	0.246809	0.554054	0.221269	0.186373	0.312115	0.250457	0.476115	0.321637	0.277419	0.294872	0.349301	0.315895	0.292308	0.303887	0.295492	0.555977	0.64	0.345	0.15625	0.474672	0.305699	0.19869	0.333333	0.207547	0.315678	0.379464	0.367615	0.288172	0.342795	0.410256	0.510896	0.40625	0.400955	0.261411
1:120929901	0.360061	0.170686	0.176252	0.181957	0.144838	0.238261	0.215359	0.310966	0.278846	0.121399	0.096436	0.170819	0.202003	0.390625	0.179811	0.110417	0.345149	0.168942	0.090551	0.150905	0.166963	0.283969	0.176923	0.1639	0.208633	0.150685	0.155689	0.130435	0.169811	0.213223	0.353153	0.277778	0.135802	0.116279	0.280374	0.148338	0.142553	0.192308	0.050847	0.240246	0.178261	0.202532	0.159664	0.2103	0.223386	0.268585	0.446154	0.216274	0.172414
1:120929935	0.636364	0.429806	0.430736	0.387719	0.411009	0.360624	0.472381	0.563241	0.50096	0.349057	0.333333	0.39485	0.422619	0.678112	0.393382	0.463415	0.56051	0.36255	0.312634	0.450521	0.334008	0.530249	0.469828	0.350598	0.413567	0.331828	0.342222	0.355721	0.421053	0.399232	0.551653	0.725	0.397759	0.325714	0.519362	0.361564	0.338308	0.291667	0.66	0.38756	0.389706	0.398169	0.354005	0.4	0.472505	0.566572	0.516667	0.481752	0.363415
1:120929953	0.468432	0.272059	0.266667	0.241935	0.298211	0.275109	0.252941	0.339623	0.340336	0.180451	0.177596	0.274376	0.292793	0.478571	0.244813	0.26178	0.431235	0.223982	0.185464	0.260116	0.283019	0.254697	0.263158	0.240618	0.235294	0.234043	0.23399	0.222535	0.311213	0.253863	0.409195	0.314286	0.18541	0.193252	0.329298	0.27305	0.195335	0.173913	0.142857	0.210383	0.263441	0.218527	0.234637	0.340426	0.328294	0.411003	0.295455	0.339888	0.249307
1:120929990	0.417062	0.287402	0.2	0.253165	0.148837	0.223529	0.202559	0.354667	0.302956	0.101587	0.162055	0.184615	0.236776	0.475138	0.236534	0.157088	0.3	0.210526	0.125461	0.134783	0.124294	0.282192	0.246622	0.229829	0.187291	0.133333	0.197026	0.2	0.234973	0.210345	0.322034	0.645161	0.248252	0.161572	0.316498	0.222798	0.161572	0.310345	0.808989	0.211111	0.273356	0.161804	0.229102	0.20339	0.211031	0.415638	0.322581	0.277372	0.258303
1:120929996	0.478149	0.27234	0.187919	0.205479	0.228288	0.262136	0.272532	0.391667	0.387097	0.119298	0.198276	0.231608	0.320548	0.498559	0.230769	0.189076	0.362667	0.267361	0.176955	0.292237	0.134375	0.288184	0.289474	0.318182	0.264605	0.190045	0.258964	0.251142	0.218023	0.241107	0.386431	0.533333	0.177778	0.172093	0.301158	0.287356	0.165854	0.034483	0.855556	0.278431	0.324627	0.257703	0.261589	0.312217	0.297927	0.491304	0.333333	0.371429	0.27459
1:120929999	0.447368	0.246696	0.208333	0.291096	0.240409	0.216216	0.297357	0.368876	0.373961	0.131387	0.183486	0.293785	0.31044	0.463343	0.237864	0.186957	0.365651	0.227758	0.173729	0.284314	0.167192	0.33237	0.288538	0.348765	0.243636	0.269231	0.199134	0.178404	0.165663	0.345382	0.339286	0.533333	0.226054	0.170732	0.248	0.223529	0.20297	0.071429	0.847826	0.238095	0.194553	0.2849	0.304348	0.29108	0.271053	0.5	0.235294	0.364407	0.240664
1:120941762	0.438972	0.475177	0.416887	0.334008	0.330784	0.398568	0.410506	0.431818	0.333333	0.291169	0.280285	0.303605	0.314815	0.447368	0.393795	0.247265	0.411602	0.348066	0.284038	0.35	0.343458	0.362944	0.371622	0.423174	0.327751	0.265487	0.301518	0.26	0.287946	0.308046	0.451923	0.425532	0.346032	0.382271	0.463768	0.25816	0.228814	0.460526	0.458333	0.477157	0.34434	0.328205	0.378007	0.362832	0.332569	0.387097	0.283019	0.338462	0.362851
1:120941787	0.462609	0.33543	0.269953	0.226415	0.214171	0.301075	0.301459	0.392625	0.452033	0.157783	0.221239	0.193199	0.292769	0.520089	0.215385	0.240404	0.539474	0.20297	0.15894	0.248879	0.26078	0.352144	0.271255	0.2625	0.216842	0.216433	0.165803	0.196347	0.280769	0.287554	0.411765	0.5	0.332481	0.107143	0.45898	0.246719	0.234987	0.305882	0.297872	0.227273	0.283871	0.219298	0.169972	0.308108	0.314103	0.479798	0.318182	0.31831	0.212355
1:120941812	0.291585	0.167048	0.135065	0.228346	0.155235	0.180974	0.196721	0.216019	0.239437	0.121896	0.199571	0.124161	0.157895	0.270886	0.127193	0.115468	0.281863	0.168367	0.090278	0.156182	0.170306	0.227273	0.197397	0.127753	0.226328	0.122056	0.135397	0.096296	0.14128	0.184332	0.30137	0.166667	0.178161	0.170157	0.218605	0.126437	0.124294	0.194805	0.222222	0.157407	0.158392	0.18427	0.15142	0.223837	0.198068	0.278237	0.112903	0.201863	0.154018
1:120941857	0.07362	0.03169	0.045833	0.038576	0.046448	0.056667	0.047368	0.11245	0.060367	0.020408	0.073846	0.050704	0.048193	0.107407	0.052117	0.043344	0.069597	0.04059	0.014388	0.023729	0.052632	0.056604	0.056106	0.078125	0.041667	0.003175	0.0625	0.029851	0.032374	0.051447	0.055749	0.05	0.048	0.02008	0.16358	0.02551	0.042373	0.0625	0	0.009615	0.044521	0.03871	0.034653	0.036437	0.089069	0.104072	0.021739	0.034146	0.053571
1:121090286	0.536082	0.642857	0.808989	0.692683	0.695575	0.522581	0.756701	0.597345	0.655914	0.785714	0.744444	0.616927	0.700431	0.539823	0.731868	0.708333	0.629787	0.71978	0.936	0.703125	0.818182	0.629738	0.671053	0.63369	0.662722	0.767442	0.647799	0.813008	0.687361	0.696078	0.53866	0.557692	0.66358	0.75	0.649718	0.662921	0.779661	0.694444	0.884615	0.7	0.683544	0.690141	0.733766	0.848214	0.556364	0.686813	0.888889	0.711409	0.69863
1:131365871	0.135458	0.050265	0.105675	0.145238	0.050251	0.064838	0.075134	0.203742	0.13894	0.039106	0.073118	0.035055	0.105751	0.20841	0.055901	0.039702	0.156863	0.065672	0.037528	0.101036	0.062937	0.048218	0.085153	0.073107	0.062323	0.038922	0.128141	0.025281	0.060914	0.065	0.138393	0.05	0.064	0.030879	0.096515	0.150579	0.032448	0	0	0.080679	0.060096	0.077083	0.056047	0.141264	0.160752	0.144928	0.066667	0.133574	0.098592
1:131371989	0.32093	0.149485	0.141304	0.264151	0.134529	0.106061	0.164894	0.248588	0.233503	0.081481	0.143885	0.102041	0.144444	0.323699	0.22973	0.130841	0.265152	0.099099	0.07971	0.115789	0.193798	0.219251	0.142857	0.112782	0.224	0.189873	0.112069	0.061856	0.130719	0.15	0.30719	0.44	0.08	0.093333	0.169492	0.096154	0.08871	0.16129	0.131579	0.112583	0.109489	0.181818	0.152672	0.148515	0.264516	0.314815	0.055556	0.160377	0.181818
1:131371992	0.242152	0.135417	0.139037	0.135802	0.282511	0.120603	0.126263	0.243243	0.263959	0.080882	0.076923	0.098522	0.141304	0.342697	0.22	0.097345	0.202899	0.12069	0.041667	0.186275	0.121429	0.243655	0.13986	0.133333	0.137097	0.21118	0.186992	0.134021	0.132075	0.135135	0.21519	0.333333	0.123077	0.106918	0.167939	0.035398	0.107692	0.114286	0.095238	0.153846	0.104167	0.157025	0.135338	0.087379	0.219512	0.190909	0.111111	0.122642	0.145038
1:131372022	0.518939	0.434783	0.360406	0.344828	0.263736	0.590698	0.36255	0.475113	0.517241	0.339744	0.277108	0.286307	0.22488	0.533333	0.460784	0.315385	0.571429	0.338583	0.406452	0.429825	0.357143	0.413223	0.346154	0.35119	0.446043	0.452736	0.338129	0.267241	0.283505	0.369942	0.57513	0.224138	0.342105	0.295858	0.391304	0.291339	0.228188	0.461538	0.333333	0.358382	0.566667	0.304054	0.423077	0.318584	0.414894	0.480315	0.368421	0.282258	0.321918
1:131372043	0.503759	0.3375	0.276382	0.314286	0.211268	0.342466	0.284047	0.455752	0.497797	0.275641	0.196078	0.229167	0.212264	0.550661	0.252101	0.229008	0.611429	0.167939	0.140127	0.338983	0.281046	0.278884	0.291925	0.28	0.323529	0.169154	0.232877	0.135593	0.302564	0.285714	0.534653	0.65	0.24359	0.16092	0.330935	0.171875	0.222973	0.216216	0.26	0.323699	0.435065	0.270968	0.22293	0.292035	0.457895	0.403101	0.285714	0.368	0.441379
1:131372050	0.529183	0.386076	0.258706	0.233918	0.193772	0.525346	0.300395	0.513274	0.504545	0.24	0.190789	0.228814	0.24186	0.599119	0.25431	0.164179	0.629412	0.230769	0.149068	0.333333	0.226667	0.544715	0.314465	0.182857	0.423358	0.279188	0.342857	0.096491	0.229947	0.27381	0.545918	0.655172	0.263158	0.104046	0.380597	0.272	0.209459	0.162162	0.12766	0.345238	0.476821	0.210526	0.299363	0.241071	0.352941	0.440945	0.380952	0.379032	0.205405
1:131372065	0.514403	0.453333	0.462366	0.192771	0.219424	0.244318	0.334677	0.419355	0.399038	0.257143	0.285714	0.23913	0.287879	0.585253	0.279279	0.238938	0.440476	0.336	0.155738	0.345455	0.292857	0.397541	0.297297	0.269006	0.255639	0.3	0.284672	0.230088	0.293103	0.236025	0.510417	0.175439	0.326531	0.392857	0.40625	0.336	0.222222	0.361111	0.113636	0.276074	0.457143	0.281046	0.366667	0.27619	0.398876	0.355932	0.388889	0.477477	0.202247
1:131372071	0.647059	0.452055	0.481283	0.26087	0.386282	0.244565	0.301255	0.604651	0.507692	0.268116	0.253521	0.412556	0.292308	0.550459	0.262443	0.274336	0.595092	0.212598	0.114754	0.231481	0.264706	0.421277	0.280822	0.284848	0.295455	0.112299	0.298507	0.194444	0.306358	0.225	0.619792	0.724138	0.261745	0.171779	0.425197	0.434426	0.330986	0.114286	0.307692	0.289308	0.529412	0.272727	0.315436	0.292929	0.4375	0.427273	0.25	0.339286	0.427778
1:131372077	0.480952	0.395833	0.345745	0.269231	0.210728	0.264045	0.280543	0.541833	0.363636	0.214286	0.302817	0.252252	0.258427	0.520737	0.239631	0.169643	0.463576	0.2	0.235772	0.333333	0.253623	0.242553	0.27027	0.295181	0.323308	0.139037	0.21374	0.245455	0.252941	0.203822	0.542373	0.087719	0.308219	0.140244	0.365079	0.3	0.278571	0.147059	0.212121	0.285714	0.176471	0.230769	0.27027	0.363636	0.354651	0.284404	0.416667	0.411215	0.359116
1:131372236	0.414508	0.285714	0.217391	0.251256	0.245536	0.161702	0.207729	0.346154	0.352941	0.166667	0.127072	0.188312	0.232804	0.416667	0.273585	0.147783	0.369458	0.180488	0.119617	0.141553	0.209945	0.403846	0.223404	0.300699	0.208589	0.260274	0.201087	0.306122	0.26601	0.178988	0.420213	0.117647	0.259887	0.257919	0.528205	0.186275	0.205298	0.347826	0.352941	0.201835	0.184397	0.146341	0.307692	0.192308	0.234234	0.410959	0.058824	0.177143	0.238806
1:131372239	0.334975	0.243094	0.136201	0.236607	0.18254	0.286275	0.151515	0.254808	0.294821	0.230769	0.120419	0.27907	0.195	0.351852	0.114679	0.099057	0.53304	0.081818	0.073394	0.209302	0.136126	0.290909	0.209524	0.219512	0.15873	0.16129	0.157635	0.165854	0.199074	0.174074	0.291866	0.02439	0.196891	0.051948	0.26087	0.129187	0.101796	0.041667	0.235294	0.166667	0.157303	0.111732	0.22314	0.15	0.208	0.398773	0.115385	0.178378	0.186667
1:131372244	0.543478	0.405941	0.506711	0.452174	0.417266	0.390511	0.421429	0.454148	0.520295	0.472222	0.263889	0.358586	0.4	0.543933	0.284173	0.479638	0.446281	0.353659	0.285714	0.362264	0.421801	0.537815	0.396313	0.462428	0.378641	0.356725	0.333333	0.368664	0.391304	0.358885	0.478814	0.35	0.382353	0.331984	0.38961	0.265116	0.264865	0.625	0.8	0.393939	0.394737	0.320652	0.454545	0.531401	0.4375	0.497238	0.264706	0.350962	0.420118
1:131372248	0.474708	0.345972	0.18038	0.339921	0.224832	0.304659	0.254237	0.44	0.372414	0.194915	0.188034	0.198157	0.224138	0.539683	0.115132	0.151899	0.450185	0.236162	0.122449	0.353791	0.226244	0.321839	0.26383	0.255319	0.211207	0.2	0.214559	0.268908	0.227273	0.304918	0.461847	0.170732	0.340807	0.254682	0.36255	0.152466	0.155779	0.375	0.6	0.167883	0.341463	0.231156	0.294118	0.233184	0.326241	0.465969	0.314286	0.245536	0.252688
1:131372261	0.313665	0.210145	0.168766	0.195402	0.115607	0.145015	0.135593	0.285223	0.297688	0.117438	0.078231	0.172535	0.164875	0.388535	0.169444	0.114286	0.371795	0.105556	0.04698	0.113269	0.165414	0.2	0.161871	0.147465	0.133333	0.146226	0.108974	0.165541	0.134021	0.235616	0.343537	0.28	0.161074	0.069307	0.246575	0.131579	0.065306	0.138889	0.363636	0.12766	0.103734	0.12406	0.19598	0.123077	0.237822	0.322034	0.162791	0.151943	0.136
1:131372271	0.401639	0.222222	0.195011	0.263852	0.115288	0.381679	0.208543	0.358663	0.298734	0.090643	0.134146	0.169329	0.226115	0.490196	0.292308	0.114379	0.495913	0.130952	0.074176	0.120235	0.191558	0.276316	0.181818	0.178707	0.131661	0.134387	0.125364	0.123867	0.185535	0.18599	0.441358	0.296296	0.261538	0.088889	0.274448	0.130435	0.125874	0.263158	0.282051	0.196347	0.184116	0.183051	0.219298	0.239203	0.256927	0.354717	0.297872	0.322129	0.199301
1:131372275	0.46134	0.345361	0.272138	0.32598	0.17233	0.413793	0.294537	0.488024	0.418093	0.265193	0.209581	0.253125	0.315315	0.586957	0.264198	0.111111	0.505155	0.1875	0.202128	0.374648	0.236364	0.34375	0.274924	0.286245	0.250746	0.193182	0.172805	0.214286	0.190909	0.190361	0.526627	0.314815	0.281437	0.106061	0.399399	0.227758	0.2	0.263158	0.365854	0.236607	0.251701	0.232026	0.228814	0.214744	0.3	0.491409	0.27451	0.375691	0.235294
1:131372277	0.491184	0.304348	0.293869	0.344262	0.194245	0.463007	0.292453	0.529915	0.441038	0.255495	0.221239	0.307229	0.334302	0.6313	0.214634	0.197568	0.554124	0.189189	0.199475	0.281421	0.279762	0.371571	0.265306	0.308244	0.281899	0.185874	0.211111	0.24581	0.204142	0.251196	0.56	0.338983	0.353116	0.20802	0.393586	0.208333	0.214521	0.463415	0.348837	0.178571	0.309211	0.267101	0.246964	0.237342	0.351981	0.51495	0.307692	0.355224	0.220447
1:131372289	0.457589	0.240557	0.213358	0.30083	0.133192	0.292208	0.224839	0.370647	0.367865	0.147465	0.19407	0.185083	0.285347	0.578089	0.206009	0.155807	0.529138	0.178423	0.1513	0.233503	0.157895	0.411638	0.263427	0.164516	0.167116	0.19398	0.165414	0.136476	0.233062	0.203024	0.480418	0.378788	0.240437	0.104925	0.346734	0.199377	0.164223	0.148936	0.25	0.1673	0.170088	0.214286	0.256849	0.298103	0.299786	0.447977	0.206897	0.211382	0.167116
1:131372292	0.609342	0.388889	0.336898	0.412245	0.234568	0.514228	0.393004	0.609223	0.551653	0.224719	0.221053	0.334225	0.395522	0.743119	0.308017	0.214092	0.734967	0.228	0.205069	0.320099	0.273183	0.550403	0.384804	0.309148	0.321149	0.307453	0.264706	0.280872	0.29771	0.320084	0.696682	0.571429	0.325137	0.13347	0.49005	0.32381	0.255072	0.365385	0.340909	0.266917	0.367521	0.316754	0.358108	0.434667	0.46383	0.618384	0.442623	0.380577	0.282723
1:131372304	0.456637	0.187279	0.190317	0.257692	0.163934	0.346154	0.1917	0.353333	0.320225	0.103734	0.0875	0.168591	0.216216	0.511628	0.168561	0.068452	0.531868	0.084813	0.026667	0.185273	0.160093	0.285714	0.207852	0.161473	0.164706	0.050147	0.139089	0.08776	0.151844	0.158635	0.482833	0.493976	0.211268	0.037773	0.27991	0.163205	0.098361	0.152542	0.363636	0.129693	0.168478	0.144578	0.235294	0.268585	0.275248	0.404199	0.241935	0.240786	0.162162
1:131372313	0.4	0.253448	0.24207	0.339048	0.168126	0.262032	0.27907	0.441048	0.357798	0.134576	0.130326	0.193182	0.196544	0.540323	0.172662	0.106509	0.522917	0.166667	0.126126	0.107143	0.201835	0.357019	0.265446	0.193182	0.223005	0.151163	0.197619	0.109302	0.222222	0.185629	0.463768	0.445783	0.261682	0.053533	0.325893	0.294461	0.204852	0.213115	0.266667	0.208723	0.178082	0.199052	0.27027	0.232	0.307985	0.390746	0.3125	0.236585	0.167476
1:131372317	0.586847	0.327645	0.315436	0.457692	0.256944	0.426259	0.392996	0.525054	0.489011	0.317526	0.281796	0.335601	0.349892	0.677291	0.307829	0.269795	0.652083	0.235294	0.155902	0.309353	0.310345	0.526502	0.402778	0.305556	0.333333	0.251445	0.27896	0.229167	0.217949	0.280242	0.628571	0.632911	0.38785	0.121795	0.424658	0.313218	0.307278	0.295082	0.6	0.249211	0.307065	0.268949	0.373494	0.413793	0.425819	0.527559	0.276923	0.391626	0.315403
1:131372326	0.267361	0.193437	0.129353	0.196911	0.140105	0.25859	0.117417	0.220982	0.213084	0.097308	0.101485	0.184091	0.177106	0.307377	0.144643	0.102941	0.334737	0.13745	0.123457	0.180952	0.096998	0.257895	0.192575	0.212291	0.167059	0.076471	0.16307	0.096552	0.128261	0.16129	0.328326	0.141026	0.211401	0.12743	0.179545	0.115942	0.126005	0.216667	0.477273	0.168285	0.153005	0.124088	0.157576	0.228723	0.169922	0.271768	0.145161	0.169951	0.210648
1:131372332	0.262697	0.126736	0.216443	0.2	0.071942	0.227273	0.153535	0.226981	0.224568	0.08159	0.080201	0.12212	0.11674	0.334052	0.107807	0.090116	0.306667	0.087824	0.074442	0.107399	0.088993	0.264865	0.17096	0.196581	0.125891	0.071429	0.105134	0.063084	0.078886	0.141129	0.336933	0.302632	0.157143	0.053333	0.16476	0.081871	0.058981	0.178571	0.285714	0.114754	0.108333	0.09901	0.154799	0.2	0.146045	0.275401	0.177419	0.157895	0.097902
1:131372337	0.293381	0.158845	0.142609	0.19685	0.079777	0.238447	0.183932	0.210177	0.19246	0.086864	0.111392	0.115385	0.160633	0.349315	0.123314	0.052786	0.274157	0.091837	0.087065	0.086614	0.117506	0.223684	0.163462	0.189189	0.112172	0.039275	0.107769	0.079327	0.078431	0.135246	0.31746	0.141026	0.14742	0.046569	0.24186	0.073171	0.11828	0.109091	0.114286	0.145329	0.143251	0.120205	0.152866	0.11413	0.179704	0.280899	0.25	0.174564	0.096927
1:131898165	0.97151	0.96063	0.950413	0.893536	0.937916	0.896679	0.961832	0.9375	0.970526	0.976077	0.966216	0.966587	0.944584	0.929412	0.97549	0.968586	0.957143	0.974522	0.976471	0.971751	0.959184	0.984655	0.971631	0.963211	0.974843	0.987013	0.964286	0.952381	0.901235	0.943299	0.929648	0.886792	0.967359	0.953237	0.954802	0.984772	0.954198	0.966102	0.983871	0.942446	0.971014	0.934028	0.932384	0.977444	0.983471	0.944785	0.976471	0.98913	0.984772
1:131898179	0.961749	0.988462	0.963563	0.967273	0.966805	0.996269	0.977995	0.960784	0.967611	1	0.941176	0.969194	0.984848	0.967557	0.969626	0.965	0.95612	0.987805	0.977273	0.945652	0.933071	0.884532	0.986486	0.970874	0.99435	0.987578	0.957746	0.974194	0.967836	0.972093	0.967172	1	0.988439	0.974729	0.983146	1	0.977941	0.942029	1	0.945161	0.971429	0.9375	0.961268	0.992857	0.976064	0.982456	0.965116	0.973822	0.985437
1:134388888	0.811951	0.88755	0.888099	0.871245	0.944142	0.829317	0.891156	0.855895	0.886872	0.847418	0.931973	0.856419	0.898894	0.864177	0.89403	0.912281	0.861111	0.905405	0.862857	0.898256	0.920482	0.863843	0.900783	0.843212	0.875	0.881967	0.914807	0.861446	0.884393	0.902542	0.891269	0.97	0.902552	0.858469	0.919753	0.90493	0.923567	0.880282	0.794643	0.890385	0.919192	0.907598	0.912791	0.915825	0.879418	0.782967	0.831683	0.914286	0.917808
1:134388931	0.812925	0.823038	0.933029	0.899408	0.923536	0.880769	0.901993	0.871622	0.86352	0.919753	0.91875	0.90776	0.939607	0.862442	0.898592	0.91195	0.8	0.966427	0.945368	0.924933	0.89441	0.896694	0.904651	0.924138	0.811203	0.981873	0.925795	0.882834	0.934454	0.968807	0.854015	0.963964	0.85	0.921844	0.90137	0.904025	0.962428	0.881657	0.991071	0.955446	0.930931	0.879102	0.931937	0.912121	0.888679	0.766169	0.669492	0.946731	0.867442
1:134388948	0.930023	0.85098	0.918197	0.944056	0.883756	0.930736	0.920082	0.903537	0.924668	0.887324	0.949612	0.896552	0.937397	0.952297	0.890598	0.953795	0.940039	0.873351	0.922222	0.893204	0.94	0.927817	0.949333	0.891566	0.913876	0.92459	0.936382	0.888889	0.938398	0.924949	0.890435	0.988372	0.953995	0.928406	0.971631	0.932886	0.856115	0.956835	0.841584	0.961969	0.921053	0.955319	0.90982	0.909722	0.926174	0.928367	0.87037	0.916898	0.907216
1:134553225	0.014388	0	0.009288	0.002525	0.002304	0.025352	0.002591	0.006024	0	0.015291	0	0.002747	0	0.002667	0.005025	0.009836	0.009174	0	0.003717	0.00304	0.006667	0.004866	0	0	0.015015	0.003571	0.006623	0.011494	0.008357	0.012579	0.010959	0.021739	0	0	0	0.004098	0.007547	0	0	0	0.003205	0.003226	0	0	0.002494	0	0.040816	0.007605	0
1:134553227	0.004762	0.003788	0	0.002519	0.004598	0.002817	0.02611	0.006098	0	0.006098	0.003236	0	0	0.013089	0.015152	0.006557	0.009146	0.010239	0.003717	0.00303	0	0.014599	0	0.002786	0	0	0.006579	0.007663	0.005571	0	0.005495	0	0	0.011628	0.003106	0	0.003745	0	0	0.003135	0	0.006431	0.003257	0	0.002494	0.025532	0	0	0.018939
1:140357368	0.696429	0.671233	0.673469	0.826667	0.811594	0.740741	0.850649	0.779661	0.698925	0.772727	0.885714	0.723404	0.780645	0.728571	0.757062	0.816667	0.557471	0.603175	0.814286	0.761905	0.797101	0.778626	0.826923	0.80315	0.768421	0.890411	0.655738	0.797297	0.75	0.777778	0.654762	0.936508	0.76	0.848485	0.77193	0.673913	0.666667	0.894737	0.709677	0.836879	0.793103	0.743119	0.780488	0.710526	0.788618	0.727273	0.666667	0.65625	0.766667
1:140357387	0.837963	0.924731	0.871429	0.918367	0.928571	0.833333	0.894737	0.920398	0.891509	0.948718	0.979592	0.882022	0.924883	0.865922	0.901786	0.929577	0.956731	0.9	0.891304	0.932432	0.905263	0.921788	0.95	0.93865	0.929204	0.979381	0.898876	0.953704	0.882022	0.915493	0.925234	0.927536	0.965517	0.854167	0.890411	0.821429	0.862745	0.730769	0.902439	0.944785	0.901408	0.96732	0.959184	0.864865	0.896104	0.887097	0.947368	0.972973	0.857143
1:140357410	0.933884	0.828283	0.894737	0.900901	0.940075	0.839506	0.949749	0.906977	0.922078	0.823529	0.945455	0.920213	0.968468	0.925532	0.909465	0.860759	0.830508	0.91954	0.958763	0.8625	0.883495	0.912088	0.867647	0.911243	0.937008	0.899083	0.875	0.921739	0.913978	0.91358	0.91453	0.958904	0.879195	0.923077	0.907895	0.830508	0.813084	0.785714	0.9375	0.914773	0.839506	0.882682	0.875817	0.684211	0.914634	0.776119	0.886364	0.928571	0.870588
1:140357414	0.958159	0.883495	0.974359	0.963964	0.973978	0.961538	0.979899	0.977169	0.948052	0.952941	0.963636	0.952381	0.977778	0.968085	0.946058	0.9625	0.987342	0.94186	0.979381	0.975309	0.951456	0.967568	0.942029	0.952096	0.960317	0.972477	0.989362	0.991453	0.946524	0.939024	0.969957	0.959459	0.979866	0.942308	0.909091	0.983333	0.943925	0.928571	0.957447	0.965318	0.975309	0.966102	0.953947	0.987013	0.975904	0.985294	0.954545	0.928571	0.880952
1:140357416	0.9875	0.882353	0.962025	0.981982	0.973783	0.974684	0.954774	0.968182	0.943478	0.883721	0.981818	0.963351	0.986667	0.973118	0.937759	0.962025	0.978992	0.965517	0.979381	0.987654	0.95098	0.967391	0.956522	0.976608	0.952	0.972477	0.958333	0.982759	0.941176	0.939024	0.982906	0.986486	0.993377	0.901961	0.974026	0.966102	0.915094	0.964286	0.957447	0.976879	0.938272	0.97191	0.973333	0.974026	0.957831	0.970149	0.97619	0.97619	0.906977
1:140357425	0.958159	0.847619	0.897436	0.954955	0.93985	0.925926	0.944724	0.981567	0.921397	0.862069	0.910714	0.952632	0.977477	0.941176	0.892562	0.9	0.970588	0.895349	0.958333	0.9625	0.911765	0.940217	0.941176	0.946746	0.983871	0.917431	0.968421	0.957265	0.930851	0.882353	0.961207	0.905405	0.926667	0.941176	0.894737	0.929825	0.935185	1	0.8125	0.965714	0.938272	0.943503	0.921569	0.705128	0.933333	0.969697	1	0.904762	0.882353
1:140357470	0.543478	0.625	0.666667	0.746835	0.759615	0.72	0.756579	0.573333	0.598765	0.803922	0.833333	0.705426	0.804734	0.524476	0.732955	0.681818	0.422619	0.693548	0.854839	0.735849	0.603175	0.692308	0.628571	0.776	0.58209	0.727273	0.75	0.780488	0.775362	0.704918	0.573034	0.666667	0.714286	0.735294	0.630435	0.594595	0.714286	0.65	0.727273	0.78169	0.714286	0.601124	0.679245	0.857143	0.631579	0.558824	0.931034	0.75	0.642857
1:143267748	0.940741	0.963025	0.976923	0.974852	0.94586	0.993724	0.972509	0.973013	0.971854	0.933594	0.981265	0.96558	0.954545	0.980531	0.970534	0.974057	0.961039	0.968978	0.985138	0.966216	0.988528	0.938967	0.967807	0.953608	0.981092	0.986364	0.987365	0.98954	0.974943	0.968992	0.939148	0.958904	0.984934	0.982022	0.978723	0.986559	0.987893	0.952381	0.910112	0.968105	0.971302	0.937759	0.987013	0.983827	0.975336	0.986328	1	0.992593	0.962555
1:143267755	0.969035	0.941558	0.94636	0.963235	0.944444	0.967078	0.955	0.968992	0.958065	0.947573	0.939394	0.941385	0.933871	0.971831	0.958258	0.934426	0.987288	0.906137	0.944099	0.981941	0.951402	0.933754	0.972656	0.923077	0.957055	0.942731	0.924188	0.956522	0.951002	0.947269	0.926531	0.972222	0.916512	0.932886	0.976645	0.946237	0.944976	0.957447	0.965909	0.986965	0.952381	0.966942	0.939834	0.973753	0.960526	0.996146	0.966667	0.953317	0.949561
1:143267787	0.961456	0.966071	0.976344	0.989655	0.983547	0.964758	0.983573	0.962227	0.976378	0.964115	0.95933	0.973843	0.983051	0.990783	0.988636	0.928962	0.971429	0.980728	0.98861	0.913669	0.967177	0.937853	0.976496	0.951768	0.988067	0.982544	0.967033	0.980952	0.949102	0.962963	0.969194	0.946429	0.986395	0.974937	0.990762	0.99403	0.975342	1	1	0.976359	0.989362	0.98731	0.969072	0.970326	0.980926	0.983834	1	0.915663	0.976316
1:143267826	0.974441	0.984615	0.986207	0.937158	0.979275	0.908163	0.954693	0.988095	0.970968	0.927602	0.962199	0.941581	0.954023	0.985714	0.964844	0.948498	0.960474	0.964789	0.974265	0.969697	0.977492	0.959627	0.954839	0.985294	0.956332	0.949367	0.983108	0.985866	0.968326	0.975352	0.968037	0.777778	0.964427	0.967742	0.959016	0.9375	0.940476	1	1	0.984375	0.969432	0.982979	0.97551	0.969697	0.947598	0.971311	0.98	0.94898	0.935743
1:143268672	0.87886	0.902748	0.778195	0.833648	0.86422	0.919173	0.841564	0.861507	0.856089	0.867391	0.851351	0.796296	0.827273	0.877551	0.877629	0.839024	0.882998	0.869121	0.89172	0.863918	0.856223	0.903433	0.950719	0.883871	0.804444	0.858108	0.911153	0.907317	0.789588	0.844828	0.890777	0.983871	0.829493	0.937158	0.857447	0.85641	0.840617	0.844444	0.857143	0.829352	0.867868	0.921241	0.829384	0.796729	0.862613	0.872845	0.869565	0.884058	0.866359
1:143268701	0.841035	0.796099	0.714286	0.821018	0.797829	0.795181	0.807808	0.792512	0.813953	0.817326	0.838852	0.744828	0.810565	0.82623	0.803303	0.820399	0.763348	0.773852	0.819734	0.822018	0.787156	0.8208	0.831776	0.790349	0.751468	0.768612	0.786441	0.789809	0.807487	0.77102	0.745487	0.769231	0.773381	0.829596	0.839921	0.861364	0.783715	0.807692	0.752137	0.825843	0.770202	0.772388	0.762887	0.803797	0.803468	0.766304	0.765432	0.849315	0.736842
1:143268792	0.956522	0.942424	0.990654	0.957655	0.945274	0.973822	0.940415	0.954106	0.963788	0.990196	0.967949	0.933333	0.964384	0.987654	0.956072	0.957096	0.924282	0.963889	0.979885	0.96633	0.90785	0.994924	0.979167	0.961538	0.94	0.965753	0.902913	0.958491	0.984227	0.920489	0.963855	0.95122	0.925926	0.892989	0.907631	0.975309	0.924444	0.916667	0.956522	0.977612	0.982609	0.935484	0.964912	0.961538	0.975	0.935115	0.988372	0.941781	0.904943
1:147069940	0.703812	0.529412	0.319648	0.385321	0.486755	0.292419	0.405316	0.782772	0.510843	0.276923	0.177489	0.393617	0.361111	0.720257	0.417989	0.191057	0.612994	0.347656	0.18894	0.333333	0.397306	0.48	0.230189	0.311203	0.314642	0.089844	0.279605	0.18254	0.268182	0.209459	0.325077	0.66	0.150943	0.159091	0.767025	0.25	0.31068	0.4	0.413793	0.409283	0.307692	0.267857	0.258621	0.453287	0.394472	0.605932	0.214286	0.5125	0.352518
1:147069943	0.732558	0.440129	0.298507	0.407295	0.449324	0.302239	0.331126	0.733813	0.545679	0.297297	0.168103	0.37884	0.405498	0.747541	0.311856	0.260331	0.657738	0.311475	0.225352	0.319392	0.344262	0.483965	0.223077	0.334694	0.260062	0.14902	0.261589	0.223577	0.333333	0.253472	0.400631	0.72549	0.143519	0.140187	0.734848	0.30303	0.258216	0.368421	0.366667	0.348936	0.333333	0.292793	0.297297	0.393382	0.515306	0.660465	0.344828	0.576923	0.354244
1:147069950	0.802353	0.455357	0.368564	0.303191	0.509749	0.357639	0.494413	0.723602	0.599182	0.319149	0.156379	0.431138	0.352941	0.651099	0.485057	0.221344	0.567059	0.349442	0.150685	0.393939	0.591716	0.547315	0.276817	0.318021	0.29972	0.119403	0.420561	0.243243	0.291829	0.281046	0.365123	0.793103	0.199134	0.28821	0.743976	0.290909	0.174107	0.52	0.238095	0.394161	0.308333	0.323887	0.35743	0.42	0.520607	0.684411	0.5	0.666667	0.365079
1:147069953	0.790433	0.510086	0.371053	0.424479	0.586957	0.349153	0.464088	0.804878	0.59127	0.355872	0.251938	0.361516	0.41358	0.724044	0.454955	0.252918	0.622426	0.357143	0.207048	0.392027	0.450867	0.5475	0.302405	0.323944	0.370166	0.181481	0.373089	0.275472	0.286792	0.26129	0.416452	0.706897	0.140426	0.223176	0.751497	0.333333	0.296943	0.55102	0.674419	0.425455	0.408907	0.371094	0.269841	0.446254	0.522678	0.698473	0.5	0.590604	0.378205
1:147069958	0.78032	0.317919	0.27013	0.357333	0.456522	0.291096	0.392371	0.801829	0.507937	0.287719	0.211073	0.29003	0.318043	0.663978	0.339367	0.123077	0.545035	0.323741	0.135371	0.337793	0.33913	0.448622	0.220339	0.297872	0.303867	0.078067	0.304878	0.148289	0.215094	0.203883	0.328084	0.666667	0.09322	0.193833	0.703488	0.258929	0.193833	0.56	0.613636	0.340741	0.264228	0.266409	0.246032	0.345048	0.451193	0.6	0.411765	0.542955	0.348101
1:147069972	0.733967	0.397101	0.324468	0.357724	0.446328	0.305556	0.424581	0.756014	0.531381	0.285714	0.192982	0.380503	0.339623	0.695015	0.425882	0.21374	0.560859	0.305755	0.162162	0.302013	0.302181	0.44757	0.255172	0.277978	0.300562	0.094697	0.388889	0.147727	0.255906	0.219355	0.33871	0.551724	0.142259	0.2	0.705521	0.254464	0.182648	0.468085	0.348837	0.453674	0.269076	0.27381	0.233333	0.33119	0.511013	0.605578	0.5	0.541516	0.330033
1:147069980	0.873762	0.564417	0.48895	0.448468	0.652047	0.378571	0.447447	0.818493	0.654737	0.39781	0.358621	0.487421	0.478827	0.817391	0.5075	0.313725	0.763723	0.40942	0.298165	0.415541	0.524272	0.636119	0.291667	0.393502	0.422078	0.196226	0.439103	0.266409	0.360996	0.305921	0.469444	0.728814	0.270042	0.288793	0.848485	0.458333	0.265403	0.617021	0.731707	0.508143	0.471311	0.366935	0.388393	0.49505	0.615561	0.806584	0.483871	0.6875	0.396667
1:147069995	0.657492	0.368932	0.223565	0.323718	0.470588	0.222222	0.357143	0.752137	0.482927	0.171674	0.211538	0.34589	0.313953	0.534884	0.442424	0.079832	0.467033	0.345528	0.078818	0.314394	0.385185	0.358382	0.18254	0.185606	0.278351	0.040984	0.258993	0.057851	0.142857	0.160448	0.272171	0.68	0.082949	0.115741	0.600671	0.20122	0.067708	0.545455	0.589744	0.401434	0.233184	0.228814	0.229167	0.214286	0.272727	0.526316	0.448276	0.389961	0.253623
1:147070032	0.704225	0.351485	0.180556	0.300546	0.361386	0.232558	0.334951	0.744828	0.512903	0.211429	0.262136	0.21875	0.258065	0.613402	0.357724	0.134921	0.508	0.341463	0.071429	0.325444	0.293478	0.331897	0.18125	0.295567	0.173077	0.063584	0.155556	0.071038	0.167883	0.21118	0.316514	0.461538	0.177215	0.154839	0.656085	0.313043	0.168142	0.428571	0.535714	0.306748	0.210145	0.165563	0.165354	0.343023	0.348178	0.634286	0.25	0.539604	0.252809
1:155170193	0.652952	0.73445	0.863158	0.798137	0.775261	0.811111	0.806988	0.662675	0.713576	0.9125	0.843823	0.856383	0.830375	0.563008	0.81736	0.767932	0.657563	0.818381	0.836538	0.813901	0.815145	0.70276	0.822511	0.753555	0.803879	0.828157	0.809444	0.904555	0.821747	0.870968	0.724599	0.681818	0.852156	0.878601	0.807229	0.838415	0.891192	0.887324	0.853659	0.846591	0.817284	0.865854	0.762943	0.839161	0.749455	0.723192	0.460317	0.783333	0.836
1:155170215	0.856495	0.890792	0.932401	0.92109	0.923642	0.908915	0.901049	0.871134	0.898698	0.951435	0.893661	0.917591	0.948136	0.770723	0.929985	0.92803	0.856881	0.907441	0.974916	0.912451	0.906746	0.933453	0.894737	0.934021	0.928166	0.942029	0.94705	0.962298	0.941667	0.911145	0.871681	0.824561	0.922807	0.929499	0.925725	0.927059	0.891892	0.940476	0.956522	0.912833	0.908511	0.943396	0.881235	0.93737	0.913534	0.927765	0.786667	0.938575	0.934664
1:155170245	0.743869	0.902072	0.927039	0.925831	0.864362	0.894017	0.931564	0.823988	0.890789	0.930894	0.934375	0.89896	0.865979	0.860577	0.902158	0.941472	0.786078	0.942904	0.951638	0.833846	0.913043	0.92053	0.957655	0.925926	0.911179	0.929674	0.894515	0.955385	0.927178	0.924863	0.846154	0.758621	0.926108	0.934974	0.809023	0.899573	0.904881	0.835616	0.885417	0.880435	0.948542	0.901274	0.89441	0.893258	0.869258	0.80334	0.916667	0.912473	0.941267
1:155170298	0.88951	0.938253	0.940574	0.957317	0.953518	0.94964	0.936953	0.925515	0.911722	0.961062	0.962373	0.949254	0.944154	0.936037	0.957006	0.931721	0.938343	0.911677	0.95057	0.877841	0.935943	0.941272	0.954612	0.952846	0.96361	0.968799	0.968116	0.950752	0.952314	0.949796	0.932673	0.932203	0.92953	0.941048	0.891437	0.938697	0.969325	0.964912	0.979798	0.946667	0.902141	0.937276	0.965596	0.925532	0.940239	0.83432	0.957143	0.895075	0.957483
1:155170299	0.716667	0.703436	0.685897	0.736926	0.683099	0.757353	0.706931	0.685289	0.737024	0.723629	0.770883	0.687129	0.713262	0.674107	0.720137	0.746067	0.641711	0.664957	0.730233	0.751899	0.754601	0.674877	0.75406	0.67118	0.74026	0.721983	0.70082	0.76044	0.686538	0.724138	0.708333	0.689189	0.734234	0.718654	0.723629	0.716931	0.782258	0.362319	0.711864	0.722063	0.683805	0.754023	0.717087	0.659259	0.678038	0.71867	0.740741	0.684073	0.718163
1:155170317	0.952866	0.955381	0.948339	0.937956	0.957944	0.944942	0.969106	0.953623	0.95339	0.949464	0.958564	0.949153	0.96875	0.981767	0.952454	0.954545	0.950368	0.93913	0.962457	0.906205	0.939597	0.962631	0.949176	0.924812	0.966711	0.888889	0.94773	0.905277	0.957419	0.962008	0.968807	1	0.944277	0.945946	0.932707	0.932458	0.965686	0.941176	0.990291	0.979667	0.945087	0.933786	0.94717	0.943026	0.938294	0.962406	1	0.961759	0.938583
1:155170318	0.967213	0.945087	0.952888	0.923171	0.961418	0.944602	0.961095	0.963215	0.965693	0.993517	0.950758	0.954955	0.959212	0.962521	0.932903	0.958781	0.958995	0.950685	0.958707	0.971074	0.956169	0.95922	0.97786	0.948895	0.975219	0.936877	0.953895	0.97774	0.967877	0.983629	0.942478	0.982143	0.944805	0.949227	0.965812	0.942731	0.968354	0.970297	0.975904	0.97992	0.935484	0.969388	0.943158	0.951362	0.939908	0.965164	0.9375	0.908203	0.987076
1:155170441	0.903723	0.776509	0.738487	0.821128	0.748792	0.750689	0.735215	0.88292	0.832768	0.813084	0.82658	0.772853	0.76087	0.903319	0.731649	0.86252	0.886364	0.728495	0.750696	0.757764	0.707885	0.889986	0.772247	0.803752	0.768452	0.846617	0.774112	0.833333	0.733933	0.775091	0.887584	0.803279	0.839806	0.561014	0.83125	0.739421	0.837736	0.696429	0.744186	0.703404	0.668852	0.753582	0.890311	0.835616	0.79638	0.870406	0.714286	0.880252	0.778502
1:155170453	0.903138	0.878735	0.867012	0.854454	0.858926	0.831595	0.809929	0.896802	0.871394	0.876061	0.873043	0.856287	0.86526	0.937799	0.856417	0.901554	0.888889	0.825532	0.87175	0.844113	0.814532	0.931994	0.86901	0.813609	0.78343	0.869048	0.876344	0.927973	0.83175	0.856209	0.906412	0.807018	0.87234	0.744966	0.870279	0.833735	0.892276	0.833333	0.843373	0.82906	0.86067	0.837104	0.913043	0.889121	0.880126	0.919588	0.926471	0.892135	0.843911
1:155172018	0.153846	0.206897	0.192308	0.25	0.1875	0.212766	0.145833	0.214286	0.216667	0.166667	0.166667	0.208333	0.128205	0.130435	0.142857	0.162162	0	0.106383	0.122807	0.159091	0.348837	0.181818	0.25641	0.114286	0.214286	0.192308	0.3	0.214286	0.157895	0.218182	0.25	0.24	0.042553	0.152174	0.185185	0.195122	0.117647	0.378378	0.166667	0.04878	0.06	0.184615	0.128205	0.26087	0.193548	0.214286	0.305556	0.25	0.181818
1:155172098	0.354839	0.410256	0.421053	0.404762	0.448276	0.44	0.095238	0.259259	0.375	0.466667	0.380952	0.34375	0.333333	0.344828	0.384615	0.153846	0.371429	0.470588	0.375	0.384615	0.242424	0.297297	0.3125	0.45	0.125	0.472222	0.28	0.275862	0.407407	0.297297	0.206897	0.5	0.3125	0.317073	0.227273	0.26087	0.166667	0.46875	0.324324	0.25	0.5	0.444444	0.125	0.322581	0.37931	0.461538	0.36	0.454545	0.3125
1:155797791	0.915173	0.94898	0.88024	0.86435	0.915418	0.847059	0.870787	0.89638	0.918388	0.915134	0.887841	0.917514	0.900976	0.922509	0.890536	0.959243	0.882209	0.906091	0.960419	0.91831	0.922156	0.914141	0.939506	0.892573	0.91954	0.922872	0.908505	0.954712	0.90429	0.91657	0.935085	0.742268	0.937593	0.910692	0.915888	0.916667	0.942529	0.981818	0.925926	0.911519	0.877698	0.911765	0.921538	0.876488	0.904149	0.915563	0.944444	0.921569	0.932184
1:155797851	0.410774	0.562264	0.535897	0.643382	0.572816	0.568293	0.57686	0.577281	0.333333	0.612326	0.657643	0.597473	0.590818	0.263773	0.559677	0.68254	0.249597	0.488426	0.763265	0.489627	0.510145	0.410681	0.62543	0.493578	0.568233	0.677083	0.625282	0.652246	0.658768	0.567434	0.534442	0.462963	0.645598	0.526718	0.416045	0.426735	0.75	0.6	0.586957	0.501119	0.564334	0.543524	0.596577	0.612554	0.446429	0.309896	0.675676	0.604651	0.561475
1:156060028	0.254692	0.510769	0.544776	0.417417	0.600451	0.501706	0.569343	0.224949	0.31592	0.539906	0.452489	0.433962	0.664216	0.114634	0.484914	0.57329	0.216867	0.599303	0.634921	0.417323	0.4	0.278646	0.40636	0.571809	0.616935	0.473913	0.559184	0.502128	0.503916	0.503571	0.286164	0.045455	0.580052	0.48062	0.283422	0.597938	0.605634	0.486486	0.192308	0.556136	0.424354	0.571865	0.525641	0.559471	0.341538	0.271186	0.631579	0.409756	0.570755
10:1188480	0.980519	0.993711	1	0.980392	0.985075	1	0.967391	0.984234	0.862338	0.93	0.971429	0.97411	0.983373	0.940972	0.960784	0.961538	0.953237	0.978723	0.974026	0.992647	0.917431	0.996785	1	0.964427	1	0.983333	1	0.90566	0.983333	1	0.970909	1	0.976351	0.984252	1	0.939655	0.957447	1	0.961538	0.955056	1	0.956522	0.968531	0.97561	0.961165	0.97619	1	0.918605	0.957746
10:1188533	0.917614	0.982857	0.995327	0.980952	0.9625	0.974359	0.945368	0.963753	0.93007	0.908333	1	0.979167	0.949886	0.93994	0.947619	0.954545	0.822581	0.93578	0.979592	0.984496	0.936508	0.934169	0.986667	0.94702	0.989011	0.897059	0.980952	0.891892	0.897674	0.970588	0.917683	0.816667	0.918675	0.950355	0.981481	0.860656	0.966102	0.957447	1	0.877358	1	0.949324	0.971347	1	0.943038	0.941667	1	0.960784	0.987013
10:3261602	0.140351	0.044776	0.031915	0	0.011765	0.046154	0.02381	0.114035	0.09375	0.042857	0.015873	0.019231	0	0.070175	0.045455	0	0.11215	0.052632	0.022222	0.02	0.018519	0.076923	0.037037	0.036585	0.064103	0	0.035088	0	0.014815	0.075949	0.084615	0.071429	0.016807	0	0.032787	0	0.021277	0	0	0.088889	0	0.038095	0.034884	0.014925	0.12766	0.090909	0.05	0	0.014493
10:3261604	0.128205	0.029851	0.021277	0.019231	0.00578	0.030303	0.032	0.095652	0.061538	0	0	0.019231	0.020202	0.080357	0.045455	0.016949	0.140187	0	0.022989	0.04902	0	0.064516	0.04878	0.023529	0.025	0	0.034783	0.021277	0.022059	0.037975	0.112782	0.107143	0.025424	0.178082	0.032787	0	0	0.029412	0	0.075269	0	0.019231	0.010753	0.059701	0.154639	0.152174	0	0	0.013889
10:3261607	0.344828	0.102941	0.095745	0.057143	0.075145	0.123077	0.055556	0.294643	0.170543	0.084507	0.090909	0.038462	0.156863	0.298246	0.109091	0.016667	0.364486	0.061538	0.022989	0.068627	0.111111	0.171717	0.193182	0.068182	0.134146	0.013889	0.052632	0.097826	0.071429	0.180723	0.201493	0.310345	0.105691	0.013158	0.269841	0.064516	0.04	0.028571	0	0.163043	0.074627	0.097087	0.042105	0.144928	0.266667	0.361702	0.1	0.366197	0.042254
10:3261628	0.148438	0.092105	0.039216	0.065041	0.026316	0.083333	0.036496	0.101562	0.076923	0.063291	0.039474	0.016949	0.034783	0.16	0.022388	0.040541	0.102564	0.025	0.029412	0.025641	0.060606	0.064	0.064516	0.010101	0.039216	0	0.054264	0.020202	0.018634	0.06	0.08	0.121212	0.028777	0.082353	0.119403	0.029851	0.028986	0	0	0.06383	0.049383	0.015625	0.00885	0.066667	0.053571	0.12963	0.045455	0	0.011905
10:3261658	0.321429	0.132812	0.080537	0.114173	0.104693	0.096386	0.127208	0.279503	0.204545	0.068966	0.037037	0.076	0.112821	0.285303	0.085821	0.037634	0.214099	0.073864	0.091837	0.035294	0.125506	0.107558	0.12	0.083333	0.155	0.028037	0.054622	0.069124	0.223404	0.097166	0.1843	0.145455	0.165109	0.060606	0.184358	0.046729	0.033557	0.076923	0.241379	0.170854	0.113139	0.12844	0.020619	0.309783	0.149425	0.185567	0.1	0.129032	0.053763
10:3261659	0.25	0.096154	0.075	0.060606	0.15493	0.077586	0.057692	0.263736	0.209581	0.063158	0.022727	0.055172	0.229299	0.29927	0.063291	0.056818	0.198718	0.053763	0.021739	0.067669	0.063158	0.275449	0.153846	0.047619	0.119048	0.033898	0.027397	0.044444	0.05102	0.094828	0.215909	0.243902	0.068323	0.055046	0.093023	0.010989	0.06	0.068182	0.111111	0.155963	0.061538	0.118343	0.076389	0.105769	0.089286	0.19403	0.211538	0.04717	0.04
10:3261662	0.345455	0.162791	0.111111	0.170543	0.078853	0.135135	0.113402	0.317221	0.324528	0.053846	0.0625	0.089494	0.060606	0.254958	0.05694	0.061224	0.228346	0.068571	0.029851	0.073077	0.098039	0.14121	0.127451	0.060606	0.119403	0.063063	0.107438	0.048458	0.099644	0.068273	0.209459	0.214286	0.069444	0.074257	0.175824	0.110599	0.037975	0.056604	0.114286	0.129353	0.14386	0.136364	0.035176	0.305263	0.166667	0.15	0.090909	0.169312	0.06383
10:3261663	0.316129	0.099099	0.10828	0.054217	0.159292	0.102564	0.074534	0.162921	0.20122	0.020833	0.034965	0.088435	0.092593	0.331034	0.095808	0.042105	0.279221	0.03	0.034483	0.037037	0.134021	0.241573	0.105263	0.015748	0.090226	0.008333	0.067114	0.028169	0.03	0.117188	0.227778	0.275	0.111801	0.027027	0.104167	0.088235	0.053097	0.04878	0.166667	0.172727	0.045455	0.073864	0.039735	0.075472	0.159292	0.227273	0.230769	0.059829	0.064815
10:3261670	0.532143	0.318008	0.13467	0.27027	0.147887	0.222642	0.174497	0.429851	0.383513	0.247191	0.147208	0.193182	0.215686	0.437681	0.110727	0.147368	0.419437	0.082418	0.127451	0.117216	0.107143	0.271875	0.296296	0.139831	0.144231	0.084444	0.088	0.101695	0.16726	0.163424	0.355172	0.521739	0.111111	0.121359	0.304813	0.156951	0.081761	0.137255	0.264706	0.216346	0.248322	0.181435	0.282297	0.356383	0.313869	0.392157	0.090909	0.28866	0.19171
10:3261671	0.43949	0.165289	0.138554	0.138122	0.256637	0.145161	0.136905	0.268156	0.365854	0.118812	0.070968	0.130137	0.257485	0.50365	0.137363	0.079646	0.550336	0.126214	0.035461	0.171875	0.175439	0.324022	0.187097	0.137097	0.152672	0.069231	0.09434	0.041379	0.073298	0.170213	0.318182	0.410256	0.151899	0.034014	0.254902	0.114035	0.130435	0.179487	0.176471	0.234783	0.1	0.19337	0.148387	0.183486	0.227273	0.333333	0.32	0.274074	0.12037
10:3261676	0.328671	0.198473	0.092697	0.121673	0.116197	0.122744	0.112628	0.234604	0.310714	0.072464	0.061224	0.095941	0.219917	0.347701	0.091525	0.070175	0.230964	0.043243	0.044335	0.057554	0.053435	0.183801	0.154545	0.147541	0.157143	0.061404	0.075397	0.048583	0.076389	0.09127	0.155172	0.541667	0.070671	0.106796	0.15544	0.10177	0.104294	0.109091	0.117647	0.136792	0.092409	0.124481	0.089623	0.301587	0.205776	0.20098	0	0.207447	0.197044
10:3261677	0.262821	0.100775	0.092486	0.076087	0.084112	0.101562	0.064327	0.181818	0.207547	0.071429	0.026042	0.05	0.035928	0.323741	0.073446	0.016	0.214286	0.046296	0.021429	0.058394	0.08547	0.190217	0.11875	0.071429	0.07971	0.021739	0.092025	0.027027	0.066667	0.128571	0.195402	0.15	0.071429	0.02	0.137615	0.091667	0.064	0.216216	0.125	0.106195	0.042683	0.129213	0.058065	0.081633	0.105263	0.148649	0.12	0.063063	0.06087
10:3261679	0.548951	0.320896	0.150838	0.333333	0.140893	0.30292	0.146667	0.491228	0.426523	0.273764	0.144279	0.175373	0.262295	0.491429	0.142857	0.118421	0.496183	0.175532	0.107843	0.113553	0.092308	0.297806	0.422222	0.210744	0.24424	0.109649	0.141176	0.144628	0.17931	0.173228	0.347973	0.673469	0.129825	0.104762	0.306452	0.18018	0.157576	0.109091	0.314286	0.217593	0.225806	0.322807	0.194313	0.205128	0.301818	0.312195	0.181818	0.263158	0.259804
10:3261680	0.490446	0.226562	0.162921	0.15544	0.221698	0.189394	0.143678	0.381503	0.322981	0.057143	0.246154	0.137725	0.140449	0.470149	0.103261	0.103175	0.551282	0.067227	0.048611	0.140741	0.121739	0.327869	0.181287	0.087302	0.147651	0.094595	0.168605	0.05298	0.129534	0.173611	0.25	0.378378	0.314103	0.065789	0.205357	0.112903	0.177419	0.052632	0.235294	0.233333	0.188235	0.303867	0.133758	0.2	0.194915	0.363636	0.2	0.266667	0.228814
10:3261693	0.399329	0.238267	0.084034	0.152727	0.151724	0.194946	0.104027	0.319328	0.32971	0.067376	0.156098	0.228261	0.100806	0.473538	0.118519	0.094421	0.352941	0.111111	0.080189	0.133094	0.115385	0.284345	0.382143	0.130952	0.131455	0.087137	0.135593	0.060729	0.154676	0.150943	0.310811	0.254902	0.25448	0.111111	0.267016	0.189655	0.097701	0.051724	0.444444	0.16	0.231013	0.138298	0.13615	0.175758	0.231343	0.310881	0.166667	0.163158	0.119469
10:3261694	0.37931	0.201389	0.09596	0.144279	0.104803	0.117647	0.122995	0.322115	0.36413	0.063063	0.028169	0.162791	0.132653	0.394366	0.065327	0.163265	0.433862	0.063584	0.037037	0.11236	0.128571	0.237864	0.132275	0.135714	0.159509	0.057325	0.097938	0.083333	0.130435	0.203704	0.25	0.333333	0.090909	0.039216	0.275168	0.129032	0.075342	0.135135	0.176471	0.152778	0.089005	0.11165	0.072626	0.092025	0.153846	0.311111	0.159091	0.257143	0.1
10:3261699	0.286195	0.08156	0.060606	0.115789	0.069079	0.116197	0.050595	0.225895	0.228374	0.043011	0.130841	0.108303	0.126016	0.24581	0.076923	0.040984	0.246787	0.109524	0.027273	0.053381	0.043137	0.116129	0.295533	0.071186	0.104072	0.044898	0.082305	0.060377	0.04797	0.026217	0.214765	0.259259	0.039568	0.053498	0.123077	0.063025	0.041026	0.071429	0.076923	0.118421	0.102102	0.047101	0.088372	0.098765	0.11985	0.123077	0.166667	0.083744	0.104348
10:3261700	0.244681	0.116883	0.070755	0.111111	0.155844	0.036145	0.068421	0.137615	0.188482	0.02963	0.004348	0.077778	0.091837	0.208333	0.038462	0.04321	0.155	0.05618	0.040936	0.036269	0.073333	0.088372	0.054726	0.044444	0.122093	0.052941	0.045226	0.034286	0.067873	0.132184	0.189474	0.105263	0.023669	0.030864	0.16129	0.022222	0.019355	0	0.0625	0.163265	0.035897	0.077982	0.044199	0.054945	0.100719	0.147368	0.146341	0.06	0.070922
10:3261716	0.27	0.124113	0.052342	0.092105	0.058333	0.138264	0.059211	0.135838	0.219424	0.06383	0.040816	0.127907	0.026119	0.263158	0.045627	0.032374	0.214706	0.029412	0.04721	0.075342	0.042017	0.182131	0.393189	0.056738	0.139738	0.047414	0.062257	0.013699	0.060484	0.062731	0.12782	0.145833	0.044534	0.057554	0.140777	0.060377	0.038298	0.093023	0.028986	0.074074	0.068306	0.074074	0.052402	0.075581	0.154812	0.104396	0.4375	0.133929	0.023346
10:3261717	0.241107	0.104317	0.053571	0.076923	0.060606	0.073059	0.057915	0.141221	0.17803	0.018692	0.021818	0.081545	0.066667	0.200957	0.061818	0.04186	0.288618	0.041667	0.009302	0.055777	0.061033	0.132867	0.046875	0.034286	0.086364	0.045662	0.06338	0.02459	0.069204	0.082251	0.188755	0.166667	0.178744	0.015873	0.15122	0.076923	0.034483	0.071429	0	0.102041	0.032787	0.054264	0.067308	0.080357	0.105769	0.181102	0	0.055556	0.030928
10:3261737	0.748227	0.510638	0.270769	0.479021	0.447942	0.426273	0.334311	0.674497	0.590909	0.268041	0.192825	0.366255	0.279006	0.649446	0.22449	0.366038	0.608833	0.307054	0.351792	0.247387	0.35	0.646853	0.556452	0.256579	0.567686	0.417004	0.380597	0.371025	0.395904	0.369501	0.574713	0.513514	0.446886	0.194805	0.495902	0.448763	0.296703	0.430769	0.610526	0.315217	0.312183	0.373626	0.326829	0.502793	0.540146	0.707763	0.56	0.462264	0.34981
10:3261738	0.724928	0.486559	0.336478	0.462264	0.333333	0.392453	0.358974	0.688822	0.563889	0.29588	0.217391	0.381271	0.310249	0.735294	0.29003	0.236641	0.739583	0.292135	0.286853	0.313793	0.305556	0.623229	0.377049	0.280992	0.43609	0.391635	0.357895	0.344828	0.40678	0.382759	0.618644	0.545455	0.478261	0.209016	0.553279	0.365546	0.331897	0.315789	0.454545	0.317829	0.291367	0.323077	0.328	0.506608	0.571918	0.59893	0.311111	0.532468	0.281124
10:3261743	0.243243	0.104956	0.034682	0.056022	0.049774	0.086022	0.02907	0.325077	0.166065	0.050794	0.030043	0.055944	0.064516	0.329032	0.052117	0.070946	0.240896	0.027972	0.188976	0.068592	0.049383	0.156584	0.17402	0.189369	0.152778	0.026022	0.056106	0.086957	0.053512	0.078431	0.216117	0.214286	0.084459	0.031873	0.11157	0.125	0.047273	0.203125	0.020408	0.08377	0.057692	0.074468	0.061475	0.094241	0.180812	0.201794	0.033333	0.111111	0.081699
10:3261744	0.270777	0.082888	0.076023	0.101852	0.07672	0.120301	0.087349	0.161017	0.178478	0.032727	0.035088	0.08125	0.055696	0.223729	0.053977	0.059701	0.30897	0.025926	0.031008	0.071672	0.089655	0.150794	0.070822	0.039683	0.126354	0.037736	0.095361	0.033846	0.103275	0.083893	0.145889	0.130435	0.091205	0.035857	0.162055	0.08	0.04661	0	0.045455	0.117647	0.032143	0.083095	0.072797	0.119149	0.11859	0.230366	0.042553	0.174274	0.034351
10:3261752	0.404844	0.164265	0.062016	0.076726	0.092369	0.14467	0.091146	0.478964	0.233553	0.083333	0.057522	0.168285	0.068182	0.320988	0.051829	0.094937	0.336957	0.07716	0.031169	0.153846	0.085821	0.185535	0.171123	0.025078	0.12093	0.065972	0.158576	0.049861	0.116923	0.13587	0.278169	0.184783	0.234899	0.040441	0.205645	0.12	0.043478	0.180328	0.022222	0.258475	0.147196	0.166667	0.114943	0.187215	0.266423	0.350806	0.59375	0.191406	0.127726
10:3261753	0.365979	0.198391	0.156522	0.164134	0.098237	0.152416	0.181548	0.30618	0.324538	0.041237	0.054795	0.153846	0.09291	0.371711	0.075	0.043636	0.407767	0.093985	0.053846	0.152778	0.158249	0.223214	0.105413	0.096525	0.154676	0.112782	0.116456	0.075235	0.112782	0.176471	0.266491	0.23913	0.170213	0.070866	0.242308	0.091633	0.07113	0.195122	0	0.117857	0.113475	0.136752	0.109848	0.159483	0.190625	0.292308	0.166667	0.244726	0.061069
10:3261759	0.782609	0.545961	0.243437	0.37619	0.30315	0.461929	0.297561	0.712251	0.511905	0.252149	0.35443	0.373832	0.383298	0.786096	0.309278	0.363095	0.578947	0.297872	0.325062	0.330909	0.308725	0.78869	0.445333	0.24159	0.441176	0.365188	0.383648	0.291892	0.304843	0.326683	0.591696	0.723404	0.576159	0.295238	0.594488	0.349835	0.331126	0.491803	0.373626	0.425	0.315	0.366242	0.423077	0.460526	0.642384	0.628906	0.416667	0.413919	0.239645
10:3261760	0.774026	0.498681	0.323944	0.43865	0.361858	0.427509	0.394737	0.713499	0.565445	0.282759	0.298969	0.387195	0.331695	0.8125	0.311111	0.3125	0.724684	0.33209	0.266409	0.364865	0.377551	0.550562	0.38764	0.306818	0.448399	0.328358	0.441558	0.323988	0.415617	0.370492	0.634465	0.674419	0.447183	0.18677	0.552529	0.373016	0.348361	0.309524	0.478261	0.353571	0.416961	0.373596	0.279245	0.443038	0.567398	0.701031	0.377778	0.535565	0.287879
10:3261774	0.406061	0.130769	0.07362	0.089286	0.057866	0.250575	0.172786	0.430108	0.241814	0.085333	0.047244	0.089947	0.053903	0.228889	0.032864	0.177986	0.256071	0.090652	0.023555	0.076923	0.111446	0.174757	0.095238	0.039683	0.165323	0.080645	0.10574	0.033505	0.131579	0.083885	0.197101	0.131313	0.156627	0.005865	0.234657	0.099398	0.031546	0.065574	0.010753	0.185874	0.165375	0.08427	0.084507	0.094862	0.340299	0.290429	0.09434	0.16129	0.102094
10:3261775	0.416667	0.197889	0.120548	0.112462	0.071429	0.155556	0.123867	0.252125	0.265464	0.061856	0.051724	0.142405	0.086735	0.380471	0.072222	0.036765	0.375796	0.066667	0.038023	0.091525	0.107744	0.159353	0.110795	0.056818	0.150538	0.070632	0.177378	0.034375	0.148615	0.131579	0.182058	0.295455	0.144928	0.074906	0.25098	0.117188	0.056277	0.238095	0	0.121864	0.098246	0.098266	0.104478	0.134694	0.155015	0.246231	0.020408	0.224066	0.057252
10:3261832	0.123989	0.027778	0.018735	0.018109	0.041538	0.017284	0.020367	0.108247	0.075099	0.030151	0.012245	0.041575	0.023923	0.07771	0.005725	0	0.219653	0.052632	0	0.034722	0.01497	0.054924	0.053521	0.011858	0.055794	0.003534	0.058642	0.023077	0.051282	0.026906	0.138801	0.021739	0.011494	0.007168	0.046512	0.042208	0	0.176471	0	0.102767	0.036313	0.032787	0.036145	0.038136	0.033426	0.059028	0	0.046154	0.028947
10:3261833	0.196	0.045455	0.048889	0.057416	0.059055	0.095506	0.055814	0.092593	0.140562	0.025126	0.017647	0.047393	0.032727	0.108491	0.039823	0.015957	0.123656	0.042857	0.010989	0.028736	0.033708	0.049505	0.026786	0.006329	0.054054	0.010811	0.064815	0.069106	0.03169	0.05914	0.065306	0.030303	0.056818	0.051948	0.129496	0.054217	0.018987	0.029412	0.1	0.042105	0.06338	0.025862	0.012048	0.078313	0.060748	0.125	0.045455	0.072368	0.00578
10:3261834	0.182065	0.08169	0.028235	0.030992	0.039062	0.092457	0.054167	0.219895	0.140152	0.118568	0.05	0.048565	0.016026	0.172414	0.01711	0.004796	0.084615	0.027855	0.014706	0.049822	0.093939	0.057803	0.05698	0.049676	0.057018	0.010753	0.041009	0.013089	0.019438	0.026966	0.185304	0.10989	0.011628	0.007353	0.103175	0.076159	0.003484	0.14	0	0.125	0.045198	0.069307	0.042813	0.046025	0.133144	0.045936	0	0.039683	0.032172
10:3261835	0.209016	0.060185	0.082192	0.068293	0.064516	0.127168	0.064516	0.109375	0.1893	0.046154	0.018182	0.028708	0.065693	0.176744	0.070796	0.015873	0.172043	0.064748	0.022346	0.035088	0.040936	0.092784	0.018265	0.086093	0.092391	0.027624	0.061905	0.066116	0.035461	0.027778	0.116667	0.03125	0.085227	0.046358	0.214815	0.075	0.012821	0	0.05	0.058824	0.077465	0.064378	0.030864	0.108434	0.089623	0.129032	0.023256	0.068027	0.017857
10:3261845	0.293578	0.066007	0.042553	0.077803	0.018487	0.049608	0.076754	0.151079	0.163636	0.02551	0.027273	0.075269	0.057292	0.090336	0.010949	0.034392	0.165441	0.076923	0.005319	0.030172	0.027211	0.05364	0.060811	0.048565	0.06	0.045455	0.062718	0.018519	0.058577	0.067568	0.07309	0.013889	0.031068	0.019841	0.070539	0.048872	0.012245	0.159091	0.043956	0.076923	0.079734	0.060284	0.043614	0.114428	0.080268	0.087591	0.25	0.084444	0.02381
10:3261846	0.243119	0.076142	0.074468	0.073034	0.115741	0.078947	0.049505	0.202247	0.209821	0.059524	0.062937	0.068783	0.07563	0.323383	0.070707	0.012579	0.266234	0.08871	0.0375	0.100671	0.065359	0.124294	0.07	0.072993	0.09375	0.024845	0.042781	0.066372	0.058577	0.074534	0.158879	0.111111	0.104294	0.044118	0.1875	0.094595	0.049645	0.03125	0.133333	0.063694	0.078261	0.032407	0.074627	0.090278	0.09375	0.194444	0.170732	0.071429	0.050725
10:3261854	0.426966	0.14741	0.115894	0.110448	0.04158	0.073846	0.078078	0.398773	0.233624	0.22561	0.105263	0.058824	0.058333	0.161504	0.063084	0.045902	0.238806	0.136882	0.057325	0.085227	0.079295	0.055944	0.108225	0.037037	0.225	0.038095	0.097087	0.047619	0.063655	0.118211	0.080972	0.785185	0.032634	0.027473	0.153846	0.043011	0.0375	0	0.076923	0.131915	0.084034	0.138095	0.226891	0.178082	0.152344	0.227053	0.052632	0.121951	0.033195
10:3261855	0.388298	0.117978	0.160714	0.054795	0.088398	0.119048	0.101695	0.21519	0.306878	0.046358	0.077519	0.071429	0.07772	0.325843	0.090909	0.036765	0.365672	0.086538	0.014493	0.097015	0.113821	0.178344	0.055901	0.042017	0.097222	0.067164	0.101911	0.086294	0.083721	0.082707	0.177419	0.173913	0.078125	0.066116	0.258427	0.076271	0.058333	0.068966	0.066667	0.132812	0.040404	0.05641	0.051724	0.081301	0.10241	0.27381	0.114286	0.091743	0.058333
10:3261857	0.346304	0.161826	0.069597	0.079872	0.053215	0.086817	0.237458	0.317221	0.253247	0.026756	0.054878	0.074766	0.044346	0.146096	0.102088	0.05694	0.168919	0.077551	0.013378	0.058065	0.078603	0.09204	0.087558	0.030162	0.096552	0.106952	0.026087	0.027132	0.059063	0.100372	0.059041	0.792593	0.055427	0.035294	0.13986	0.035503	0.020408	0.045455	0.04918	0.049822	0.087558	0.069652	0.224	0.206349	0.249147	0.276923	0.263158	0.287671	0.098655
10:3261858	0.318919	0.104651	0.163522	0.115942	0.105882	0.12931	0.125	0.267974	0.288889	0.041958	0.08	0.082353	0.134409	0.350877	0.077381	0.046875	0.358333	0.105769	0.030303	0.07438	0.087719	0.215278	0.064103	0.103448	0.119403	0.047244	0.098684	0.244444	0.07	0.116279	0.20904	0.130435	0.105691	0.042017	0.195122	0.087719	0.066667	0.074074	0.142857	0.114754	0.170213	0.078534	0.098214	0.099174	0.126582	0.283951	0.212121	0.073394	0.105263
10:3261861	0.323699	0.167939	0.14094	0.082707	0.084337	0.102804	0.143836	0.308725	0.297619	0.051852	0.07563	0.093168	0.085227	0.46875	0.085366	0.008	0.333333	0.10101	0.031008	0.068966	0.113208	0.143939	0.098039	0.053571	0.105691	0.076923	0.107143	0.112426	0.095745	0.123967	0.195122	0	0.059829	0.063636	0.22973	0.07619	0.017857	0.08	0.090909	0.166667	0.147727	0.069892	0.072727	0.078261	0.160256	0.320513	0.242424	0.171429	0.092593
10:3261864	0.251534	0.131148	0.131944	0.119048	0.075	0.106796	0.128788	0.246575	0.248408	0.05303	0.086957	0.104575	0.090909	0.392157	0.091503	0.042373	0.258929	0.054945	0.032258	0.07619	0.048077	0.170732	0.047297	0.097087	0.059322	0.054054	0.085938	0.027027	0.104972	0.079646	0.125786	0.272727	0.081081	0.04717	0.347826	0.066667	0.037383	0.086957	0.090909	0.121739	0.070588	0.102703	0.084906	0.126214	0.144928	0.28	0.0625	0.04	0.068627
10:3261866	0.216561	0.068966	0.074074	0.056911	0.044304	0.050505	0.023438	0.190141	0.228758	0.023622	0.063636	0.06	0.082803	0.238411	0.047945	0	0.240385	0.05618	0.026549	0.048544	0.029126	0.075	0.055172	0.029703	0.043478	0.027778	0.039683	0.035211	0.040462	0.036036	0.113333	0.055556	0.036697	0.009615	0.15625	0.040816	0.067961	0.166667	0.166667	0.100917	0.071429	0.107914	0.030303	0.1	0.044444	0.197368	0.214286	0.053191	0.059406
10:3261873	0.175182	0.070707	0.09322	0.111111	0.06338	0.055556	0.056604	0.16129	0.151515	0.072165	0.030928	0.043478	0.05	0.207692	0.04	0.021053	0.215909	0.012987	0	0.043011	0.043956	0.105769	0.028986	0.05814	0.040816	0.044944	0.073394	0	0.05	0.058252	0.084615	0.3125	0.010309	0.010753	0.152542	0.08046	0.020202	0	0.090909	0.102273	0.065789	0.055118	0.012346	0.047059	0.033058	0.257576	0.08	0.02381	0.021739
10:8767745	0.54623	0.482944	0.580786	0.520436	0.488166	0.47335	0.510417	0.496233	0.46557	0.387858	0.360799	0.546429	0.504803	0.471601	0.458725	0.483254	0.418251	0.513158	0.381496	0.556122	0.397727	0.416347	0.463259	0.470652	0.471299	0.310256	0.491289	0.449631	0.361257	0.515883	0.430014	0.616279	0.46633	0.409786	0.619772	0.57971	0.322807	0.4	0.566667	0.387054	0.432692	0.418508	0.462668	0.42292	0.481259	0.395112	0.12	0.450098	0.380368
10:8767763	0.607456	0.501157	0.563087	0.616807	0.531899	0.57212	0.562734	0.638935	0.558565	0.515088	0.498	0.577953	0.534171	0.594527	0.571909	0.493737	0.602345	0.611787	0.334966	0.613181	0.458047	0.598784	0.510074	0.649746	0.554595	0.49823	0.558473	0.472695	0.522222	0.570335	0.509534	0.455556	0.575255	0.534214	0.514888	0.659733	0.353616	0.526316	0.878049	0.572957	0.574757	0.512563	0.438025	0.512371	0.515607	0.642119	0.622449	0.508916	0.510638
10:8767766	0.633086	0.432653	0.619469	0.569731	0.619048	0.583948	0.559028	0.648986	0.620594	0.523077	0.505725	0.515682	0.519969	0.487751	0.604507	0.499488	0.560757	0.654016	0.543726	0.62243	0.586797	0.465415	0.542038	0.688235	0.485265	0.423645	0.618579	0.457511	0.501684	0.565777	0.391683	0.877778	0.474747	0.587595	0.622573	0.572638	0.406408	0.705882	0.885246	0.576535	0.633114	0.558627	0.511603	0.508147	0.51606	0.508434	0.211009	0.439547	0.447115
10:8767780	0.379888	0.326549	0.300094	0.32525	0.23231	0.2552	0.270597	0.359333	0.321407	0.240179	0.204367	0.263396	0.347323	0.258002	0.275743	0.19137	0.336163	0.243328	0.146764	0.409867	0.311426	0.261415	0.211932	0.263117	0.276536	0.226489	0.304348	0.213568	0.261443	0.233026	0.228956	0.401709	0.319963	0.262487	0.368861	0.358068	0.241235	0.588235	0.561111	0.222409	0.237511	0.25216	0.240443	0.232388	0.277682	0.38806	0.058511	0.219978	0.222892
10:8768288	0.316413	0.303797	0.238532	0.2881	0.225575	0.258907	0.275992	0.358382	0.362694	0.286501	0.248705	0.212058	0.25	0.338028	0.318618	0.268949	0.295508	0.243792	0.174779	0.347826	0.284123	0.392202	0.266319	0.266094	0.261097	0.243094	0.221963	0.220049	0.238004	0.278008	0.253363	0.625	0.29902	0.216578	0.215633	0.215976	0.244957	0.333333	0.264706	0.270423	0.243017	0.264851	0.278894	0.221477	0.253521	0.338369	0.261905	0.285256	0.26506
10:8768319	0.141252	0.147619	0.09434	0.112403	0.076369	0.084599	0.101351	0.187826	0.150641	0.068241	0.066998	0.090741	0.11828	0.146237	0.115587	0.043182	0.196203	0.107724	0.05144	0.125	0.113402	0.121399	0.091584	0.104167	0.118605	0.078481	0.098253	0.068433	0.153184	0.116732	0.152401	0.5	0.093677	0.064516	0.1	0.153846	0.097035	0.12	0.243243	0.093199	0.060686	0.055432	0.108295	0.121387	0.167382	0.117188	0.097561	0.157576	0.087719
10:8768379	0.254062	0.194393	0.130112	0.14264	0.104634	0.124549	0.106129	0.288462	0.237467	0.105747	0.087683	0.112847	0.16934	0.329087	0.10935	0.10828	0.224231	0.110108	0.121043	0.142857	0.117493	0.150495	0.147679	0.154717	0.143805	0.107438	0.119266	0.096774	0.129758	0.116099	0.185111	0.42	0.115294	0.08656	0.19759	0.136951	0.11138	0.363636	0.25	0.14442	0.134686	0.083012	0.12993	0.159898	0.15507	0.30303	0.2	0.181015	0.155022
10:8768429	0.673438	0.541353	0.419287	0.455017	0.425665	0.399614	0.423313	0.616838	0.602459	0.411616	0.331808	0.469283	0.433628	0.63125	0.464107	0.313596	0.618147	0.421359	0.397436	0.418421	0.422392	0.611855	0.408994	0.473469	0.406619	0.343478	0.41502	0.341629	0.450617	0.422939	0.585153	0.75	0.415493	0.363029	0.564987	0.446281	0.324051	0.685714	0.555556	0.508929	0.487745	0.487342	0.406404	0.452575	0.458333	0.590123	0.636364	0.453271	0.396181
10:8771724	0.190939	0.034483	0.054264	0.056452	0.079365	0.029491	0.0625	0.13615	0.078947	0.048077	0.040404	0.077151	0.059259	0.164179	0.070652	0.007042	0.1	0.039801	0.023622	0.055556	0.039841	0.073171	0.062257	0.047619	0.085973	0.034483	0.054852	0.022936	0.047794	0.041958	0.048544	0.032258	0.036885	0.003676	0.061776	0.079602	0.101064	0.073171	0.056604	0.062112	0.021053	0.057416	0.022831	0.05102	0.072961	0.077519	0	0.060811	0.035242
10:8771735	0.206215	0.073684	0.084967	0.064516	0.062147	0.052055	0.122867	0.142857	0.117647	0.050633	0.058333	0.096606	0.157895	0.152263	0.085995	0.029851	0.104348	0.061017	0.023026	0.108871	0.074074	0.078176	0.069307	0.067925	0.047619	0.065455	0.111888	0.033835	0.037736	0.110787	0.055944	0.038961	0.032491	0.046784	0.056291	0.087248	0.124481	0.06	0.169492	0.070707	0.07874	0.174603	0.027778	0.072072	0.104	0.076577	0.117647	0.10628	0.117647
10:8771784	0.178333	0.10625	0.080882	0.094096	0.091653	0.074367	0.100707	0.140316	0.097315	0.067941	0.079903	0.088189	0.064338	0.158482	0.117917	0.031667	0.216667	0.075581	0.042959	0.16047	0.055249	0.110487	0.096	0.056133	0.103524	0.030675	0.06947	0.070815	0.120072	0.077617	0.097872	0.159292	0.058455	0.046	0.125761	0.086849	0.035343	0.093333	0.133333	0.108939	0.12527	0.10245	0.180791	0.066482	0.089212	0.088	0.089286	0.084548	0.074297
10:8771806	0.184692	0.10262	0.088448	0.092199	0.122074	0.10625	0.115453	0.148728	0.116279	0.103594	0.082742	0.084592	0.084806	0.156044	0.117834	0.066116	0.213755	0.158103	0.054893	0.092664	0.1	0.10325	0.072289	0.108225	0.098253	0.059548	0.088561	0.079918	0.074766	0.107584	0.073276	0.148936	0.054393	0.23622	0.194779	0.131579	0.050209	0.069444	0.11	0.088398	0.144397	0.091549	0.053977	0.148649	0.128889	0.075067	0.12069	0.10452	0.075875
10:8771814	0.09854	0.059633	0.018975	0.037244	0.05694	0.022544	0.065421	0.087755	0.109948	0.049107	0.037594	0.037441	0.046729	0.071264	0.039182	0.023091	0.061386	0.037895	0.027027	0.126761	0.051625	0.036017	0.018868	0.049645	0.051282	0.051173	0.053435	0.032328	0.04321	0.053506	0.068027	0.108696	0.02027	0.236287	0.036093	0.044226	0.040773	0.042254	0.107527	0.054913	0.050109	0.041769	0.035398	0.028011	0.068493	0.056022	0.068966	0.050314	0.02834
10:8771819	0.106464	0.071429	0.046358	0.027397	0.037244	0.154255	0.09505	0.084211	0.095413	0.052133	0.015831	0.056013	0.058252	0.089835	0.058935	0.024164	0.080275	0.051339	0.031579	0.115942	0.048096	0.051454	0.038813	0.038363	0.051724	0.028761	0.038618	0.051802	0.038627	0.039924	0.050119	0.093023	0.04662	0.153675	0.040179	0.068602	0.028953	0.015385	0.16129	0.093656	0.043084	0.052369	0.05948	0.056213	0.077295	0.048571	0.018182	0.077181	0.026316
10:8936956	0.156593	0.10274	0.063037	0.076487	0.057743	0.117089	0.05	0.116438	0.125373	0.053512	0.033113	0.060811	0.047458	0.164835	0.100346	0.047022	0.139623	0.073826	0.043478	0.045161	0.11284	0.086379	0.050909	0.063241	0.091195	0.041139	0.06006	0.063123	0.112727	0.072917	0.114583	0.034483	0.102564	0.041522	0.116279	0.067568	0.053846	0.172414	0.058824	0.098765	0.078078	0.096429	0.102941	0.058824	0.093023	0.142105	0.133333	0.110638	0.131673
10:8936975	0.272124	0.214286	0.174713	0.183544	0.141988	0.164251	0.177378	0.284264	0.209524	0.135678	0.158904	0.165354	0.204489	0.225989	0.175532	0.143617	0.232493	0.137405	0.130769	0.147222	0.208333	0.181818	0.211699	0.195719	0.167959	0.168269	0.166271	0.1675	0.19571	0.223757	0.231362	0.177778	0.208191	0.121127	0.195592	0.150641	0.099698	0.078947	0.068182	0.182109	0.176471	0.173653	0.177536	0.148148	0.202778	0.21875	0.232558	0.211726	0.123037
10:8936979	0.200837	0.119617	0.07906	0.095618	0.056604	0.084444	0.059091	0.098214	0.142857	0.0553	0.069409	0.11138	0.113082	0.142857	0.084788	0.064356	0.11054	0.07346	0.038462	0.053846	0.090439	0.079295	0.072165	0.088319	0.070388	0.088036	0.090129	0.038375	0.058673	0.104592	0.128019	0.102041	0.096875	0.120104	0.112782	0.053125	0.030303	0	0.018519	0.111782	0.060606	0.058201	0.100334	0.065714	0.084656	0.133987	0.068182	0.092219	0.046948
10:8936999	0.170846	0.117172	0.093156	0.077739	0.055901	0.142582	0.052453	0.123264	0.143116	0.035088	0.031111	0.04291	0.083485	0.168582	0.066288	0.033755	0.120163	0.075051	0.02537	0.053215	0.071721	0.072824	0.075431	0.068807	0.092702	0.048	0.063218	0.048544	0.072016	0.070103	0.140244	0.304348	0.07455	0.04186	0.110132	0.052897	0.032483	0.065574	0	0.065022	0.074074	0.056306	0.059946	0.060759	0.063966	0.143229	0.081633	0.095477	0.05726
10:8937014	0.136294	0.075786	0.094203	0.045677	0.032949	0.058076	0.028716	0.132302	0.09106	0.026465	0.033827	0.047016	0.04386	0.113346	0.040219	0.022541	0.099426	0.056604	0.010081	0.045643	0.069498	0.041806	0.052525	0.063457	0.082569	0.038911	0.033457	0.022514	0.032755	0.048638	0.084942	0.15	0.061125	0.016241	0.05317	0.111369	0.026906	0.048387	0.016393	0.036797	0.067568	0.028017	0.035806	0.03202	0.063918	0.074341	0.019231	0.094787	0.039841
10:8937026	0.229794	0.144954	0.113806	0.110749	0.088388	0.136861	0.11745	0.14587	0.189046	0.090566	0.075157	0.070476	0.099291	0.21755	0.085821	0.061224	0.193294	0.09405	0.09833	0.114173	0.123506	0.156522	0.087755	0.1566	0.113514	0.062977	0.076636	0.104869	0.10297	0.080235	0.199195	0.361111	0.122195	0.052036	0.139918	0.143529	0.075388	0.163934	0.050847	0.076404	0.094862	0.093607	0.086957	0.084158	0.119914	0.152778	0.018519	0.154964	0.08
10:8937055	0.165154	0.084	0.051923	0.057851	0.054965	0.075368	0.06789	0.081836	0.12766	0.026975	0.035789	0.049801	0.078998	0.165692	0.05336	0.022727	0.09009	0.035714	0.038241	0.04291	0.066667	0.12758	0.033408	0.07619	0.083845	0.022312	0.05642	0.027451	0.085903	0.027723	0.117904	0.164179	0.052219	0.012723	0.099274	0.145363	0.037363	0.092593	0	0.036481	0.092632	0.046914	0.053824	0.061576	0.076212	0.177215	0.018519	0.119363	0.047714
10:8937070	0.452261	0.284091	0.277559	0.210777	0.211806	0.242634	0.286213	0.392381	0.372727	0.202312	0.200426	0.262042	0.242661	0.437716	0.21124	0.168651	0.463918	0.249104	0.132	0.205405	0.252033	0.321691	0.272921	0.25814	0.290076	0.150579	0.220755	0.164093	0.248936	0.261278	0.386179	0.594937	0.246973	0.2175	0.286697	0.234899	0.200409	0.155172	0.339623	0.208155	0.26569	0.265882	0.207084	0.236239	0.293987	0.493151	0.291667	0.386139	0.22664
10:8937113	0.143077	0.08046	0.060665	0.055637	0.024423	0.038462	0.088957	0.14	0.086957	0.030354	0.023109	0.036066	0.057416	0.063652	0.025295	0.032197	0.11	0.028892	0.029412	0.031353	0.045187	0.093398	0.046154	0.073705	0.074205	0.025048	0.025381	0.026465	0.067002	0.0464	0.099819	0.109756	0.028226	0.019022	0.047511	0.033482	0.041276	0.0625	0.186047	0.044715	0.060665	0.046465	0.040865	0.03599	0.052854	0.144165	0.093023	0.053708	0.038674
10:8937127	0.20712	0.112281	0.064128	0.069231	0.087324	0.08642	0.094617	0.277433	0.133333	0.052632	0.040598	0.075704	0.082077	0.1569	0.05516	0.025292	0.193202	0.052901	0.038229	0.041876	0.051653	0.174067	0.06875	0.091295	0.09311	0.044177	0.093694	0.033058	0.079505	0.08981	0.206	0.059701	0.063694	0.03125	0.099256	0.054502	0.028958	0.148936	0.120482	0.094563	0.093023	0.055441	0.068702	0.088398	0.088167	0.154362	0.052632	0.088643	0.080392
10:8937160	0.369198	0.269058	0.196126	0.176692	0.1569	0.22833	0.208791	0.329609	0.273902	0.188073	0.153652	0.206208	0.1875	0.236908	0.175926	0.135714	0.240991	0.194561	0.166667	0.128736	0.151376	0.229958	0.220207	0.178295	0.176039	0.181598	0.136555	0.116114	0.212963	0.255814	0.289604	0.186441	0.174263	0.125767	0.225914	0.242075	0.134434	0.195122	0.194805	0.1875	0.230366	0.120968	0.173633	0.214286	0.147059	0.336158	0.193548	0.214533	0.145933
10:8937202	0.158672	0.131387	0.087786	0.107023	0.050279	0.096899	0.086792	0.140271	0.112676	0.058824	0.034335	0.07197	0.032727	0.109705	0.085366	0.049383	0.106061	0.059441	0.014286	0.050459	0.029412	0.067961	0.058824	0.079167	0.114407	0.088561	0.093023	0.060484	0.050909	0.082192	0.15678	0.392857	0.060914	0.054299	0.083333	0.065421	0.058824	0.136364	0.095238	0.046154	0.099548	0.047009	0.041885	0.035503	0.225806	0.183406	0	0.087912	0.051064
10:8939115	0.09621	0.053279	0.085603	0.041958	0.068182	0.067227	0.056818	0.158672	0.127027	0.020101	0.05	0.034161	0.049133	0.134328	0.067935	0	0.132841	0.06422	0.016807	0.22	0.045161	0.094697	0.121951	0.068345	0.102273	0.060241	0.099237	0	0.040956	0.071429	0.092879	0.021277	0.10453	0.030675	0.092105	0.090909	0.041096	0.014706	0.050847	0.045714	0.130435	0.061538	0.082569	0.096154	0.063492	0.042254	0	0.104895	0.145631
10:8939133	0.419098	0.51711	0.336842	0.264901	0.263427	0.316547	0.424479	0.427152	0.459658	0.245098	0.222222	0.378531	0.304945	0.356589	0.281654	0.055556	0.385906	0.224138	0.171875	0.305085	0.192547	0.460265	0.228916	0.373702	0.227273	0.16129	0.34965	0.098765	0.296053	0.361345	0.386819	0.563636	0.396825	0.372222	0.48913	0.267045	0.109589	0.396825	0.403226	0.251366	0.205882	0.35316	0.277311	0.355932	0.414566	0.467949	0.222222	0.503185	0.156522
10:8939157	0.593985	0.505495	0.384375	0.435754	0.337931	0.517483	0.516129	0.553797	0.579439	0.394619	0.136364	0.498667	0.351899	0.67561	0.335766	0.205479	0.469136	0.300813	0.167883	0.514706	0.314917	0.592814	0.380435	0.388158	0.421053	0.219298	0.520548	0.340659	0.323077	0.460938	0.631148	0.732143	0.380665	0.188776	0.568627	0.358696	0.354839	0.246377	0.483871	0.41	0.416667	0.318339	0.42471	0.597015	0.586902	0.581818	0.142857	0.540698	0.333333
10:8939177	0.764706	0.485714	0.526471	0.602151	0.528217	0.542683	0.590452	0.663522	0.622596	0.48927	0.409836	0.545455	0.490862	0.854118	0.542416	0.365591	0.664516	0.452381	0.232394	0.5	0.510309	0.606322	0.513761	0.431438	0.44	0.220779	0.650307	0.263158	0.450794	0.565891	0.694517	0.977273	0.581761	0.560748	0.70339	0.381443	0.512821	0.635135	0.612903	0.42233	0.425532	0.516129	0.554717	0.608108	0.603581	0.757062	0.666667	0.579787	0.360294
10:8939191	0.578212	0.459916	0.300633	0.409396	0.425	0.442953	0.51087	0.655172	0.505435	0.355769	0.325	0.387417	0.398281	0.626437	0.455357	0.430233	0.566929	0.364407	0.216	0.522727	0.427835	0.444795	0.582524	0.322097	0.422018	0.210526	0.363636	0.283465	0.383333	0.40367	0.516616	0.666667	0.490706	0.265	0.536842	0.445055	0.405405	0.558824	0.352941	0.331776	0.419048	0.440476	0.439216	0.362319	0.581662	0.585366	0.307692	0.418079	0.518519
10:8940208	0.302198	0.15	0.114983	0.15311	0.214286	0.137363	0.140271	0.156069	0.21374	0.079545	0.062222	0.118182	0.129187	0.284314	0.109005	0.086667	0.247475	0.154589	0.05618	0.111111	0.17029	0.206731	0.142857	0.165877	0.26506	0.097087	0.071429	0.088608	0.130435	0.226601	0.22439	0.28125	0.149254	0.10241	0.210191	0.1	0.104396	0.076923	0.121212	0.145695	0.203704	0.179211	0.093567	0.115578	0.15493	0.248408	0.137255	0.118812	0.075893
10:8940209	0.156118	0.147651	0.154167	0.16094	0.116371	0.149451	0.131707	0.220472	0.205703	0.087059	0.109453	0.147757	0.097046	0.286445	0.140316	0.106481	0.230769	0.074398	0.053398	0.098655	0.145679	0.229911	0.243129	0.158854	0.176734	0.121896	0.129098	0.070755	0.110887	0.119565	0.187151	0.266667	0.139205	0.06366	0.128415	0.074928	0.090703	0.02381	0.291667	0.13141	0.089172	0.107226	0.104	0.121739	0.124413	0.235294	0.176471	0.18323	0.09405
10:8940238	0.528302	0.452229	0.334152	0.354305	0.28125	0.35274	0.368601	0.441048	0.407186	0.277992	0.275	0.385714	0.318996	0.547038	0.425532	0.333333	0.434164	0.323625	0.262346	0.264925	0.259259	0.378571	0.47205	0.275735	0.444767	0.292683	0.316726	0.375796	0.397638	0.343195	0.506944	0.535714	0.320197	0.218009	0.451163	0.45098	0.257812	0.375	0.210526	0.382353	0.367257	0.407547	0.313043	0.460967	0.34386	0.459091	0.37931	0.309524	0.28115
10:8940239	0.502618	0.351562	0.353497	0.329011	0.27422	0.473198	0.338115	0.418947	0.470899	0.262857	0.256959	0.317623	0.352475	0.577586	0.402174	0.318841	0.484277	0.212435	0.276458	0.231969	0.35084	0.393238	0.349576	0.298643	0.369115	0.24498	0.352622	0.215447	0.355634	0.355828	0.476852	0.411765	0.26087	0.236534	0.439141	0.335821	0.247059	0.241379	0.230769	0.344	0.364991	0.376518	0.321513	0.360963	0.39619	0.554896	0.363636	0.420904	0.315603
10:8940250	0.527607	0.548961	0.594406	0.485294	0.514019	0.495356	0.517799	0.511628	0.621622	0.368601	0.364821	0.539394	0.4377	0.639344	0.498294	0.374468	0.584416	0.431548	0.330484	0.402477	0.407692	0.495146	0.428571	0.470588	0.38814	0.335404	0.45	0.397101	0.43662	0.391534	0.586957	0.625	0.39485	0.471074	0.637931	0.527076	0.41844	0.589286	0.475	0.493151	0.502024	0.550725	0.478431	0.515254	0.534426	0.59322	0.466667	0.551471	0.446377
10:8940251	0.550085	0.46789	0.456522	0.482704	0.428341	0.541741	0.496	0.526627	0.537262	0.439856	0.409709	0.476471	0.485075	0.59375	0.520906	0.376471	0.498965	0.29798	0.311741	0.434137	0.456566	0.580589	0.442	0.457778	0.405745	0.382353	0.457143	0.39265	0.411664	0.419825	0.546053	0.62	0.415966	0.411379	0.537931	0.471605	0.324627	0.327273	0.55	0.462141	0.449016	0.517308	0.48307	0.464103	0.547619	0.581717	0.5	0.501348	0.431239
10:8940267	0.543956	0.308962	0.338947	0.332447	0.353276	0.368159	0.335277	0.480427	0.52518	0.238095	0.270517	0.397468	0.332353	0.583569	0.261261	0.228261	0.560647	0.267196	0.176623	0.277778	0.295943	0.461988	0.347709	0.338235	0.349593	0.196676	0.298343	0.186047	0.389937	0.345238	0.48468	0.652174	0.350746	0.234043	0.538462	0.228571	0.231481	0.328358	0.425	0.3125	0.341727	0.43131	0.326165	0.418462	0.352239	0.501859	0.463768	0.423453	0.330645
10:8940268	0.54947	0.347349	0.330275	0.349693	0.285211	0.410169	0.317697	0.435052	0.532143	0.246847	0.263359	0.334552	0.410714	0.630573	0.373665	0.232365	0.576923	0.252971	0.205021	0.262477	0.313525	0.44186	0.337917	0.311213	0.340278	0.278878	0.313953	0.235409	0.344768	0.323864	0.471491	0.450704	0.275269	0.220044	0.455581	0.294404	0.267045	0.31746	0.261905	0.362398	0.310092	0.294492	0.333333	0.40146	0.422807	0.505952	0.46	0.398922	0.259259
10:8940269	0.442623	0.244804	0.25	0.289474	0.29745	0.345771	0.282353	0.37234	0.330935	0.182353	0.155488	0.261307	0.255014	0.497207	0.231454	0.194245	0.389189	0.213904	0.117347	0.35989	0.367299	0.361516	0.286472	0.305233	0.262032	0.131868	0.238889	0.11658	0.302548	0.275534	0.386111	0.472222	0.320896	0.15015	0.352239	0.186709	0.17737	0.348485	0.35	0.293893	0.311189	0.320755	0.30605	0.310976	0.244118	0.403704	0.361111	0.271386	0.24933
10:8940270	0.382716	0.320896	0.236697	0.298921	0.185792	0.302977	0.258134	0.37577	0.428571	0.262206	0.137405	0.281955	0.316103	0.502174	0.271403	0.154812	0.471526	0.222836	0.108559	0.209945	0.219665	0.34657	0.287091	0.270642	0.263889	0.129784	0.227119	0.158397	0.277873	0.209104	0.352423	0.333333	0.229614	0.182609	0.444444	0.18932	0.196226	0.180328	0.404762	0.286863	0.261993	0.275862	0.277045	0.304348	0.324468	0.420245	0.3125	0.310249	0.198971
10:8940280	0.387597	0.285714	0.236735	0.217949	0.168901	0.18267	0.264789	0.355705	0.303167	0.108333	0.17341	0.272289	0.270341	0.490251	0.176638	0.110727	0.339623	0.16962	0.106538	0.178667	0.225287	0.308743	0.260309	0.232493	0.251989	0.184492	0.155779	0.117794	0.236527	0.231293	0.368132	0.466667	0.227891	0.12426	0.267956	0.133127	0.15015	0.076923	0.285714	0.250909	0.260135	0.347305	0.250836	0.308123	0.264615	0.404255	0.364865	0.304945	0.222222
10:8940281	0.394161	0.226667	0.218412	0.226154	0.144928	0.325	0.281385	0.303411	0.345865	0.277778	0.119134	0.241445	0.242081	0.476615	0.208729	0.14	0.449649	0.168498	0.122845	0.22905	0.180698	0.300188	0.177694	0.260579	0.223801	0.123103	0.225641	0.136276	0.253054	0.208633	0.356502	0.236111	0.146186	0.156317	0.388412	0.180049	0.171815	0.225806	0.307692	0.248042	0.20696	0.224256	0.226913	0.264059	0.296296	0.411392	0.26087	0.248603	0.189329
10:8940296	0.628032	0.535168	0.324742	0.451613	0.352201	0.37931	0.454829	0.610236	0.56068	0.277929	0.339806	0.524272	0.402899	0.790123	0.412651	0.345455	0.705298	0.385042	0.352041	0.453757	0.396985	0.571856	0.431755	0.39521	0.428986	0.38484	0.335065	0.345013	0.444805	0.449275	0.628895	0.732394	0.364912	0.234921	0.479412	0.271845	0.375405	0.484375	0.534884	0.49187	0.420455	0.496914	0.409091	0.466077	0.503521	0.641434	0.608108	0.52648	0.368732
10:8940297	0.64663	0.388456	0.405451	0.453911	0.350719	0.346797	0.452991	0.48414	0.586505	0.374302	0.313333	0.416974	0.407563	0.651838	0.423913	0.321859	0.68323	0.344605	0.254206	0.431304	0.357576	0.569597	0.321429	0.415094	0.418644	0.369384	0.348172	0.339404	0.40566	0.383007	0.600858	0.521739	0.284569	0.226236	0.506931	0.402655	0.361582	0.324324	0.287879	0.443627	0.493934	0.433628	0.405467	0.389522	0.524345	0.632312	0.313725	0.5	0.351613
10:8940302	0.377143	0.33123	0.298942	0.29661	0.207358	0.262712	0.253333	0.396624	0.368571	0.20442	0.163265	0.328321	0.256966	0.450794	0.249211	0.205323	0.40273	0.223529	0.222222	0.240625	0.234667	0.403909	0.262537	0.318612	0.312693	0.154088	0.206612	0.144444	0.314189	0.375959	0.380805	0.3	0.221538	0.219512	0.338462	0.171329	0.166667	0.296875	0.340909	0.310345	0.292683	0.288256	0.241245	0.382716	0.298507	0.404348	0.161765	0.339744	0.22956
10:8940303	0.367201	0.297134	0.239865	0.293103	0.241438	0.281944	0.299578	0.329564	0.457429	0.2	0.187919	0.222816	0.32377	0.46593	0.283186	0.174679	0.433468	0.207634	0.134851	0.242685	0.274102	0.338156	0.240336	0.274	0.27529	0.21732	0.259375	0.197452	0.217666	0.2375	0.375254	0.282051	0.289421	0.183124	0.387755	0.310417	0.157989	0.179487	0.149254	0.297539	0.32437	0.246781	0.252747	0.301802	0.311284	0.449351	0.241379	0.309091	0.281667
10:8940313	0.436667	0.435606	0.505085	0.386441	0.45679	0.469649	0.439216	0.477157	0.466899	0.301948	0.306513	0.466867	0.438202	0.554717	0.438662	0.340708	0.464286	0.366102	0.340836	0.358974	0.391437	0.558824	0.357664	0.437037	0.448399	0.302239	0.362745	0.234727	0.373913	0.440828	0.470175	0.508475	0.283784	0.415094	0.531136	0.514403	0.316406	0.407407	0.4375	0.428571	0.462687	0.457983	0.333333	0.428571	0.41704	0.453202	0.311111	0.577358	0.507692
10:8940314	0.469244	0.359504	0.426518	0.461749	0.387302	0.403922	0.476096	0.56006	0.580495	0.409091	0.286337	0.36745	0.439024	0.554196	0.507513	0.314493	0.450593	0.367965	0.27598	0.397611	0.399648	0.507614	0.398413	0.449091	0.377389	0.288722	0.415584	0.287975	0.428977	0.401242	0.5	0.27907	0.425267	0.361511	0.461538	0.52495	0.357737	0.365591	0.536585	0.498973	0.421553	0.419028	0.421286	0.448936	0.458891	0.553488	0.408451	0.489362	0.424765
10:8944841	0.271186	0.236453	0.301653	0.329218	0.41841	0.302752	0.421569	0.25498	0.270833	0.232143	0.375566	0.4375	0.291667	0.319502	0.506383	0.437262	0.234234	0.519608	0.409091	0.454545	0.299517	0.212766	0.279621	0.429268	0.304545	0.285714	0.414815	0.257919	0.350515	0.356275	0.296875	0.421053	0.453988	0.4375	0.222222	0.510791	0.297297	0.172414	0.727273	0.39726	0.551402	0.219178	0.296703	0.351724	0.321244	0.287736	0.25	0.377143	0.332258
10:8944843	0.34413	0.239024	0.273438	0.30292	0.356275	0.440909	0.420561	0.396887	0.280702	0.267045	0.37037	0.379167	0.298113	0.314741	0.377049	0.450549	0.328889	0.518987	0.42562	0.4625	0.341121	0.231092	0.254464	0.364055	0.285068	0.264591	0.301818	0.278261	0.391089	0.416988	0.341969	0.457143	0.431034	0.517699	0.236967	0.513333	0.26455	0.3	0	0.331126	0.524444	0.257919	0.338798	0.352201	0.303483	0.493213	0.3125	0.333333	0.279221
10:8944856	0.246479	0.140562	0.125828	0.167702	0.215947	0.128205	0.247059	0.173611	0.219444	0.130841	0.164179	0.235495	0.12987	0.275	0.149826	0.174174	0.283019	0.149457	0.075812	0.317857	0.196911	0.148936	0.12381	0.188525	0.244361	0.128713	0.285266	0.116788	0.191057	0.137931	0.161157	0.146341	0.199115	0.227799	0.188	0.205556	0.1875	0.064516	0.117647	0.219101	0.247312	0.244755	0.206573	0.207254	0.191729	0.153226	0.142857	0.201835	0.102339
10:8944915	0.118506	0.035311	0.110721	0.139837	0.077165	0.058	0.102296	0.047538	0.068919	0.082759	0.106942	0.129825	0.079365	0.030405	0.167905	0.050872	0.124792	0.152824	0.070866	0.128957	0.108163	0.055459	0.049155	0.10989	0.170172	0.071685	0.103896	0.107616	0.090737	0.077778	0.053803	0.111111	0.069204	0.058708	0.06	0.086614	0.06403	0.254237	0.129032	0.129363	0.088843	0.104046	0.104762	0.105033	0.053506	0.040698	0.081081	0.144	0.064685
10:8944919	0.126959	0.127601	0.086003	0.067293	0.121766	0.087037	0.105263	0.04918	0.081658	0.099119	0.096715	0.095076	0.078365	0.047138	0.16074	0.057389	0.152209	0.13754	0.083012	0.132609	0.124748	0.057047	0.06108	0.107296	0.099265	0.043178	0.146474	0.067708	0.091562	0.146429	0.059441	0.075758	0.161565	0.036468	0.05477	0.158568	0.071038	0.169492	0.129032	0.074951	0.104208	0.083799	0.067442	0.108974	0.085455	0.065913	0.055556	0.08209	0.07365
10:8944956	0.032258	0.018868	0.060177	0.090741	0.053485	0.067901	0.048872	0.013468	0.027068	0.150655	0.020284	0.054176	0.075145	0.015625	0.054993	0.078947	0.020478	0.110497	0.02403	0.024331	0.048832	0.01849	0.038052	0.059406	0.040323	0.022222	0.068027	0.019892	0.039033	0.061983	0.035294	0	0.030593	0.06872	0.039474	0.06	0.018975	0	0.1	0.116525	0.026608	0.029536	0.033854	0.055024	0.03212	0.015317	0.060606	0.043902	0.051926
10:8966729	0.751625	0.819767	0.816384	0.826542	0.831243	0.838315	0.826966	0.713092	0.748058	0.835938	0.884253	0.80083	0.864234	0.727632	0.787105	0.840849	0.763006	0.916793	0.928671	0.843621	0.848153	0.789986	0.833871	0.834875	0.871473	0.876153	0.848943	0.870875	0.796078	0.859396	0.773414	0.897727	0.781116	0.842697	0.843982	0.78607	0.853389	1	0.844444	0.796662	0.842105	0.795048	0.829103	0.784983	0.815261	0.750951	0.614035	0.845574	0.872629
10:8966772	0.733649	0.758437	0.680342	0.774071	0.767059	0.792295	0.772308	0.671727	0.763889	0.80402	0.83659	0.789924	0.78731	0.649765	0.785486	0.807899	0.592871	0.842301	0.869606	0.809011	0.780859	0.794559	0.773879	0.778239	0.792893	0.832035	0.759704	0.830622	0.777682	0.788696	0.732569	0.512821	0.837143	0.75028	0.758333	0.761547	0.818365	0.893333	0.732026	0.793634	0.701973	0.776355	0.823834	0.8	0.807002	0.758228	0.97351	0.779817	0.81233
10:8966844	0.564404	0.697444	0.698225	0.804485	0.776882	0.708912	0.690085	0.594505	0.595431	0.728328	0.759536	0.736878	0.743697	0.656752	0.700562	0.771853	0.546285	0.79712	0.794776	0.741911	0.644168	0.752451	0.74308	0.716012	0.670673	0.814906	0.677316	0.789039	0.647878	0.750302	0.631445	0.84878	0.67112	0.799707	0.710072	0.706806	0.771987	0.414286	0.566434	0.730823	0.674556	0.756652	0.801032	0.751055	0.623529	0.764606	0.876364	0.757504	0.795317
10:9009088	0.837067	0.899749	0.91945	0.876426	0.915743	0.907407	0.926702	0.888614	0.893967	0.951087	0.927778	0.923077	0.916859	0.880637	0.899061	0.913706	0.79198	0.899533	0.917864	0.898263	0.929978	0.894614	0.925743	0.930586	0.916456	0.909348	0.93913	0.923434	0.901442	0.927765	0.873479	0.969697	0.863799	0.910543	0.892761	0.890052	0.888889	0.678571	0.909091	0.889241	0.906736	0.887755	0.89589	0.9	0.855228	0.740854	1	0.895349	0.858881
10:9009113	0.931264	0.958115	0.931973	0.977273	0.966102	0.881671	0.949438	0.928977	0.96	0.959302	0.952941	0.975983	0.964912	0.863128	0.971576	0.965789	0.875346	0.963387	0.976077	0.955497	0.961364	0.927171	0.958442	0.891041	0.957447	0.95679	0.969432	0.947115	0.949735	0.969412	0.896648	0.939394	0.958678	0.956679	0.91092	0.969697	0.960613	0.965517	0.969697	0.9699	0.960894	0.961326	0.930303	0.964744	0.866667	0.89759	0.974359	0.965625	0.949062
10:9070959	0.940887	0.896104	0.942857	0.905405	0.871069	0.957672	0.939759	0.943966	0.96	0.912752	0.782609	0.919355	0.924603	0.961722	0.969027	0.795082	0.96087	0.920635	0.769912	0.922481	0.940397	0.958678	0.92381	0.698198	0.938053	0.884058	0.932836	0.811321	0.903846	0.941558	0.942387	0.9375	0.825175	0.901639	0.9375	0.882353	0.846154	0.71875	1	0.878049	0.91195	0.944664	0.901961	0.894118	0.924107	0.918919	0.84	0.9375	0.912
10:9070963	0.921659	0.885714	0.837662	0.90625	0.823353	0.946058	0.932836	0.932806	0.911647	0.765823	0.699346	0.886792	0.92803	0.945148	0.939516	0.784173	0.879668	0.883562	0.714286	0.878571	0.9	0.942446	0.882883	0.907173	0.902439	0.858974	0.914894	0.836066	0.871886	0.929412	0.910853	0.969697	0.759036	0.769841	0.954128	0.845455	0.84375	0.96875	0.9	0.888325	0.886228	0.941176	0.9	0.885417	0.901754	0.944099	1	0.853448	0.88189
10:9070976	0.662835	0.638889	0.673575	0.696809	0.723514	0.783394	0.797428	0.741259	0.770968	0.65625	0.570588	0.690083	0.719472	0.816547	0.773723	0.331754	0.765125	0.694444	0.473684	0.697531	0.756757	0.744548	0.724138	0.638132	0.690323	0.581522	0.779141	0.527778	0.588556	0.646789	0.77027	0.577778	0.386667	0.622378	0.742857	0.523438	0.47619	0.558824	0.583333	0.616034	0.53125	0.787162	0.673469	0.627119	0.786834	0.679558	0.75	0.692308	0.715976
10:9071022	0.718833	0.602076	0.607383	0.577778	0.667377	0.611979	0.466809	0.656168	0.754023	0.430939	0.474453	0.597633	0.573593	0.824818	0.644501	0.266106	0.675	0.581481	0.289474	0.6	0.634058	0.663636	0.55	0.509434	0.578125	0.278515	0.565385	0.438662	0.467641	0.554217	0.65404	0.6	0.314721	0.363636	0.694064	0.589109	0.34629	0.5	0.87013	0.511327	0.688679	0.590793	0.5	0.586592	0.716418	0.550388	0.638889	0.569038	0.636364
10:9071033	0.861111	0.844884	0.905956	0.936242	0.903885	0.9025	0.911017	0.886889	0.882222	0.817746	0.860068	0.892265	0.886076	0.916067	0.9275	0.816976	0.793187	0.810726	0.800623	0.915254	0.885906	0.907725	0.918089	0.901857	0.916364	0.862155	0.907749	0.863946	0.871369	0.910412	0.899497	0.930233	0.772277	0.676806	0.842742	0.870192	0.852941	0.95	0.962025	0.828125	0.933511	0.89	0.84375	0.857868	0.801909	0.844156	0.942857	0.887597	0.896142
10:9071039	0.585427	0.586538	0.605341	0.501618	0.519455	0.537879	0.522634	0.684729	0.744493	0.32574	0.441176	0.556787	0.544776	0.806763	0.532178	0.43257	0.590909	0.519878	0.242515	0.572581	0.531847	0.690678	0.514377	0.391645	0.494737	0.449275	0.482759	0.420561	0.452869	0.624113	0.642674	0.785714	0.280193	0.266667	0.666667	0.537037	0.226837	0.465116	0.820513	0.577039	0.554286	0.451613	0.44403	0.518519	0.51269	0.721014	0.526316	0.522901	0.453258
10:9071042	0.428571	0.433962	0.445748	0.440129	0.392927	0.346154	0.551867	0.458937	0.545254	0.358744	0.344937	0.441926	0.364486	0.543943	0.482673	0.195489	0.518337	0.412121	0.244898	0.4	0.436893	0.51875	0.422018	0.42328	0.386441	0.169811	0.394649	0.375979	0.404215	0.559633	0.568	0.342105	0.237864	0.273063	0.510638	0.393805	0.15873	0.595238	0.753086	0.504451	0.583799	0.327366	0.414716	0.452055	0.449495	0.371025	0.470588	0.404412	0.431694
10:9071076	0.561485	0.5625	0.545994	0.520436	0.570611	0.537757	0.570213	0.5	0.712264	0.474576	0.386059	0.571053	0.507692	0.599542	0.645688	0.351695	0.542857	0.631169	0.28	0.692958	0.518519	0.651551	0.536313	0.572222	0.543974	0.335378	0.624615	0.511161	0.441815	0.608974	0.584	0.52	0.348449	0.279279	0.626168	0.410448	0.364384	0.705882	0.75	0.52381	0.664948	0.574932	0.588757	0.529661	0.593315	0.512329	0.608696	0.571429	0.654545
10:9071121	0.430952	0.412322	0.407643	0.407507	0.416822	0.383562	0.331439	0.415842	0.485194	0.243719	0.233062	0.358369	0.325153	0.559242	0.43956	0.258661	0.431953	0.301546	0.157248	0.257225	0.429508	0.485411	0.33711	0.352459	0.372611	0.38806	0.42236	0.262582	0.376443	0.436937	0.43	0.555556	0.207392	0.168196	0.384106	0.21902	0.246291	0.40625	0.804124	0.4	0.450549	0.361194	0.222222	0.392453	0.443149	0.428962	0.833333	0.364548	0.448649
10:9071125	0.322738	0.257757	0.322476	0.31694	0.281905	0.286842	0.191651	0.486692	0.407323	0.171717	0.222222	0.290749	0.220833	0.535147	0.275269	0.166271	0.367164	0.348525	0.0978	0.356725	0.304207	0.347709	0.280453	0.223684	0.257396	0.319527	0.244838	0.214442	0.28246	0.38756	0.395402	0.470588	0.176734	0.148368	0.328814	0.162162	0.185083	0.209677	0.103093	0.269103	0.373602	0.215339	0.152062	0.254355	0.348571	0.37741	0.804878	0.298013	0.381679
10:9071160	0.571429	0.445759	0.3275	0.333333	0.248227	0.387471	0.263251	0.431438	0.465696	0.279202	0.311778	0.379381	0.362745	0.611511	0.385827	0.204167	0.534351	0.225621	0.133891	0.368286	0.360697	0.405473	0.401848	0.342105	0.328877	0.340996	0.302174	0.262712	0.364583	0.390244	0.502058	0.666667	0.399132	0.141531	0.537572	0.194954	0.268041	0.367089	0.178571	0.383378	0.430769	0.327059	0.212944	0.386301	0.366133	0.364532	0.771429	0.402857	0.433962
10:9071214	0.416792	0.275344	0.24058	0.300995	0.232911	0.309278	0.273092	0.412316	0.380753	0.234079	0.21987	0.294751	0.263946	0.507273	0.341259	0.211244	0.385455	0.21875	0.121538	0.223404	0.275037	0.347896	0.314325	0.243902	0.284512	0.160187	0.257182	0.24357	0.269939	0.314199	0.374836	0.237288	0.202853	0.207547	0.35524	0.131537	0.183007	0.165803	0.114286	0.287594	0.312391	0.280551	0.259516	0.282098	0.379259	0.328889	0.157068	0.325044	0.311216
10:9071222	0.492857	0.321033	0.272214	0.261705	0.188769	0.248571	0.252632	0.395109	0.427614	0.24207	0.176012	0.296248	0.224161	0.508651	0.249661	0.222222	0.440823	0.206633	0.144144	0.207192	0.24238	0.363775	0.261968	0.239198	0.311183	0.173591	0.219251	0.173021	0.237463	0.254601	0.412	0.333333	0.183459	0.11413	0.416923	0.224329	0.19063	0.107692	0.138686	0.218247	0.270979	0.256956	0.214047	0.230634	0.351156	0.416544	0.128079	0.313043	0.195159
10:9071244	0.310089	0.15092	0.118497	0.192539	0.100694	0.145617	0.106742	0.270916	0.241107	0.065026	0.095462	0.179487	0.149051	0.381125	0.105114	0.083871	0.277978	0.097468	0.049307	0.068376	0.128093	0.181543	0.156545	0.12069	0.141447	0.079295	0.074074	0.094512	0.110606	0.120185	0.255814	0.179104	0.093596	0.022181	0.183926	0.099828	0.068627	0.071795	0.021898	0.115809	0.128162	0.198333	0.101549	0.13369	0.194485	0.265487	0.245098	0.208772	0.134052
10:9071256	0.223317	0.086771	0.11442	0.140625	0.061415	0.102484	0.075783	0.159159	0.196672	0.037453	0.074013	0.141667	0.100639	0.246407	0.045752	0.05852	0.201232	0.072273	0.021739	0.0434	0.051242	0.123675	0.106725	0.057041	0.080645	0.038898	0.04812	0.071656	0.072566	0.089983	0.20283	0.166667	0.056926	0.010142	0.108414	0.054945	0.04417	0.034247	0.01	0.113821	0.074681	0.170498	0.064386	0.086042	0.14726	0.121753	0.096774	0.122677	0.1
10:9071979	0.077348	0.010714	0.033835	0.023438	0.030303	0.018182	0.027027	0.048338	0.048571	0.003891	0.005051	0.014118	0.028011	0.094675	0.074675	0.011628	0.04886	0.010949	0	0.01875	0.053968	0.048232	0.014337	0.006873	0.052419	0.015707	0.008403	0.038043	0.04	0.010204	0.088685	0.645161	0.053097	0.030888	0.078788	0.018868	0.020921	0	0	0.008547	0	0.065292	0.027559	0.0625	0.02381	0.040161	0.052632	0.049618	0.015686
10:9071982	0.075676	0.01083	0.01487	0.019305	0.0271	0.050542	0.029316	0.005935	0.050847	0.007722	0.005051	0.004684	0.01087	0.040346	0.031646	0.019084	0.028846	0.01083	0.004608	0	0.050314	0.009554	0.021277	0.006826	0.035714	0.020305	0.004184	0.168421	0.023747	0.0033	0.063063	0.032258	0.002933	0.011407	0.035928	0.014019	0.020921	0	0	0.004184	0.013333	0.063545	0.007722	0.125714	0.030201	0.003984	0	0.035971	0.003846
10:9071995	0.114914	0.025362	0.018315	0.07451	0.05483	0.017857	0.051118	0.044118	0.074176	0.003922	0.020202	0.011521	0.021164	0.053977	0.009317	0.050193	0.027607	0.035971	0.013514	0.02454	0.040625	0.052632	0.032143	0.053333	0.044534	0.045226	0.044715	0.047368	0.031662	0.056856	0.049419	0.625	0.056338	0.113636	0.052326	0.013889	0.021097	0.05	0	0.02963	0	0.087248	0.052434	0.02809	0.064309	0.011858	0.051724	0.018182	0.027668
10:13739885	0.952675	0.982456	0.962766	0.983146	0.940631	0.951087	0.963325	0.934896	0.938034	0.931373	0.989051	0.925729	0.954869	0.945755	0.917172	0.971698	0.967828	0.978417	0.969283	0.99373	0.93586	0.957968	0.945017	0.952381	0.940994	0.979757	0.964	0.988417	0.962389	0.966463	0.954936	0.972973	0.953125	0.972603	0.982079	0.971698	0.969388	1	0.840909	0.946619	0.965517	0.965318	0.968927	0.988417	0.963061	0.950758	1	0.947205	0.933775
10:13739889	0.96	0.952909	0.949875	0.936224	0.938202	0.932796	0.907583	0.955224	0.926407	0.936102	0.969178	0.961326	0.936768	0.944444	0.934156	0.952941	0.857868	0.917219	0.963696	0.975831	0.946903	0.93617	0.962838	0.921986	0.928367	0.941634	0.967857	0.934066	0.919355	0.954023	0.955603	0.952381	0.953125	0.901274	0.966216	0.941704	0.976589	0.854167	0.893617	0.918919	0.948	0.912568	0.929919	0.977778	0.926893	0.870849	0.944444	0.946032	0.938511
10:13739945	0.860327	0.889655	0.922414	0.905751	0.929878	0.946735	0.922124	0.89414	0.908815	0.933078	0.95082	0.939216	0.915162	0.88986	0.923077	0.925532	0.884191	0.938398	0.924	0.92418	0.879699	0.890228	0.937888	0.93499	0.925993	0.916084	0.955823	0.948661	0.916084	0.926276	0.828151	0.977273	0.935743	0.956298	0.890909	0.919643	0.881453	1	0.903614	0.925581	0.915865	0.923237	0.910603	0.886792	0.871287	0.89589	0.975758	0.908696	0.944785
10:13739968	0.981949	0.953488	0.952675	0.958478	0.908766	0.966736	0.97166	0.969892	0.966431	0.95749	0.974304	0.983568	0.965164	0.952869	0.968064	0.955357	0.976793	0.976087	0.962656	0.985685	0.953061	0.96861	0.96383	0.954436	0.964353	0.953846	0.970213	0.980583	0.968	0.966387	0.959759	0.976744	0.977117	0.964088	0.995816	0.958861	0.967936	1	0.985915	0.973822	0.975124	0.962085	0.971698	0.968481	0.961276	0.963526	0.993827	0.956633	0.963203
10:13739977	0.940239	0.904854	0.936795	0.93295	0.929719	0.953659	0.909492	0.94213	0.894636	0.94843	0.950562	0.916877	0.944828	0.934537	0.900901	0.951407	0.905312	0.92233	0.924945	0.960648	0.835351	0.947526	0.878995	0.956186	0.934685	0.943182	0.94186	0.940217	0.923251	0.930556	0.936543	0.933333	0.931694	0.935484	0.938272	0.902439	0.961123	0.981481	0.969231	0.949405	0.889205	0.915989	0.942935	0.917178	0.947368	0.944828	0.962025	0.887931	0.946341
10:13740006	0.968153	0.930723	0.938224	0.959502	0.936909	0.946667	0.92674	0.937931	0.93956	0.934109	0.947205	0.941634	0.933333	0.965986	0.934932	0.974638	0.948718	0.945055	0.955017	0.950495	0.884462	0.963134	0.963211	0.952381	0.957792	0.932489	0.933555	0.930612	0.92517	0.955224	0.947368	1	0.954023	0.945607	0.940239	0.914773	0.935211	0.947368	1	0.94958	0.96139	0.922414	0.900763	0.922374	0.93985	0.932292	0.978571	0.91866	0.950192
10:13740026	0.948113	0.92437	0.934211	0.919048	0.957143	0.923611	0.907609	0.969849	0.958015	0.943182	0.965174	0.946746	0.927461	0.916667	0.930348	0.961722	0.928177	0.929348	0.912195	0.947368	0.945122	0.924242	0.940217	0.964072	0.949309	0.97076	0.953488	0.944785	0.930481	0.917098	0.9375	1	0.955307	0.976378	0.909639	0.921053	0.927184	0.892857	0.897436	0.925926	0.932203	0.891026	0.944785	0.943262	0.915344	0.954887	1	0.909722	0.958824
10:13744085	0.885204	0.806878	0.636364	0.55477	0.605119	0.521739	0.613811	0.838926	0.53112	0.539359	0.705	0.619898	0.678571	0.881402	0.389744	0.744898	0.837905	0.534314	0.556757	0.671795	0.465969	0.710921	0.525	0.610723	0.627615	0.765432	0.646789	0.84127	0.647191	0.713115	0.796196	0.806452	0.739583	0.381643	0.765027	0.629371	0.823171	0.272727	0.363636	0.444444	0.528497	0.550588	0.61442	0.768707	0.754137	0.835897	0.521739	0.852941	0.55618
10:13744087	0.900249	0.654054	0.692308	0.535211	0.606947	0.517073	0.609137	0.847534	0.530488	0.543103	0.705584	0.632911	0.712707	0.888587	0.400504	0.752525	0.841584	0.566502	0.543478	0.703125	0.447917	0.786885	0.530864	0.609813	0.726496	0.746835	0.654378	0.854839	0.662132	0.669421	0.799451	0.806452	0.759582	0.385366	0.788043	0.661871	0.8	0.26087	0.457143	0.443373	0.552083	0.552448	0.606061	0.77551	0.772093	0.862245	0.363636	0.864706	0.537143
10:13744093	0.896552	0.805333	0.670103	0.539792	0.625678	0.522167	0.614987	0.745614	0.529175	0.533708	0.708738	0.63198	0.699725	0.894595	0.41519	0.753846	0.851852	0.554455	0.561497	0.694301	0.455497	0.78341	0.554878	0.611241	0.716738	0.757764	0.509259	0.835979	0.65859	0.703252	0.811989	0.848485	0.755245	0.383178	0.758242	0.668966	0.826087	0.272727	0.428571	0.432367	0.526042	0.556075	0.611276	0.773333	0.768879	0.866667	0.521739	0.853801	0.585635
10:13744152	0.859281	0.738983	0.673797	0.589958	0.542194	0.505319	0.530259	0.809264	0.498856	0.531532	0.675393	0.584302	0.629496	0.808917	0.405714	0.761111	0.807432	0.594595	0.549708	0.574324	0.459893	0.688103	0.555556	0.568627	0.696833	0.761589	0.560694	0.786667	0.529891	0.69869	0.749206	0.958333	0.709924	0.420792	0.771084	0.53125	0.776398	0.315789	0.37931	0.564912	0.47619	0.575676	0.57	0.746575	0.747573	0.743056	0.538462	0.814371	0.52071
10:14253356	0.865562	0.781528	0.88	0.871069	0.829851	0.866538	0.906489	0.914141	0.942078	0.89901	0.941399	0.793419	0.898132	0.903571	0.852174	0.708621	0.927619	0.854545	0.891705	0.772727	0.860465	0.89228	0.888112	0.826087	0.859873	0.909756	0.857708	0.86	0.814286	0.857385	0.924779	0.982456	0.85689	0.909639	0.878104	0.81153	0.873596	0.823529	0.850877	0.877339	0.879487	0.819533	0.839851	0.85078	0.888046	0.911695	0.9	0.750583	0.868421
10:14658609	0.626404	0.657825	0.740634	0.734463	0.813043	0.727027	0.748792	0.680108	0.621951	0.659091	0.676667	0.696379	0.711538	0.677507	0.804772	0.758475	0.652661	0.741697	0.784416	0.688581	0.768293	0.755556	0.683824	0.660448	0.640167	0.792453	0.680702	0.756554	0.715847	0.77907	0.619792	0.711538	0.689459	0.819876	0.593857	0.654618	0.657627	0.85	0.761905	0.689655	0.721311	0.691318	0.714286	0.693548	0.627397	0.52439	0.782609	0.76494	0.794355
10:14658643	0.897436	0.944373	0.939252	0.937922	0.92625	0.942971	0.948586	0.902537	0.940994	0.42899	0.950086	0.943978	0.964602	0.946403	0.957473	0.97327	0.965565	0.950872	0.970149	0.980728	0.954866	0.96181	0.43672	0.947455	0.922764	0.933518	0.920354	0.91806	0.96467	0.964006	0.948225	0.938144	0.964646	0.951724	0.96627	0.929658	0.939959	0.972603	0.971831	0.909091	0.940439	0.953982	0.405646	0.934629	0.944286	0.954545	0.985075	0.901852	0.941472
10:14658682	0.791667	0.837702	0.835763	0.829932	0.7851	0.829211	0.808468	0.820404	0.792548	0.767766	0.826748	0.81398	0.83871	0.843137	0.849075	0.876731	0.811422	0.782101	0.843085	0.835849	0.815523	0.835233	0.781679	0.814394	0.847943	0.838828	0.827217	0.789773	0.816885	0.814324	0.83209	0.714286	0.784286	0.857143	0.855196	0.851034	0.827018	0.975806	0.912281	0.736921	0.763456	0.821981	0.820698	0.831288	0.820602	0.841424	0.75	0.813988	0.8
10:14658687	0.874434	0.835198	0.856171	0.844728	0.822243	0.871495	0.855847	0.910944	0.866397	0.734097	0.842508	0.783784	0.885102	0.914849	0.840467	0.907074	0.860109	0.859459	0.866755	0.861804	0.900114	0.886458	0.849231	0.788146	0.877442	0.832099	0.827011	0.811782	0.82147	0.849604	0.859515	0.81982	0.824536	0.85221	0.850594	0.878788	0.802345	0.98374	0.72973	0.772861	0.717546	0.843077	0.829091	0.744257	0.84633	0.834197	0.589744	0.829819	0.813605
10:14678629	0.817658	0.780911	0.835714	0.803279	0.821862	0.772549	0.770248	0.863341	0.785714	0.789474	0.769932	0.692488	0.839844	0.880819	0.775148	0.742765	0.899194	0.742857	0.672527	0.700565	0.669065	0.864286	0.799007	0.770161	0.79397	0.70317	0.7979	0.719653	0.752381	0.769874	0.807425	0.930233	0.735135	0.733696	0.862928	0.809816	0.791757	0.608696	0.8	0.882212	0.868889	0.732301	0.828571	0.771186	0.8357	0.843854	0.837838	0.81677	0.834783
10:14678765	0.822278	0.759681	0.892094	0.850055	0.850917	0.751126	0.804296	0.852605	0.871212	0.770145	0.735616	0.852246	0.880711	0.871122	0.884758	0.867647	0.853521	0.868293	0.80479	0.845506	0.856734	0.865333	0.857683	0.873377	0.871345	0.766906	0.843008	0.725664	0.796748	0.841463	0.839444	0.885714	0.792703	0.805797	0.818182	0.823864	0.752381	0.85	1	0.9	0.85489	0.861607	0.838946	0.888092	0.809459	0.913761	0.825	0.842579	0.875843
10:14678778	0.600233	0.456473	0.627883	0.621711	0.577181	0.50258	0.541975	0.652605	0.560079	0.410053	0.42228	0.541002	0.615385	0.680365	0.482558	0.461842	0.669903	0.58774	0.423392	0.456908	0.550685	0.603871	0.523522	0.586583	0.594556	0.365253	0.536364	0.394922	0.456919	0.528416	0.60688	0.823529	0.43949	0.412568	0.496635	0.497288	0.382206	0.543478	0.631579	0.672156	0.602134	0.549342	0.580332	0.497245	0.555699	0.695652	0.487805	0.591654	0.536458
10:14678820	0.498099	0.307373	0.422442	0.484615	0.397291	0.32387	0.354023	0.450269	0.442162	0.243028	0.226891	0.344099	0.444299	0.525943	0.345286	0.290201	0.528354	0.345361	0.178129	0.344346	0.38546	0.392236	0.378545	0.3593	0.397864	0.261905	0.339599	0.349794	0.322397	0.330189	0.438903	0.681818	0.330097	0.170267	0.398983	0.352531	0.23028	0.457143	0.529412	0.341085	0.341894	0.343046	0.418133	0.341808	0.432615	0.573284	0.390244	0.486088	0.344952
10:14678822	0.475578	0.359002	0.546911	0.532184	0.568261	0.377358	0.475212	0.560839	0.552516	0.349604	0.385684	0.465087	0.506775	0.52524	0.497937	0.402985	0.516713	0.519531	0.423341	0.447742	0.5125	0.465608	0.437659	0.56406	0.558333	0.357047	0.521854	0.403631	0.468661	0.521687	0.490092	0.755556	0.417785	0.394771	0.439056	0.448833	0.369418	0.722222	0.369565	0.51735	0.476974	0.528	0.477051	0.509194	0.5	0.573308	0.390244	0.465546	0.481796
10:14678853	0.383863	0.319664	0.189732	0.209938	0.171004	0.188139	0.147601	0.316576	0.305048	0.116337	0.101952	0.172544	0.20156	0.361985	0.178177	0.134194	0.373027	0.175505	0.10446	0.159228	0.161157	0.225157	0.181242	0.1872	0.218919	0.154248	0.154235	0.110014	0.17623	0.257697	0.354136	0.521739	0.178268	0.125	0.334129	0.221705	0.168659	0.105263	0.095238	0.23494	0.223577	0.161194	0.216398	0.244898	0.246338	0.258842	0.390244	0.296417	0.155235
10:14678858	0.553166	0.434876	0.378205	0.385845	0.418072	0.346154	0.339736	0.504098	0.464286	0.261761	0.264673	0.368491	0.415816	0.527059	0.42524	0.328895	0.489655	0.397243	0.212219	0.375151	0.319519	0.461443	0.34	0.398148	0.393979	0.289267	0.390704	0.351617	0.289973	0.39548	0.507062	0.745455	0.3	0.320047	0.373984	0.450832	0.356764	0.678571	0.416667	0.472059	0.345408	0.430454	0.396307	0.457143	0.455696	0.472492	0.5	0.485086	0.374276
10:14678911	0.404988	0.312169	0.333333	0.473171	0.344619	0.325456	0.28479	0.503817	0.464671	0.228337	0.290727	0.331973	0.34901	0.459399	0.383055	0.273171	0.468005	0.373656	0.199492	0.315245	0.371356	0.41783	0.333333	0.378571	0.362184	0.293315	0.395494	0.250386	0.312263	0.382385	0.478152	0.467742	0.359746	0.255025	0.370988	0.332845	0.340456	0.552632	0.315789	0.490728	0.338667	0.355694	0.30303	0.373476	0.396386	0.457478	0.5	0.420221	0.349413
10:16837045	0.907692	0.933333	0.954178	0.905013	0.937931	0.951368	0.838356	0.910615	0.959799	0.972376	0.945652	0.942308	0.922857	0.935103	0.945455	0.938547	0.895105	0.972892	0.944954	0.940439	0.940063	0.917355	0.925325	0.955172	0.955836	0.945161	0.930851	0.924419	0.94186	0.916667	0.902098	0.83871	0.981191	0.95671	0.947552	0.863118	0.961415	0.954545	0.95122	0.93038	0.944649	0.941748	0.915709	0.930657	0.920455	0.919028	0.682927	0.918216	0.97153
10:17255142	0.962319	0.954082	0.865204	0.96319	0.952381	0.95941	0.926036	0.947531	0.951567	0.92827	0.893701	0.930599	0.950658	0.874618	0.905556	0.947761	0.95107	0.919094	0.957377	0.912	0.88716	0.956522	0.955128	0.958175	0.930131	0.925532	0.955128	0.914754	0.911681	0.936102	0.951768	0.944444	0.936027	0.967078	0.955326	0.949438	0.937759	0.928571	1	0.849829	0.956204	0.940426	0.965035	0.943182	0.950311	0.939698	0.957447	0.935644	0.941718
10:17255175	0.901695	0.89911	0.871429	0.890511	0.777049	0.757202	0.883162	0.868613	0.864407	0.79235	0.86385	0.82971	0.913534	0.894545	0.832776	0.906667	0.828467	0.849421	0.869231	0.829384	0.732143	0.95	0.888889	0.761062	0.892157	0.732601	0.872093	0.818533	0.87	0.802158	0.920152	0.811321	0.875	0.799087	0.913386	0.846154	0.880208	0.925926	0.310345	0.775194	0.866667	0.875	0.858824	0.863118	0.861314	0.904192	0.947368	0.869048	0.8
10:17255205	0.89604	0.774545	0.865741	0.795349	0.660839	0.797814	0.742718	0.876712	0.784314	0.744186	0.879747	0.781991	0.836449	0.931818	0.682028	0.871166	0.700935	0.764423	0.857143	0.755814	0.74269	0.907317	0.768041	0.740331	0.849398	0.858447	0.766082	0.903226	0.730088	0.763285	0.917582	0.886364	0.708108	0.489247	0.811765	0.756303	0.797101	0.608696	0.25641	0.806122	0.791411	0.695035	0.821256	0.868545	0.828054	0.92623	0.964286	0.954955	0.831858
10:19227401	0.078014	0.031915	0.14433	0.161616	0.230337	0.255814	0.208824	0.179331	0.21791	0.220339	0.1875	0.167109	0.208791	0.180921	0.186275	0.077922	0.116618	0.152542	0.181818	0.116883	0.121622	0.206294	0.086957	0.215116	0.292683	0.194175	0.091837	0.136986	0.203704	0.107143	0.19837	0.243902	0.191336	0.070588	0.227273	0.226415	0.045045	0.362069	0.416667	0.142857	0.176991	0.096774	0.217125	0.269231	0.316498	0.211268	0.373134	0.431818	0.088608
10:19227409	0.241993	0.031579	0.135417	0.181818	0.255618	0.354331	0.201635	0.276074	0.21988	0.40708	0.1875	0.258486	0.156364	0.265574	0.159864	0.26506	0.110787	0.135593	0.144928	0.220779	0.148649	0.326241	0.15942	0.228739	0.270588	0.294118	0.091837	0.097222	0.238636	0.158537	0.227027	0.658537	0.132143	0.090909	0.238636	0.317308	0.116071	0.321429	0.444444	0.211538	0.125	0.16129	0.269113	0.235294	0.346939	0.342857	0.42623	0.446809	0.148649
10:19227461	0.057778	0.290323	0.243243	0.16	0.192568	0.012821	0.14539	0.056	0.079585	0.47619	0.134615	0.2	0.116379	0.042254	0.131148	0.047619	0.01992	0.127451	0.084746	0.134328	0.019608	0.083333	0	0.082143	0.035088	0.121212	0.111111	0.220339	0.115741	0.070423	0.098462	0.236842	0.099548	0.2	0.065574	0.444444	0.27027	0.153846	0	0.103825	0.2	0.094595	0.199248	0.16	0.069444	0.018868	0	0.108108	0.096774
10:19240185	0.272727	0.147727	0.136729	0.105978	0.124242	0.146429	0.110727	0.22	0.313291	0.051724	0.128205	0.13355	0.12963	0.28125	0.170807	0.094406	0.228758	0.116279	0.078431	0.093103	0.103226	0.142857	0.133574	0.133333	0.117647	0.052448	0.097983	0.063889	0.162544	0.119497	0.293375	0.206897	0.103203	0.070922	0.20915	0.1	0.074074	0.136364	0.090909	0.081301	0.102564	0.137184	0.144279	0.216535	0.194946	0.280992	0.242424	0.146939	0.080519
10:19240189	0.348083	0.172932	0.224599	0.151762	0.162722	0.177305	0.158784	0.280156	0.381818	0.075601	0.147059	0.146497	0.159639	0.371166	0.160714	0.108392	0.285714	0.13289	0.137255	0.119863	0.160772	0.264045	0.133574	0.169884	0.107407	0.084211	0.131429	0.189944	0.225256	0.152648	0.289157	0.310345	0.114983	0.063604	0.283582	0.137097	0.157895	0.12	0.142857	0.129187	0.175824	0.122302	0.190955	0.229572	0.260417	0.344262	0.28125	0.199203	0.20649
10:19240198	0.272189	0.148148	0.11658	0.149457	0.117825	0.108014	0.111111	0.268482	0.259819	0.102041	0.106719	0.147541	0.120482	0.315341	0.137195	0.101754	0.311321	0.112211	0.106796	0.126712	0.121795	0.295775	0.162455	0.127413	0.144404	0.090909	0.111111	0.074586	0.136842	0.145062	0.275449	0.285714	0.119718	0.045614	0.248503	0.12253	0.082707	0.074074	0.083333	0.127358	0.134545	0.103704	0.222222	0.188976	0.193103	0.295019	0.3125	0.185771	0.100324
10:20405703	0.983651	1	0.973568	0.986577	0.969231	0.996364	0.991071	0.981949	0.968137	0.965517	0.97351	0.963768	0.98125	0.959716	0.981928	0.986667	0.958333	0.948187	0.940299	0.972414	0.991189	0.972752	0.958333	0.966543	0.91623	0.988701	0.971631	0.988372	0.962329	0.995708	0.983871	0.774194	0.984375	0.985714	0.97006	0.974874	0.968354	1	1	0.981685	0.955556	0.989011	0.957447	0.981366	0.968116	0.954545	1	1	0.993939
10:20583070	0.046948	0.083612	0.027211	0.040506	0.05665	0.012821	0.052493	0.075	0.03423	0.040872	0.031359	0.022333	0.074899	0.093677	0.090147	0.13871	0.037037	0.074074	0.045455	0.032698	0.055851	0.029333	0.031056	0.018809	0.075529	0.023392	0.033854	0.032738	0.037135	0.064267	0.06801	0.117647	0.030864	0.012121	0.031746	0.035599	0.017986	0.137931	0.027027	0.028169	0.039568	0.010453	0.088542	0.049853	0.062802	0.043333	0	0.022472	0.041026
10:25641241	0.288793	0.428571	0.094118	0.164384	0.086262	0.233333	0.142857	0.178295	0.246753	0.317757	0.108108	0.114458	0.114833	0.247232	0.234568	0.053571	0.200787	0.256098	0	0.145631	0.232558	0.188406	0.075269	0.164835	0.111111	0.039216	0.05814	0	0.239496	0.142857	0.198198	0	0.155779	0.088235	0.272727	0.071429	0.146341	0.208333	0.458333	0.108374	0.074627	0.081181	0.142857	0.2	0.182353	0.405405	0.033333	0.076923	0.065217
10:25885215	0.461382	0.278912	0.364389	0.372781	0.380952	0.480167	0.361111	0.584112	0.446565	0.373057	0.398922	0.389474	0.417582	0.504329	0.329596	0.511173	0.460621	0.413706	0.556541	0.293785	0.349296	0.472678	0.327586	0.283619	0.329193	0.520548	0.417949	0.484108	0.449153	0.37284	0.307317	0.673913	0.409357	0.313869	0.582126	0.349057	0.509859	0.537037	0.184211	0.246291	0.384615	0.344388	0.412088	0.455696	0.359249	0.468085	0.372093	0.306273	0.258152
10:30654931	0.148776	0.279245	0.402439	0.443841	0.413907	0.365217	0.452496	0.155419	0.274448	0.530398	0.503722	0.383363	0.343925	0.133459	0.481557	0.497207	0.119843	0.509804	0.598886	0.465721	0.381517	0.279197	0.345494	0.429158	0.363248	0.435897	0.422998	0.414634	0.444223	0.455932	0.204545	0.12987	0.460722	0.655172	0.323185	0.319209	0.432665	0.404762	0.414634	0.389423	0.356643	0.432836	0.340909	0.381098	0.251163	0.244156	0.375	0.28534	0.475325
10:31197817	0.680147	0.655889	0.761194	0.73445	0.672213	0.634667	0.734201	0.76044	0.744268	0.785185	0.770202	0.78499	0.753876	0.67666	0.727915	0.775076	0.702952	0.684211	0.763333	0.685139	0.651917	0.741071	0.658793	0.714286	0.655271	0.771242	0.721591	0.757282	0.753398	0.776243	0.732334	0.71875	0.773672	0.714286	0.70438	0.656051	0.755556	0.840909	0.816327	0.772021	0.741379	0.664016	0.711688	0.69103	0.694639	0.776786	0.469388	0.743243	0.738019
10:31197860	0.958231	0.891473	0.935185	0.942149	0.894515	0.877301	0.892683	0.946629	0.888889	0.926829	0.943662	0.946667	0.942257	0.974719	0.878525	0.952218	0.904762	0.866667	0.949821	0.846821	0.889262	0.944767	0.837209	0.901786	0.933535	0.950704	0.915033	0.942966	0.932668	0.945946	0.953216	1	0.960245	0.906863	0.942085	0.875	0.945652	0.931034	0.95	0.917266	0.927461	0.885714	0.931148	0.937743	0.930159	0.960289	0.931818	0.962712	0.966543
10:31247213	0.395963	0.232775	0.1693	0.230769	0.176471	0.256014	0.22409	0.369883	0.257353	0.135484	0.251613	0.2	0.270866	0.390651	0.15749	0.237435	0.443396	0.134328	0.165064	0.167808	0.13544	0.21627	0.248696	0.227129	0.289855	0.237354	0.212727	0.246521	0.164978	0.22395	0.257367	0.203125	0.19774	0.118451	0.276173	0.223776	0.248447	0.142857	0.276923	0.210526	0.18251	0.228261	0.205567	0.260652	0.253623	0.37155	0.62037	0.254473	0.192793
10:31247222	0.414596	0.269663	0.193694	0.232984	0.229932	0.331597	0.204225	0.396501	0.267571	0.175966	0.402597	0.21657	0.263823	0.538591	0.15	0.197183	0.471338	0.146269	0.170968	0.143098	0.141256	0.257545	0.261566	0.2416	0.179487	0.309615	0.219203	0.243028	0.173977	0.178683	0.269155	0.375	0.198874	0.113379	0.280289	0.24228	0.322176	0.178571	0.212121	0.242485	0.193609	0.207339	0.242489	0.273183	0.312614	0.314775	0.628571	0.27163	0.173358
10:31557606	0.606864	0.713249	0.669002	0.734121	0.71725	0.752688	0.802721	0.641654	0.611026	0.699675	0.853503	0.706325	0.743338	0.587282	0.695067	0.778929	0.517668	0.703509	0.829749	0.672727	0.718845	0.675393	0.737918	0.746667	0.720414	0.780822	0.716753	0.746429	0.775449	0.773558	0.692754	0.442623	0.774704	0.734861	0.686275	0.767355	0.771429	0.945946	0.846154	0.648649	0.754919	0.722222	0.809932	0.728365	0.698479	0.547718	0.714286	0.714286	0.733436
10:32001621	0.557576	0.503497	0.348028	0.547389	0.421138	0.403023	0.427734	0.612903	0.457249	0.466667	0.744875	0.440476	0.436293	0.621951	0.399194	0.68171	0.541026	0.333333	0.738426	0.356295	0.375	0.624402	0.479695	0.418455	0.467456	0.767281	0.405473	0.731527	0.440083	0.422897	0.581683	0.419355	0.513924	0.286219	0.590206	0.484848	0.715347	0.457143	0.425926	0.514706	0.401596	0.420945	0.504918	0.531915	0.564815	0.517857	0.5	0.476341	0.375315
10:32001703	0.111828	0.088608	0.081633	0.142553	0.111684	0.140884	0.133333	0.137131	0.14652	0.102941	0.221687	0.11828	0.103672	0.171492	0.083333	0.294118	0.101382	0.06682	0.186842	0.084507	0.089701	0.172749	0.174174	0.098237	0.105263	0.27762	0.121662	0.252688	0.114471	0.159204	0.144022	0.064516	0.098551	0.060714	0.235828	0.108108	0.191045	0.185185	0.292683	0.092537	0.136667	0.111776	0.120401	0.109635	0.220812	0.109705	0.181818	0.078261	0.107143
10:32420686	0.9625	0.954545	0.93911	0.929924	0.970779	0.952381	0.949275	0.964286	0.94306	0.946708	0.929782	0.946903	0.949275	0.975425	0.933981	0.947991	0.963441	0.977995	0.933842	0.958199	0.930481	0.953908	0.936916	0.943103	0.84717	0.956088	0.930693	0.903646	0.984877	0.954148	0.975472	0.927273	0.977169	0.946785	0.958656	0.932203	0.922865	0.944444	1	0.944444	0.958005	0.890086	0.983914	0.937086	0.957082	0.964187	1	0.973856	0.950562
10:32619863	0.227027	0.275556	0.358974	0.482759	0.421836	0.363636	0.342593	0.194561	0.286561	0.495	0.615672	0.269388	0.350318	0.223164	0.287383	0.655039	0.13555	0.225681	0.614232	0.498559	0.409091	0.220049	0.448905	0.305747	0.427152	0.675373	0.403922	0.644068	0.463687	0.40081	0.274052	0.139535	0.517857	0.335079	0.248092	0.314103	0.631387	0.717391	0.4	0.25	0.405316	0.410112	0.530744	0.613139	0.341969	0.409302	0.517241	0.402062	0.341637
10:32664888	0.741472	0.802251	0.821505	0.785948	0.83247	0.828338	0.896429	0.830821	0.799645	0.855397	0.902778	0.769984	0.718224	0.693762	0.827068	0.883239	0.684362	0.801786	0.840764	0.834933	0.818182	0.766859	0.783276	0.815739	0.842756	0.869903	0.825733	0.911871	0.841237	0.826307	0.811966	0.681818	0.837156	0.811275	0.829457	0.795276	0.87788	0.921875	0.853333	0.669643	0.801242	0.856322	0.84949	0.817391	0.841629	0.747748	0.55102	0.726755	0.814042
10:32664889	0.688811	0.752768	0.763566	0.863309	0.825444	0.782222	0.825279	0.786517	0.739394	0.840796	0.865546	0.811808	0.826271	0.670635	0.820847	0.89823	0.784553	0.863014	0.902326	0.827869	0.801619	0.824645	0.758621	0.754789	0.872428	0.779923	0.81893	0.808824	0.790514	0.838565	0.731481	0.538462	0.823529	0.834225	0.762712	0.851852	0.893443	1	0.857143	0.866972	0.823529	0.854902	0.837719	0.826816	0.869159	0.673575	0.84375	0.844156	0.846154
10:32664928	0.814363	0.88169	0.872449	0.86326	0.877551	0.794224	0.907692	0.836314	0.866577	0.863958	0.91709	0.920844	0.885535	0.8	0.852239	0.911814	0.772076	0.826149	0.906422	0.817187	0.886435	0.881517	0.856115	0.905405	0.856698	0.925424	0.843876	0.91405	0.859621	0.891632	0.861586	0.581818	0.770627	0.91573	0.892562	0.875887	0.851927	0.917647	0.769231	0.921175	0.915058	0.905199	0.879276	0.824427	0.796364	0.878193	0.763636	0.874355	0.844517
10:32664929	0.8327	0.888889	0.88843	0.868914	0.885621	0.892523	0.920168	0.820717	0.81759	0.887179	0.942731	0.938567	0.870833	0.877637	0.920139	0.924444	0.761194	0.92891	0.916667	0.787149	0.855319	0.929348	0.825911	0.927966	0.931034	0.936759	0.857143	0.917526	0.908696	0.904762	0.850515	0.84	0.939891	0.873494	0.903509	0.89172	0.954955	1	0.777778	0.88601	0.908654	0.647059	0.863436	0.847059	0.912371	0.856383	0.857143	0.856164	0.848708
10:32664953	0.805338	0.823802	0.928302	0.8769	0.850539	0.820817	0.92	0.863706	0.818182	0.869482	0.93321	0.90776	0.84136	0.89547	0.854515	0.904181	0.840541	0.81677	0.860656	0.807937	0.890071	0.819469	0.865093	0.872302	0.862969	0.912811	0.846599	0.891892	0.933566	0.836858	0.808318	0.842105	0.927835	0.865191	0.89603	0.865759	0.87234	0.819672	0.933333	0.839733	0.935818	0.911917	0.872685	0.871308	0.864706	0.827511	0.765957	0.843891	0.884752
10:32664982	0.881188	0.79822	0.883721	0.851562	0.810552	0.854801	0.82439	0.780761	0.740821	0.823362	0.894309	0.784444	0.900763	0.847305	0.875	0.854749	0.817181	0.858561	0.849315	0.745501	0.849558	0.881868	0.809264	0.824176	0.865823	0.897172	0.834928	0.882943	0.834171	0.881188	0.804569	0.75	0.824121	0.735736	0.87062	0.85443	0.889655	0.846154	0.891304	0.884021	0.854599	0.863517	0.864964	0.856655	0.914894	0.789062	1	0.877551	0.882857
10:32664985	0.936508	0.44186	0.401786	0.910663	0.502646	0.895631	0.940678	0.853535	0.784722	0.916944	0.428571	0.865753	0.910714	0.885993	0.002857	0.853659	0.884615	0.902703	0.897059	0.417127	0.478125	0.91018	0.883234	0.915361	0.909341	0.915068	0.900256	0.382456	0.902778	0.525641	0.811671	0.909091	0.76204	0.787975	0.956897	0.475862	0.92	0.457143	0.906977	0.926702	0.88746	0.486188	0.910506	0.885496	0.881988	0.920561	0.944444	0.877193	0.918429
10:32664994	0.731148	0.787149	0.861111	0.81457	0.795031	0.692982	0.899676	0.802469	0.697548	0.876596	0.855596	0.750865	0.815271	0.75641	0.863636	0.813869	0.680556	0.873016	0.878151	0.832192	0.776	0.777328	0.794574	0.82397	0.812925	0.930464	0.801948	0.843478	0.858044	0.865854	0.753754	0.823529	0.787149	0.745455	0.871287	0.799163	0.868421	0.851852	0.825	0.815331	0.860082	0.828383	0.777251	0.870466	0.837838	0.785311	0.733333	0.777778	0.895522
10:32707806	0.830108	0.876682	0.906832	0.929897	0.939837	0.942857	0.913953	0.877895	0.89924	0.947115	0.948956	0.862403	0.903226	0.862471	0.884279	0.91954	0.818584	0.902335	0.909664	0.898058	0.870748	0.901499	0.92057	0.884058	0.883295	0.958042	0.884232	0.93911	0.931264	0.946181	0.864	0.802326	0.891534	0.869863	0.794118	0.919271	0.889724	1	0.961538	0.936382	0.911765	0.874359	0.877358	0.882006	0.89726	0.889764	0.910714	0.900641	0.900249
10:32707812	0.807775	0.804494	0.756098	0.904564	0.909823	0.925403	0.864486	0.836518	0.804143	0.846154	0.925408	0.90297	0.820041	0.804598	0.885965	0.887387	0.774266	0.916488	0.93133	0.868293	0.833333	0.856531	0.859539	0.753731	0.867277	0.930233	0.853175	0.922353	0.898004	0.914474	0.84252	0.795181	0.864	0.863014	0.855072	0.732468	0.89899	0.984615	0.941176	0.925852	0.789189	0.902813	0.81962	0.884273	0.857466	0.836412	0.792453	0.802548	0.873134
10:32727121	0.648438	0.737288	0.701183	0.762148	0.856757	0.840532	0.708763	0.765903	0.727069	0.898496	0.942197	0.805333	0.814917	0.671329	0.883582	0.866667	0.589235	0.870079	0.930481	0.836667	0.835664	0.678457	0.846154	0.898844	0.88535	0.927126	0.859935	0.85654	0.875758	0.877717	0.760274	0.978723	0.846734	0.822917	0.699588	0.672489	0.834146	0.96	0.903226	0.723032	0.84322	0.854938	0.817073	0.819512	0.674095	0.832432	1	0.824701	0.850909
10:32770596	0.145374	0.036232	0.02439	0.080499	0.023904	0.042746	0.094053	0.092188	0.174404	0.014263	0.050781	0.066869	0.125495	0.078203	0.028463	0.021413	0.075972	0.077419	0.008235	0.075472	0.088481	0.021705	0.027397	0.128358	0.072753	0.039788	0.025641	0.088583	0.024691	0.042647	0.067901	0.006667	0.130638	0.034483	0.031704	0.031558	0.036364	0.033333	0	0.017134	0.019488	0.091864	0.017978	0.025316	0.042821	0.091912	0.072464	0.038462	0.007973
10:32770609	0.217628	0.07056	0.080537	0.1125	0.02957	0.061039	0.108696	0.196018	0.166882	0.025932	0.102632	0.1231	0.116622	0.134775	0.034816	0.02217	0.201413	0.102302	0.009923	0.076531	0.068071	0.111278	0.089939	0.102719	0.093979	0.068742	0.058219	0.043566	0.068528	0.106545	0.284069	0.56	0.171779	0.051146	0.271307	0.108871	0.052192	0.59322	0.055556	0.12093	0.115012	0.10143	0.057279	0.041899	0.079487	0.160748	0.1	0.072438	0.087282
10:32770634	0.115242	0.030457	0.02439	0.075426	0.008889	0.045262	0.118022	0.08042	0.0375	0.025685	0.025719	0.068908	0.061584	0.077068	0.02079	0.025926	0.054924	0.035088	0.013497	0.056011	0.015901	0.028814	0.018613	0.031405	0.022727	0.04073	0.041971	0.03537	0.072874	0.0304	0.167053	0.557823	0.01105	0.007463	0.064846	0.065539	0.034091	0	0	0.092334	0.040161	0.06993	0.015385	0.035714	0.05698	0.028791	0	0.024575	0.019659
10:32771009	0.015929	0.001642	0.003656	0.008559	0.037576	0.021739	0.008197	0.011041	0.01061	0.00627	0.032468	0.00314	0.00607	0.014925	0.001403	0.004425	0.007837	0.009709	0.005083	0.00299	0.059322	0.00295	0	0.001835	0.007287	0.015595	0.016822	0.004878	0.006	0.068333	0.055147	0.005666	0.008996	0.012474	0.076923	0.013592	0.00134	0.038462	0	0.002151	0.057229	0.01	0.006515	0.002632	0.010652	0.035461	0	0.002326	0.010101
10:32771023	0.051364	0.05906	0.002632	0.047564	0.003304	0.023983	0.006757	0.034395	0.018935	0.089838	0.01455	0.036536	0.028316	0.021038	0.059278	0.00995	0.008963	0.008621	0.04224	0.04305	0.020642	0.111396	0.030695	0.012739	0.010363	0.066246	0.027491	0.047235	0.034091	0.02044	0.034091	0.009646	0.002759	0.010889	0.027597	0.092081	0.008516	0	0	0.070175	0.023715	0.006402	0.016997	0.005587	0.020672	0.102916	0	0.064516	0.011057
10:32771027	0.040193	0.053645	0.002614	0.003409	0.035332	0.014523	0.009217	0.013906	0.016766	0.001431	0.018253	0.004267	0.018072	0.021459	0.058594	0.010216	0.014139	0.012487	0.040394	0.019133	0.029545	0.057107	0.011272	0.009868	0.035521	0.003279	0.011686	0.010676	0.035654	0.037037	0.002442	0	0.012179	0.014519	0.004886	0.005319	0.051348	0	0	0.061876	0.040278	0.007702	0.005764	0.04878	0.019691	0.068376	0	0.078394	0.006305
10:32771032	0.023739	0.018158	0.004878	0.007128	0.007313	0.018265	0.019355	0.007273	0.012048	0.006649	0.025492	0.023047	0.005457	0.016043	0.02503	0.017617	0.009721	0.010638	0.038496	0.029036	0.012821	0.003425	0.001456	0.002967	0.021038	0.011958	0.024883	0.0076	0.024465	0.026087	0.007292	0.002632	0.041013	0.062081	0.012698	0.095008	0.0126	0.1875	0	0.06308	0.045113	0.046595	0.043836	0.024364	0.006075	0.014368	0	0.011765	0.007092
10:32771053	0.084321	0.040115	0.05062	0.015929	0.067556	0.049497	0.04298	0.022951	0.049336	0.004854	0.020657	0.012097	0.052752	0.037081	0.043478	0.02305	0.013613	0.0107	0.065657	0.030841	0.015544	0.054162	0.066667	0.011524	0.027688	0.01699	0.052016	0.012536	0.019481	0.034739	0.013685	0	0.007136	0.02886	0.022872	0.134128	0.009082	0.007812	0.00346	0.011076	0.007839	0.076253	0.039175	0.081594	0.022388	0.03939	0	0.022792	0.019737
10:32771061	0.057811	0.039106	0.004941	0.009724	0.066188	0.02983	0.03484	0.007269	0.026032	0.009302	0.04775	0.007759	0.045702	0.025641	0.069652	0.015126	0.016915	0.00556	0.026359	0.013369	0.02314	0.051088	0.071871	0.052698	0.02884	0.015855	0.022032	0.01518	0.014545	0.026474	0.00466	0.005102	0.00969	0.015048	0.00984	0.07234	0.005854	0.012195	0	0.030973	0.020148	0.006098	0.026923	0.003331	0.058152	0.022782	0	0.023352	0.015888
10:32771104	0.027778	0.026178	0.000872	0.003582	0.031469	0.03964	0.034762	0.000892	0.003152	0.003198	0.007812	0.004032	0.012927	0.024742	0.00846	0.003858	0.008892	0.013352	0.001564	0.008772	0.015852	0.067426	0.005353	0.00516	0.002356	0.008295	0.007299	0.001789	0.014354	0.010152	0.007745	0.002907	0.009574	0.003444	0.026423	0.008631	0.00364	0	0	0.001139	0.001808	0.038494	0.078003	0.005548	0.00947	0.025109	0	0.005814	0.004959
10:32909614	0.907767	0.841509	0.85553	0.932917	0.881832	0.877514	0.913043	0.903158	0.864479	0.879377	0.878173	0.903811	0.883764	0.906694	0.906096	0.92543	0.861538	0.868321	0.912713	0.859649	0.803758	0.928726	0.818828	0.84375	0.886497	0.837989	0.876006	0.852399	0.906	0.902439	0.947589	0.850877	0.913043	0.812298	0.914449	0.908213	0.93	0.858824	0.86747	0.901914	0.907843	0.869739	0.891111	0.903529	0.914286	0.886486	0.77381	0.888337	0.878049
10:32909901	0.814208	0.836957	0.815868	0.901235	0.914718	0.895238	0.924812	0.858716	0.874648	0.874693	0.902027	0.880651	0.867886	0.846154	0.88172	0.932854	0.841564	0.907873	0.931034	0.907527	0.894841	0.902622	0.920408	0.887133	0.906926	0.920635	0.897796	0.932735	0.89414	0.870722	0.911469	1	0.878378	0.924528	0.872428	0.857558	0.889625	0.916667	0.897436	0.921533	0.896328	0.903333	0.913907	0.894089	0.809224	0.894273	1	0.815686	0.846008
10:32909916	0.975379	0.973034	0.980568	0.971781	0.948034	0.978764	0.966154	0.959108	0.939971	0.955446	0.952919	0.967033	0.937238	0.964573	0.945693	0.960688	0.972163	0.981324	0.96383	0.969828	0.976096	0.953488	0.971311	0.952174	0.973333	0.96347	0.96988	0.961364	0.928571	0.965049	0.962887	0.896552	0.899749	0.948276	0.978769	0.973451	0.966216	1	0.945946	0.873823	0.973684	0.960951	0.950783	0.9575	0.892704	0.977876	0.9	0.954545	0.939922
10:33027349	0.715543	0.786174	0.827731	0.81044	0.852673	0.929054	0.866567	0.843168	0.811377	0.922671	0.920608	0.851485	0.809077	0.719064	0.838501	0.928016	0.765292	0.895666	0.964573	0.826613	0.880989	0.85205	0.885714	0.8529	0.826645	0.881188	0.85	0.928571	0.839552	0.729592	0.766423	0.827586	0.856322	0.89117	0.860068	0.816327	0.942116	0.8	0.931818	0.775701	0.826087	0.833055	0.842105	0.815618	0.885484	0.671498	0.913043	0.804989	0.858108
10:33183746	0.33045	0.63447	0.686775	0.633117	0.6704	0.483992	0.578176	0.334623	0.445438	0.655612	0.650794	0.562613	0.61454	0.318182	0.638596	0.736842	0.386691	0.644647	0.733516	0.578947	0.530266	0.517241	0.586639	0.626223	0.530398	0.696296	0.616034	0.648703	0.629278	0.661049	0.367257	0.45098	0.689826	0.601626	0.416327	0.64624	0.572447	0.695652	0.857143	0.548872	0.645094	0.62619	0.698148	0.545732	0.487671	0.339572	0.583333	0.586022	0.581858
10:36454431	0.112108	0.169355	0.048387	0.1	0.120172	0.10101	0.098485	0.16087	0.101961	0.056604	0.142857	0.09417	0.085185	0.138211	0.057851	0.12844	0.147059	0.153226	0.106557	0.058824	0.103774	0.096639	0.032967	0.090476	0.133333	0.012658	0.155039	0.091837	0.121212	0.168	0.07438	0.5	0.049383	0.032967	0.090226	0.138614	0.209524	0.066667	0.259259	0.089172	0.045045	0.070755	0.135417	0.044776	0.116751	0.439024	0.264706	0.093023	0.095652
10:36461036	0.0553	0.025346	0.013158	0.034286	0.031746	0.04386	0.025937	0.089744	0.042857	0.014085	0.02518	0.023316	0.018307	0.076152	0.032258	0	0.029762	0.013423	0.043614	0.049669	0.011173	0.062745	0.035714	0.037838	0.015873	0.007407	0.028329	0.007246	0.013453	0.042424	0.020833	0.22807	0.012698	0.003788	0.01083	0.060317	0.024735	0.125	0.103448	0.08042	0.018382	0.034384	0.012739	0.017986	0.03966	0.037175	0	0.040323	0.047273
10:36461048	0.091765	0.038724	0.055416	0.044568	0.037825	0.048632	0.053412	0.103604	0.091811	0.00692	0.059028	0.067532	0.054632	0.091684	0.032397	0.003472	0.072727	0.023649	0.046012	0.069841	0.051351	0.058708	0.045455	0.02507	0.022727	0.02583	0.038889	0.021352	0.043478	0.047904	0.142105	0	0.032468	0.0369	0.037415	0.10061	0.041522	0.183673	0.238095	0.050676	0.055351	0.056047	0.0625	0.032028	0.04611	0.021201	0	0.048872	0.032028
10:36461057	0.091139	0.048544	0.050802	0.065903	0.06	0.040123	0.064725	0.153086	0.05	0.072464	0.028169	0.025707	0.042714	0.081858	0.047085	0.020979	0.061688	0.031359	0.01548	0.050847	0.056657	0.105691	0.021818	0.017544	0.035294	0.026616	0.090652	0.044776	0.026253	0.018349	0.067989	0.176471	0.037162	0.035857	0.059028	0.030581	0.013841	0	0	0.006803	0.040146	0.086262	0.03663	0.058182	0.063492	0.139098	0	0.024096	0.029412
10:36461064	0.130435	0.107612	0.064	0.064024	0.073791	0.104575	0.065217	0.218997	0.096774	0.045283	0.067164	0.066116	0.082687	0.138824	0.070755	0.014652	0.093645	0.100372	0.026059	0.060714	0.094955	0.087054	0.048507	0.070288	0.084746	0.03876	0.108108	0.03937	0.05291	0.044586	0.099398	0.14	0.078292	0.08547	0.094545	0.089744	0.014035	0.232558	0	0.060498	0.049242	0.090909	0.108527	0.103321	0.082508	0.07451	0.090909	0.023529	0.05303
10:36461081	0.150327	0.194719	0.110738	0.092937	0.092409	0.174242	0.114286	0.240741	0.129139	0.0553	0.0875	0.096677	0.138264	0.092179	0.15534	0.064935	0.089686	0.075221	0.071942	0.131356	0.067925	0.085165	0.056769	0.117886	0.082474	0.046512	0.05694	0.046296	0.060976	0.203922	0.065134	0.113208	0.131579	0.060748	0.08867	0.098859	0.04898	0.111111	0.086957	0.120172	0.09607	0.104603	0.09589	0.080717	0.123077	0.098131	0.0625	0.156566	0.068807
10:36461092	0.183521	0.181818	0.108209	0.134694	0.159851	0.133333	0.189427	0.322034	0.147482	0.145946	0.095694	0.164875	0.169014	0.177778	0.1777	0.090498	0.1875	0.2	0.1341	0.193694	0.145923	0.219436	0.137441	0.222707	0.149701	0.122995	0.160156	0.115183	0.10231	0.123404	0.154167	0.725	0.12093	0.118812	0.193717	0.21267	0.070796	0.111111	0.434783	0.181416	0.119816	0.165094	0.117347	0.164179	0.151786	0.15625	0.185185	0.245902	0.111675
10:36461100	0.237288	0.204724	0.095833	0.153191	0.120155	0.112195	0.146465	0.255034	0.184783	0.073446	0.086735	0.150183	0.134328	0.217105	0.127737	0.097222	0.177419	0.159794	0.17004	0.140777	0.092166	0.138264	0.085106	0.132701	0.076023	0.106952	0.174107	0.119048	0.082474	0.209091	0.151376	0.3125	0.117073	0.141892	0.142077	0.123711	0.080952	0.086957	0	0.131707	0.13198	0.112299	0.111702	0.142857	0.117925	0.142857	0.111111	0.167665	0.072917
10:36461107	0.36214	0.409449	0.446352	0.222727	0.325203	0.32	0.284153	0.410714	0.466418	0.209877	0.134409	0.425926	0.297959	0.39604	0.324	0.159794	0.380208	0.243655	0.08658	0.447489	0.340314	0.41196	0.129412	0.213198	0.221519	0.235294	0.411765	0.103896	0.252708	0.279188	0.232323	0.444444	0.367347	0.339286	0.382353	0.281437	0.280612	0.590909	0.608696	0.369792	0.260417	0.225989	0.32973	0.228758	0.325243	0.344156	0.08	0.409639	0.244048
10:36461320	0.05036	0.008902	0.029126	0.02381	0.019868	0.00831	0.016287	0.076642	0.026059	0.010582	0.025723	0.017123	0.008021	0.038194	0.016611	0.017182	0.035088	0.006098	0.017422	0.007463	0.017241	0.028409	0.039683	0.009615	0.033835	0.004695	0.020661	0.013746	0.046429	0.019293	0.093939	0	0.017857	0.012862	0.056701	0.027778	0.026316	0	0.041667	0.027586	0.030888	0.036437	0.040201	0.010256	0.015504	0.041026	0	0.024845	0.015504
10:36461322	0.08042	0.141274	0.079114	0.073333	0.065789	0.031915	0.038095	0.126812	0.088608	0.030612	0.129338	0.040404	0.026667	0.102389	0.049505	0.026667	0.072917	0.038235	0.020833	0.072993	0.046025	0.052342	0.056225	0.031847	0.032609	0.059633	0.044534	0.013559	0.085106	0.022222	0.127219	0.141304	0.055363	0.022364	0.099476	0.135135	0.030435	0	0.041667	0.056106	0.069672	0.09127	0.07	0.06599	0.02682	0.101523	0.6	0.074074	0.03861
10:36461325	0.152318	0.146982	0.064516	0.097561	0.140625	0.06117	0.065015	0.222615	0.093168	0.073892	0.094512	0.088889	0.142857	0.148026	0.0721	0.026144	0.094915	0.051075	0.063758	0.067376	0.058594	0.162088	0.129278	0.170279	0.095406	0.077586	0.104247	0.039088	0.100694	0.054217	0.148571	0.032258	0.22973	0.028213	0.077295	0.119792	0.028807	0.24	0.083333	0.070968	0.15444	0.038911	0.074766	0.124402	0.100746	0.074257	0	0.122093	0.109489
10:36461330	0.046154	0.099751	0.041298	0.076412	0.036697	0.031785	0.02809	0.156463	0.067847	0.032558	0.076923	0.048338	0.022059	0.053797	0.018072	0.009174	0.05298	0	0.022508	0.035831	0.045802	0.071038	0.02847	0.02994	0.066869	0.060484	0.014545	0.006173	0.009836	0.019718	0.066138	0.010204	0.063604	0.040248	0.061674	0.043902	0.038462	0.04	0.041667	0.009494	0.03663	0.033088	0.017544	0.022727	0.043165	0.051948	0	0.038462	0.024221
10:36461338	0.057803	0.013986	0.036313	0.045181	0.04386	0.024038	0.029412	0.100324	0.036212	0.012346	0.016043	0.022535	0.036952	0.062874	0.034188	0.002857	0.036923	0.018913	0.027523	0.006369	0.053381	0.042155	0.020134	0.034985	0.09621	0.026515	0.044068	0.008596	0.043077	0.018667	0.072319	0.010204	0.086957	0.01173	0.072	0.02521	0.007194	0	0.08	0.045317	0.065517	0.009202	0.020325	0.034188	0.047923	0.048	0	0.039604	0.016611
10:36461340	0.025568	0.018476	0.00551	0.050595	0.011628	0.007092	0.018421	0.054662	0.024658	0.012146	0.013263	0.027933	0.004598	0.069971	0.016854	0.005731	0.024242	0.01171	0.002976	0	0.042254	0.018605	0.023102	0.005764	0.005698	0.01487	0	0.008523	0.030581	0.012987	0.009975	0.020202	0.009677	0.002857	0.035294	0.024896	0.003534	0	0	0.003012	0.010135	0.009202	0.00813	0.016736	0.009434	0.023529	0	0.029268	0.006472
10:36461348	0.108179	0.031111	0.065903	0.102857	0.050139	0.03132	0.089239	0.137072	0.069948	0.033835	0.072539	0.058981	0.02027	0.142091	0.047872	0.030137	0.191429	0.011574	0.014493	0.039877	0.099668	0.074492	0.028662	0.077994	0.038567	0.035587	0.098462	0.040541	0.041916	0.094629	0.089157	0.591837	0.105919	0.091153	0.064151	0.044715	0.017007	0.04	0.12	0.080692	0.028939	0.020408	0.033708	0.048507	0.071207	0.055351	0.020408	0.101852	0.031847
10:36461355	0.079487	0.054705	0.039326	0.067935	0.01897	0.044053	0.043478	0.115727	0.088832	0.025455	0.0798	0.039267	0.024283	0.132812	0.055838	0.01847	0.098901	0.017857	0.02514	0.026946	0.031847	0.073497	0.008929	0.090667	0.0563	0.048443	0.068452	0.010471	0.019943	0.029703	0.091121	0.020408	0.114114	0.106267	0.054152	0.05814	0.013158	0.064516	0.04	0.053221	0.037618	0.016529	0.017986	0.038732	0.052786	0.061818	0.018868	0.052863	0.04
10:36461369	0.083933	0.042129	0.027322	0.020566	0.012755	0.018908	0.031603	0.028736	0.025172	0.010601	0	0.012107	0.004301	0.046005	0.034314	0.027848	0.020888	0.015945	0.013193	0.005747	0.029586	0.026906	0.01662	0.007538	0.020202	0.039867	0.033149	0.005076	0.010959	0	0.040541	0	0.008746	0.005277	0.027397	0.011364	0.028571	0.028571	0	0.073879	0.003058	0.016901	0.016447	0.003448	0.021858	0.02807	0	0.037037	0.076923
10:36461371	0.088729	0.11804	0.03252	0.030928	0.082051	0.036036	0.071101	0.082621	0.068182	0.018116	0.016746	0.037383	0.036717	0.062201	0.046569	0.045802	0.123037	0.018265	0.034301	0.034682	0.03869	0.063205	0.046961	0.066667	0.068702	0.016611	0.043956	0.010204	0.043836	0.048662	0.054825	0	0.011696	0.002625	0.061856	0.011494	0.031746	0	0	0.050265	0.012195	0.036011	0.031802	0.024221	0.038251	0.032028	0	0.045833	0.049451
10:36461374	0.096852	0.149888	0.040984	0.033163	0.127877	0.09009	0.096386	0.091954	0.078161	0.017986	0.033816	0.056075	0.036559	0.102625	0.081481	0.053435	0.142857	0.025172	0.036939	0.028902	0.113772	0.084475	0.049861	0.055838	0.058228	0.043333	0.049724	0.023684	0.069444	0.074257	0.078261	0.029703	0.028754	0.015625	0.079038	0.118774	0.042071	0.060606	0	0.073107	0.030675	0.067416	0.071685	0.041237	0.10929	0.066901	0	0.059072	0.070652
10:36461399	0.063758	0.020942	0.045752	0.031977	0.003257	0.017677	0.026846	0.04943	0.0347	0.013514	0.025496	0.020772	0.008746	0.076412	0.017422	0.011799	0.092	0.020356	0.01506	0.010274	0.02583	0.031847	0.028213	0.013825	0.010959	0.015444	0.022951	0.005882	0.015152	0.017291	0.018127	0.030303	0	0	0.037453	0.0131	0.007722	0	0	0.020408	0.030418	0.011407	0.02451	0.012048	0.023333	0.029787	0	0.028571	0.084691
10:49440509	0.233261	0.380795	0.33815	0.413699	0.501044	0.381471	0.39312	0.207595	0.216102	0.43	0.360856	0.40201	0.453271	0.131188	0.413043	0.474903	0.125984	0.521368	0.544776	0.49835	0.476562	0.25066	0.34	0.397849	0.389831	0.441509	0.487261	0.536232	0.442971	0.472843	0.19837	0.433333	0.413706	0.392283	0.230032	0.491694	0.386525	0.133333	0.6	0.456757	0.415625	0.40836	0.358491	0.505556	0.29972	0.189286	0.363636	0.341297	0.375439
10:49502038	0.315036	0.525424	0.618076	0.672269	0.846682	0.688525	0.796512	0.31856	0.479167	0.843949	0.693141	0.750685	0.642487	0.285326	0.720745	0.724907	0.217391	0.729452	0.789116	0.718266	0.72119	0.470886	0.666667	0.678679	0.71134	0.706383	0.697452	0.696203	0.740625	0.717241	0.359043	0.5	0.659884	0.762264	0.505703	0.758364	0.744076	0.678571	0.727273	0.74	0.643725	0.775811	0.541139	0.701818	0.375	0.344978	0.75	0.614583	0.762887
10:50178340	0.321101	0.587097	0.66	0.735931	0.780025	0.609831	0.662937	0.292496	0.485714	0.668539	0.700647	0.649789	0.615169	0.246711	0.716332	0.715026	0.202435	0.769939	0.790774	0.656584	0.662	0.449128	0.515	0.6623	0.713787	0.713523	0.731667	0.752363	0.680398	0.75763	0.452862	0.31	0.619621	0.771058	0.448276	0.656977	0.737132	0.535714	0.774648	0.573975	0.660482	0.735484	0.55268	0.668192	0.456559	0.441288	0.451613	0.6171	0.6979
10:50215186	0.468983	0.219436	0.134969	0.252381	0.078704	0.21161	0.121622	0.299419	0.315789	0.047493	0.041958	0.085213	0.129114	0.413408	0.073733	0.062162	0.444109	0.088993	0.046341	0.108014	0.198391	0.25788	0.172414	0.141593	0.205438	0.093151	0.086053	0.092308	0.130326	0.128514	0.389503	0.311111	0.132258	0.032172	0.27972	0.126984	0.038636	0.212766	0.050847	0.129139	0.115486	0.14939	0.172	0.192053	0.222222	0.429577	0.217391	0.230483	0.098667
10:50215206	0.393684	0.184751	0.152047	0.18578	0.086066	0.101124	0.117359	0.296875	0.2267	0.084367	0.073991	0.168565	0.144766	0.290909	0.186441	0.097436	0.399464	0.133929	0.068182	0.12945	0.141274	0.186398	0.193277	0.192982	0.186047	0.074592	0.125	0.093137	0.216895	0.106262	0.344059	0.291667	0.141104	0.105422	0.184211	0.180124	0.06867	0.145455	0.079545	0.243017	0.187661	0.126582	0.138514	0.139073	0.1675	0.342282	0.291667	0.210345	0.109453
10:50215224	0.311966	0.166667	0.119883	0.14123	0.096509	0.261506	0.096852	0.229765	0.263291	0.047739	0.036117	0.129545	0.091723	0.243499	0.167364	0.052897	0.318919	0.067114	0.040115	0.074919	0.091413	0.132316	0.132022	0.117962	0.148688	0.039813	0.086111	0.034314	0.118182	0.08413	0.312183	0.166667	0.09816	0.070769	0.203947	0.076453	0.054726	0.166667	0.021978	0.073239	0.079576	0.097015	0.077703	0.125424	0.12782	0.348276	0.173913	0.160839	0.0625
10:50215229	0.292035	0.128743	0.064516	0.105747	0.053079	0.074153	0.069307	0.222812	0.197917	0.032911	0.100228	0.050459	0.061503	0.190821	0.048055	0.048843	0.338843	0.035955	0.022727	0.073333	0.069444	0.10567	0.107649	0.092141	0.111437	0.039813	0.062323	0.032663	0.06383	0.055344	0.248042	0.163265	0.050473	0.037037	0.130872	0.090909	0.067164	0.057692	0.043956	0.094017	0.065963	0.0725	0.071672	0.09396	0.089514	0.280822	0.086957	0.108696	0.057692
10:50215239	0.200489	0.08	0.084906	0.081152	0.018692	0.043956	0.054795	0.145299	0.190751	0.009146	0.085648	0.114914	0.050602	0.193211	0.04557	0.020997	0.204893	0.03125	0.020408	0.052817	0.052478	0.074499	0.069069	0.048193	0.063091	0.019185	0.052632	0.018229	0.061538	0.058116	0.210826	0.146341	0.042345	0.035599	0.09894	0.041096	0.025974	0	0.033708	0.066066	0.058659	0.12766	0.037175	0.065693	0.086022	0.150735	0.047619	0.12253	0.025937
10:50216032	0.107656	0.047619	0.039326	0.043988	0.076543	0.042553	0.144397	0.077966	0.072261	0.034759	0.026936	0.014599	0.056206	0.151515	0.047847	0.007018	0.118056	0.021898	0.021739	0.042553	0.054688	0.043902	0.052459	0.013587	0.028302	0.014337	0.035144	0.008439	0.031175	0.063014	0.0625	0	0.075988	0.048077	0.036545	0.014493	0.031359	0	0.103448	0.063123	0.028169	0.010899	0.037037	0.0375	0.033241	0.074419	0	0.066869	0.008671
10:50216054	0.244131	0.113537	0.072626	0.110145	0.070218	0.11828	0.106888	0.120401	0.169767	0.047745	0.11583	0.064748	0.124122	0.201474	0.082742	0.041812	0.239482	0.085271	0.044304	0.049844	0.073491	0.180723	0.119355	0.100817	0.047022	0.039286	0.050473	0.016598	0.045113	0.087571	0.164948	0.4	0.170659	0.075472	0.133779	0.018248	0.034884	0.071429	0.2	0.076667	0.124555	0.092391	0.091185	0.080169	0.176944	0.209091	0.03125	0.10443	0.038217
10:50221618	0.280822	0.366306	0.423025	0.332931	0.380562	0.397644	0.446863	0.302069	0.350398	0.380165	0.267516	0.352239	0.405237	0.358804	0.4375	0.358655	0.238482	0.333333	0.271907	0.426254	0.330258	0.344464	0.378299	0.399413	0.397496	0.317869	0.382055	0.409786	0.379404	0.423212	0.390323	0.5	0.454936	0.380608	0.389241	0.385366	0.397554	0.512821	0.27907	0.399709	0.34127	0.36712	0.368821	0.374775	0.371248	0.347905	0.421875	0.403636	0.406807
10:50221679	0.19973	0.225376	0.143322	0.194678	0.187575	0.144695	0.128388	0.241803	0.182679	0.11194	0.107794	0.157895	0.197425	0.334835	0.131898	0.097004	0.245517	0.149621	0.082138	0.121123	0.168421	0.216807	0.153213	0.193603	0.180556	0.117647	0.201299	0.11745	0.12	0.147518	0.207131	0.178571	0.117143	0.166201	0.231499	0.137143	0.127036	0.277778	0.136364	0.164623	0.140255	0.286195	0.138989	0.132759	0.256623	0.265625	0.170732	0.235741	0.128015
10:50221686	0.217277	0.192429	0.23435	0.113475	0.129762	0.157051	0.108992	0.22861	0.212366	0.07804	0.068293	0.141772	0.170999	0.33378	0.107932	0.068966	0.248563	0.116761	0.096561	0.237037	0.126316	0.162896	0.11165	0.145631	0.152672	0.141324	0.162866	0.095868	0.104558	0.137006	0.21987	0.210526	0.12012	0.076709	0.232514	0.127103	0.110016	0.157895	0.130435	0.277504	0.134686	0.182119	0.207018	0.140381	0.164516	0.292111	0.325	0.205323	0.132727
10:50221708	0.276166	0.263889	0.235202	0.31055	0.234305	0.219969	0.349593	0.345502	0.289032	0.268977	0.18507	0.271663	0.316623	0.387755	0.26135	0.268987	0.400277	0.328125	0.236546	0.281493	0.234469	0.256447	0.236422	0.271186	0.263482	0.203866	0.248796	0.206785	0.258145	0.223433	0.307332	0.384615	0.20059	0.189474	0.400729	0.191011	0.327273	0.272727	0.245902	0.312217	0.292308	0.233912	0.234506	0.236207	0.231655	0.356371	0.222222	0.277879	0.277778
10:50221729	0.230672	0.247126	0.160584	0.213986	0.184389	0.205805	0.22125	0.263158	0.191624	0.146233	0.174487	0.177536	0.243839	0.287841	0.164794	0.214076	0.223738	0.153971	0.185592	0.158445	0.07554	0.180912	0.170245	0.1317	0.16391	0.168067	0.164062	0.130919	0.142327	0.166887	0.219076	0.202703	0.206325	0.164879	0.304416	0.12611	0.224576	0.195652	0.101695	0.155325	0.182971	0.191147	0.22956	0.148087	0.176737	0.271218	0.263158	0.253033	0.16723
10:50221766	0.103659	0.145719	0.141463	0.178144	0.1682	0.074413	0.150746	0.11526	0.095238	0.105351	0.084906	0.11413	0.205	0.14071	0.094578	0.119403	0.131667	0.173285	0.079146	0.115097	0.132841	0.12381	0.107335	0.132039	0.152878	0.10687	0.13438	0.152979	0.182432	0.154745	0.123519	0.093333	0.10424	0.075188	0.143376	0.149194	0.141005	0.068966	0.173913	0.166667	0.171186	0.167079	0.169039	0.133197	0.129139	0.178503	0.169492	0.143167	0.13271
10:50221788	0.429921	0.601626	0.560261	0.449324	0.453689	0.586755	0.532	0.555921	0.469579	0.553663	0.4224	0.502326	0.540404	0.540541	0.494451	0.520147	0.5424	0.413043	0.369674	0.518519	0.473684	0.444068	0.587436	0.530021	0.506667	0.407708	0.462891	0.458401	0.45546	0.410742	0.471326	0.376623	0.549515	0.523156	0.564815	0.471698	0.412069	0.5	0.573333	0.528269	0.475382	0.542945	0.493256	0.559184	0.390706	0.549902	0.491525	0.431555	0.437624
10:50221793	0.584454	0.612642	0.74199	0.612245	0.595975	0.702929	0.666218	0.697568	0.552262	0.635579	0.61157	0.620743	0.661616	0.675714	0.649189	0.568306	0.682488	0.616514	0.411839	0.608567	0.712963	0.679795	0.619345	0.6639	0.633776	0.538618	0.651032	0.55935	0.541007	0.641956	0.615955	0.662651	0.715116	0.60274	0.673469	0.666667	0.575296	0.716667	0.630137	0.644444	0.579932	0.664634	0.701172	0.678497	0.613946	0.636719	0.637931	0.608602	0.622266
10:57599163	0.149758	0.120861	0.057543	0.087774	0.098039	0.089312	0.0727	0.220033	0.113976	0.055556	0.034765	0.15083	0.106145	0.184564	0.083333	0.067653	0.19611	0.086331	0.046555	0.106339	0.098004	0.072773	0.094231	0.093972	0.111742	0.039427	0.121622	0.089796	0.081301	0.097122	0.149466	0.243902	0.067633	0.071283	0.112266	0.094293	0.05123	0	0.173077	0.084095	0.120907	0.09542	0.085664	0.058233	0.139693	0.254505	0.042254	0.057269	0.092437
10:57599168	0.158951	0.114467	0.055472	0.077863	0.088384	0.067989	0.079167	0.160317	0.139323	0.047619	0.051282	0.105413	0.086321	0.264274	0.03962	0.034908	0.187406	0.190141	0.027613	0.071295	0.092174	0.117085	0.1171	0.084922	0.073684	0.043178	0.125182	0.050881	0.096519	0.12305	0.17265	0.1	0.090484	0.055446	0.147117	0.069328	0.03301	0	0.148148	0.074468	0.096852	0.102041	0.085616	0.063492	0.104132	0.191898	0.028169	0.142268	0.0704
10:57599176	0.394303	0.245802	0.218425	0.232489	0.230392	0.236188	0.213896	0.324655	0.271589	0.229885	0.248062	0.214186	0.221511	0.378549	0.193114	0.161677	0.274678	0.291032	0.140873	0.178967	0.26146	0.34152	0.210054	0.233898	0.218371	0.197279	0.203514	0.159696	0.248086	0.173291	0.387358	0.204082	0.186944	0.247563	0.290385	0.333333	0.149338	0.177419	0.181818	0.270979	0.232779	0.258007	0.252087	0.216374	0.275862	0.331237	0.185714	0.254753	0.231132
10:57599183	0.546131	0.365625	0.265766	0.349043	0.362301	0.270195	0.325203	0.449165	0.442786	0.31401	0.218324	0.318621	0.348649	0.604452	0.274889	0.232143	0.515602	0.27242	0.184369	0.278085	0.32699	0.416961	0.292857	0.291667	0.318662	0.297114	0.280431	0.250471	0.292424	0.258958	0.555375	0.313725	0.318248	0.208812	0.348485	0.301426	0.218631	0.274194	0.2	0.268631	0.344578	0.291071	0.409165	0.381139	0.431193	0.502119	0.371429	0.379048	0.355694
10:57599197	0.366071	0.301413	0.300448	0.278963	0.307407	0.284123	0.278174	0.312782	0.320545	0.326087	0.20915	0.27121	0.304878	0.401007	0.271084	0.185629	0.393713	0.219966	0.15942	0.285714	0.251724	0.380521	0.324955	0.257525	0.296491	0.297012	0.23913	0.170172	0.230303	0.259259	0.407166	0.275862	0.255507	0.240848	0.305019	0.218367	0.218868	0.142857	0.285714	0.256454	0.263033	0.218861	0.335516	0.391129	0.326656	0.392704	0.352113	0.391714	0.320189
10:57599222	0.273394	0.177893	0.123613	0.171849	0.100149	0.141429	0.142173	0.22813	0.204545	0.113806	0.071588	0.18617	0.104502	0.291165	0.121723	0.104294	0.254967	0.096948	0.069264	0.124294	0.115596	0.224398	0.166362	0.103175	0.11032	0.097959	0.098107	0.093204	0.105903	0.136594	0.301645	0.384615	0.108661	0.095238	0.175403	0.08159	0.14786	0.130435	0.065217	0.084309	0.15404	0.149688	0.104536	0.157509	0.190476	0.231818	0.030303	0.15121	0.08179
10:57599235	0.307517	0.204	0.163569	0.195122	0.128295	0.178218	0.237736	0.279318	0.286467	0.218814	0.089744	0.175676	0.133462	0.357968	0.157667	0.141772	0.341176	0.122768	0.07824	0.109302	0.174118	0.258182	0.206074	0.193237	0.159737	0.160891	0.145228	0.151584	0.161017	0.168	0.382353	0.368421	0.143418	0.166667	0.239609	0.131234	0.194631	0	0.125	0.136778	0.191304	0.142518	0.17226	0.209354	0.241379	0.301136	0.033333	0.219178	0.180934
10:57599238	0.249383	0.196242	0.130518	0.18559	0.187739	0.278438	0.264822	0.242222	0.277883	0.108974	0.119777	0.180361	0.136364	0.276029	0.15103	0.182716	0.348387	0.202864	0.089005	0.211905	0.148825	0.172676	0.174779	0.178117	0.183406	0.177546	0.14574	0.17207	0.159091	0.180851	0.314861	0.243243	0.123711	0.130682	0.24282	0.175342	0.09201	0.035714	0.257143	0.140299	0.173502	0.090465	0.197044	0.148492	0.213592	0.198758	0.1	0.137592	0.131429
10:57607572	0.474286	0.251969	0.266376	0.326633	0.156627	0.224242	0.324841	0.392473	0.335404	0.201923	0.195804	0.271676	0.155556	0.576271	0.221053	0.15	0.539823	0.154472	0.175758	0.237762	0.210191	0.385542	0.312925	0.340426	0.233333	0.171053	0.202247	0.217687	0.284916	0.184971	0.271028	0.478261	0.176471	0.116279	0.54902	0.231884	0.165217	0.258065	0.375	0.167568	0.172727	0.22695	0.233533	0.23301	0.372642	0.504425	0.181818	0.348485	0.206061
10:57607577	0.415459	0.342466	0.197719	0.184834	0.122905	0.219101	0.255319	0.398058	0.31746	0.140351	0.194969	0.187166	0.149378	0.405128	0.128079	0.128571	0.354167	0.193798	0.108571	0.165563	0.22093	0.445415	0.242604	0.138614	0.141791	0.115152	0.172775	0.301435	0.225	0.11828	0.171053	0.481481	0.252941	0.188406	0.457627	0.213333	0.15625	0.121212	0.269231	0.14	0.198347	0.167742	0.16	0.201754	0.222222	0.398374	0.814815	0.241379	0.223464
10:57607637	0.509934	0.326316	0.358051	0.395745	0.289894	0.431925	0.414698	0.528509	0.434426	0.305369	0.358663	0.299528	0.355042	0.515707	0.387168	0.372222	0.525606	0.318408	0.261111	0.376582	0.382199	0.500907	0.406824	0.387435	0.336283	0.351351	0.33584	0.293144	0.339246	0.401639	0.511628	0.46	0.367347	0.278986	0.386555	0.401993	0.291367	0.454545	0.393443	0.407507	0.385666	0.3375	0.27566	0.350694	0.429501	0.613772	0.764706	0.428571	0.391304
10:57607642	0.585774	0.366234	0.364979	0.398305	0.325581	0.332564	0.376559	0.496788	0.524752	0.195364	0.307463	0.389277	0.348178	0.62406	0.388889	0.318436	0.592689	0.283251	0.246499	0.349845	0.305699	0.521664	0.406824	0.379135	0.31454	0.262162	0.369077	0.249412	0.347345	0.358289	0.501259	0.566038	0.380682	0.296029	0.478022	0.325658	0.291815	0.423729	0.390625	0.373368	0.360544	0.34878	0.372222	0.350515	0.433684	0.650746	0.788043	0.438438	0.323232
10:57607653	0.559671	0.387013	0.334047	0.337553	0.245524	0.351852	0.355721	0.451271	0.53876	0.216667	0.235821	0.235023	0.28913	0.55774	0.235169	0.308123	0.570694	0.263285	0.185596	0.301242	0.243455	0.490598	0.343902	0.300505	0.291545	0.263441	0.263682	0.209026	0.292842	0.297587	0.565111	0.509434	0.31339	0.151292	0.467967	0.235099	0.27758	0.288136	0.285714	0.25974	0.329966	0.280872	0.252101	0.301038	0.373196	0.595989	0.73545	0.363363	0.21374
10:57607663	0.553419	0.338583	0.343545	0.394737	0.261333	0.440722	0.384615	0.493151	0.52439	0.198653	0.213415	0.282178	0.277273	0.515625	0.305361	0.286119	0.475	0.244499	0.210227	0.301948	0.27882	0.48951	0.456576	0.319527	0.337209	0.245856	0.270886	0.240964	0.284116	0.247253	0.532468	0.408163	0.294643	0.218868	0.462644	0.265781	0.219424	0.203704	0.320755	0.408971	0.363014	0.265823	0.283388	0.357143	0.437055	0.623907	0.741758	0.358896	0.259162
10:57607689	0.695055	0.596026	0.630319	0.615385	0.493103	0.635294	0.584127	0.677143	0.716667	0.478814	0.496644	0.474006	0.55848	0.698718	0.593373	0.429032	0.619377	0.455526	0.450331	0.583942	0.464052	0.634888	0.618785	0.590406	0.553846	0.504732	0.521739	0.601648	0.475783	0.623377	0.689873	0.775	0.5625	0.528889	0.695513	0.477178	0.461224	0.710526	0.571429	0.654839	0.576336	0.520767	0.52381	0.53937	0.680851	0.592593	0.939024	0.514085	0.574932
10:57607691	0.634286	0.402827	0.323288	0.380711	0.248175	0.459459	0.379791	0.565916	0.565432	0.200873	0.289116	0.275641	0.326284	0.633562	0.326019	0.226974	0.515901	0.293296	0.179577	0.312977	0.294915	0.545455	0.43804	0.367188	0.4	0.283019	0.260736	0.250704	0.321637	0.419244	0.618243	0.487805	0.328413	0.245536	0.565217	0.353712	0.217573	0.421053	0.380952	0.376712	0.379447	0.306122	0.330769	0.345679	0.490625	0.519149	0.163636	0.382022	0.385714
10:57607708	0.321569	0.223301	0.168421	0.19398	0.207373	0.17803	0.233945	0.265306	0.225806	0.106952	0.136564	0.192982	0.146939	0.325472	0.179372	0.123967	0.316514	0.197279	0.116183	0.180095	0.137255	0.156328	0.100346	0.151515	0.166667	0.142857	0.123457	0.173554	0.285714	0.223744	0.281915	0.384615	0.150259	0.228571	0.390558	0.112994	0.160221	0.125	0.114286	0.212121	0.192118	0.189189	0.16	0.247525	0.259259	0.295455	0.032895	0.216981	0.147727
10:62166474	0.984095	0.947484	0.916327	0.937743	0.954733	0.963636	0.947791	0.985232	0.934363	0.937669	0.941953	0.979439	0.968689	0.956522	0.95539	0.952646	0.955032	0.965347	0.913738	0.940653	0.934579	0.934066	0.935484	0.972727	0.966587	0.972973	0.95288	0.971129	0.96732	0.950904	0.950588	0.98	0.987835	0.947103	0.959677	0.903394	0.981818	1	0.876923	0.957816	0.9725	0.932584	0.922892	0.969512	0.96837	0.979381	0.986111	0.950437	0.905371
10:62166483	0.96371	0.927313	0.962264	0.96929	0.958159	0.961224	0.940206	0.991453	0.93633	0.967391	0.992063	0.97723	0.962745	0.952809	0.928846	0.953168	0.977925	0.925	0.938312	0.981191	0.953704	0.984479	0.949886	0.981265	0.973236	0.975138	0.957447	0.981233	0.953642	0.965426	0.939394	1	0.978313	0.9801	0.970109	0.954787	0.970238	1	1	0.975124	0.96875	0.988372	0.973621	0.972393	0.985258	0.96831	1	0.953488	0.979167
10:66520868	0.553191	0.365535	0.418033	0.472015	0.49359	0.392947	0.409357	0.52521	0.591716	0.323974	0.262537	0.601667	0.412048	0.709751	0.485075	0.327945	0.625806	0.526066	0.183544	0.38172	0.45614	0.486726	0.313924	0.362903	0.628505	0.178571	0.465328	0.269542	0.365591	0.556797	0.452874	0.415385	0.357143	0.459716	0.501222	0.459259	0.221311	0.144928	0.454545	0.468037	0.421488	0.48	0.538462	0.434343	0.433803	0.708434	0.297872	0.549878	0.510417
10:66520871	0.440529	0.347418	0.404669	0.386643	0.403614	0.311628	0.368043	0.465619	0.438503	0.214971	0.222527	0.493023	0.275109	0.505837	0.348057	0.208696	0.409639	0.357686	0.262537	0.352113	0.353503	0.30084	0.208531	0.222008	0.471739	0.154472	0.397351	0.261194	0.34	0.406574	0.396146	0.404412	0.416517	0.326754	0.41704	0.478936	0.284698	0.324324	0.479592	0.34188	0.29156	0.343407	0.354922	0.335294	0.363158	0.542923	0.188119	0.420479	0.357488
10:66520879	0.341699	0.27897	0.221014	0.333874	0.326855	0.204593	0.181518	0.421793	0.39701	0.145614	0.114486	0.291121	0.216475	0.489002	0.322422	0.122642	0.415913	0.263736	0.206897	0.252193	0.274148	0.304487	0.220302	0.224863	0.329317	0.135084	0.350689	0.118644	0.181308	0.356808	0.353414	0.183824	0.218898	0.235612	0.292473	0.294479	0.230769	0.093023	0.380165	0.2818	0.332661	0.318182	0.307692	0.30504	0.216545	0.460922	0.212389	0.301344	0.322068
10:66520881	0.269006	0.197034	0.164794	0.212072	0.14795	0.15565	0.165821	0.22973	0.32	0.116554	0.083135	0.198847	0.159309	0.360068	0.167219	0.087619	0.365517	0.217331	0.08871	0.203057	0.162659	0.242765	0.168443	0.182609	0.221311	0.051823	0.218266	0.096154	0.136015	0.253521	0.338877	0.175182	0.15781	0.085409	0.235169	0.134146	0.122034	0.036145	0.112	0.217973	0.306288	0.211823	0.205379	0.185185	0.178744	0.414141	0.189189	0.244141	0.226744
10:66520896	0.22188	0.180602	0.107107	0.220963	0.162444	0.137871	0.091168	0.189459	0.262431	0.061012	0.057426	0.173469	0.160187	0.307803	0.20178	0.096215	0.264706	0.131673	0.071749	0.133212	0.118138	0.158585	0.103704	0.133663	0.205479	0.035599	0.19085	0.115523	0.079867	0.174782	0.22314	0.259259	0.179825	0.196486	0.205882	0.114726	0.086721	0.087379	0.282353	0.209836	0.143345	0.180556	0.22314	0.217213	0.145299	0.269168	0.159722	0.126829	0.174254
10:66520899	0.293333	0.161716	0.113937	0.165312	0.142857	0.139423	0.126897	0.217639	0.259358	0.066667	0.101562	0.258312	0.182812	0.278873	0.229868	0.068536	0.344928	0.179157	0.113839	0.179756	0.096812	0.15871	0.052252	0.142165	0.241322	0.044304	0.186615	0.097173	0.152979	0.122664	0.239737	0.2	0.133144	0.21142	0.2625	0.133111	0.105541	0.068627	0.111765	0.129508	0.153589	0.221782	0.194672	0.283925	0.187629	0.375385	0.210884	0.171849	0.215596
10:66520915	0.367429	0.387324	0.302013	0.354239	0.418251	0.441504	0.360902	0.377267	0.398058	0.300136	0.203915	0.464203	0.452163	0.509271	0.439336	0.286704	0.385204	0.384298	0.29588	0.429224	0.25079	0.382418	0.250746	0.348529	0.493094	0.104225	0.377803	0.244868	0.297994	0.351991	0.434402	0.308989	0.362319	0.293605	0.421779	0.480655	0.304636	0.252174	0.423529	0.369253	0.370899	0.416534	0.385435	0.473888	0.427101	0.519149	0.43125	0.323651	0.339975
10:66520942	0.385876	0.441645	0.302693	0.318087	0.428571	0.411995	0.304196	0.373737	0.448312	0.274045	0.206323	0.385106	0.402484	0.481308	0.378911	0.198992	0.495316	0.411411	0.246528	0.4329	0.296636	0.427126	0.244105	0.316623	0.387887	0.156499	0.359031	0.229917	0.288336	0.372829	0.43083	0.483696	0.311085	0.220527	0.360231	0.375354	0.319703	0.381356	0.137363	0.325858	0.3498	0.359084	0.376645	0.439338	0.392569	0.44086	0.396552	0.405914	0.316667
10:66520944	0.521357	0.54918	0.545203	0.617647	0.593301	0.591568	0.495327	0.522134	0.562173	0.410811	0.282862	0.595745	0.534969	0.556593	0.615023	0.333333	0.579693	0.613265	0.352431	0.591896	0.47955	0.55736	0.420749	0.47619	0.57772	0.363136	0.579065	0.352368	0.44898	0.518858	0.562748	0.516484	0.501247	0.390173	0.583942	0.573257	0.456075	0.533898	0.366667	0.532537	0.561549	0.51223	0.597682	0.573237	0.512195	0.585464	0.653061	0.554201	0.453431
10:66520974	0.150459	0.16451	0.152639	0.09716	0.157522	0.128411	0.153551	0.195652	0.127119	0.083146	0.064516	0.180723	0.13093	0.194107	0.125498	0.089161	0.14914	0.165722	0.075294	0.100193	0.107717	0.105263	0.10397	0.113872	0.09364	0.04428	0.155268	0.047359	0.067653	0.163077	0.188285	0.042105	0.109091	0.056604	0.133858	0.125285	0.079812	0.046154	0.04065	0.159524	0.142096	0.133603	0.134091	0.133495	0.125926	0.225207	0.053333	0.222664	0.104199
10:66520988	0.349081	0.2475	0.181609	0.134694	0.169811	0.162946	0.270096	0.323741	0.283753	0.173285	0.144847	0.201946	0.254795	0.390625	0.105114	0.100962	0.34104	0.241445	0.137255	0.208571	0.186158	0.371002	0.137838	0.155963	0.251799	0.102564	0.232687	0.08399	0.12	0.250535	0.281437	0.139535	0.12828	0.132768	0.133333	0.25	0.106583	0.071429	0.181818	0.174699	0.159453	0.157182	0.112211	0.148867	0.226619	0.345161	0.142857	0.229226	0.149254
10:66731333	0.232184	0.270358	0.175097	0.234177	0.196721	0.224299	0.25656	0.234828	0.249383	0.177778	0.135593	0.279302	0.251969	0.276163	0.138504	0.312757	0.294872	0.251381	0.173913	0.208791	0.170492	0.212202	0.140351	0.240385	0.293388	0.273077	0.3	0.29021	0.251799	0.246835	0.223301	0.393939	0.217391	0.130435	0.226721	0.268116	0.257384	0.025641	0.2	0.13834	0.30597	0.183871	0.219512	0.302222	0.247368	0.272727	0.483871	0.301205	0.330357
10:66731350	0.353881	0.271565	0.303846	0.315457	0.213615	0.19195	0.283237	0.337696	0.31713	0.179825	0.280519	0.261728	0.264398	0.44058	0.151762	0.312253	0.442455	0.37883	0.140078	0.274368	0.268212	0.298429	0.216783	0.270968	0.3125	0.212928	0.300654	0.322917	0.238771	0.273846	0.351792	0.4	0.254296	0.215311	0.298387	0.202206	0.27459	0.25	0.333333	0.181818	0.234615	0.154839	0.307958	0.361233	0.282723	0.42029	0.454545	0.380117	0.271552
10:66780868	0.87473	0.899225	0.915842	0.916201	0.936449	0.889796	0.906694	0.87844	0.854839	0.900498	0.924855	0.89703	0.874725	0.894866	0.883946	0.937888	0.862233	0.911765	0.906667	0.872	0.857143	0.895879	0.774834	0.855153	0.892655	0.906593	0.849711	0.960265	0.76569	0.846154	0.871921	0.928571	0.87037	0.881148	0.847826	0.882353	0.868421	0.84	0.978261	0.828947	0.931298	0.81407	0.901198	0.886667	0.865979	0.920213	0.895833	0.923529	0.924731
10:66874424	0.868056	0.883598	0.913232	0.915816	0.957983	0.903308	0.942446	0.879581	0.890873	0.934473	0.941176	0.923387	0.950311	0.829374	0.924779	0.916667	0.87561	0.886297	0.924051	0.942073	0.962963	0.951613	0.938416	0.935233	0.918768	0.928389	0.925287	0.917808	0.920091	0.893333	0.903553	0.958333	0.941718	0.912548	0.920266	0.873112	0.921127	1	0.825	0.944099	0.93883	0.930233	0.918539	0.915942	0.927711	0.885106	0.886792	0.884058	0.895262
10:69222424	0.170543	0.222892	0.129353	0.120253	0.076923	0.202247	0.071225	0.254826	0.235294	0.008439	0.231707	0.017903	0.193833	0.283105	0.066351	0.014493	0.153153	0.070707	0.046512	0.154412	0.081871	0.037657	0.055556	0.144068	0.132743	0.05	0.051136	0.021097	0.047619	0.064103	0.402135	0.612903	0.075758	0.034014	0.215385	0.051613	0.030303	0.1	0.333333	0.195402	0.05625	0.07907	0.019737	0.185185	0.047619	0.243094	0.018182	0.095808	0.066667
10:69222428	0.175627	0.442254	0.131222	0.093567	0.076364	0.170984	0.19337	0.280576	0.274648	0.031873	0.204545	0.066225	0.199203	0.33195	0.133333	0.012903	0.30303	0.085714	0.031579	0.152047	0.13587	0.101124	0.061905	0.162698	0.123967	0.070513	0.173913	0.34375	0.098214	0.096774	0.488215	0.638889	0.037383	0.006536	0.205479	0.135802	0.027397	0	0.238095	0.209945	0.094675	0.09322	0.057692	0.109589	0.096296	0.345745	0.083333	0.194118	0.023669
10:69222467	0.194805	0.058824	0.087302	0.124031	0.048346	0.126016	0.117647	0.213033	0.214634	0.057432	0.017094	0.070922	0.067982	0.359195	0.161058	0.033816	0.264151	0.142336	0.040323	0.146119	0.089844	0.081633	0.044355	0.12	0.089474	0.053922	0.131783	0.037879	0.091623	0.170213	0.198113	0.191489	0.051988	0.004878	0.114754	0.128713	0.040698	0.028571	0.057143	0.151625	0.142857	0.053221	0.078189	0.111702	0.127717	0.273913	0.05	0.06087	0.046512
10:69222477	0.645408	0.464981	0.190231	0.284615	0.130982	0.408907	0.265263	0.585427	0.421569	0.146758	0.177966	0.132979	0.229581	0.642857	0.297619	0.128571	0.524064	0.25641	0.115385	0.294931	0.262745	0.514139	0.310757	0.225	0.205	0.114833	0.261029	0.167286	0.16273	0.282675	0.531765	0.208333	0.248485	0.087379	0.416667	0.333333	0.172222	0.285714	0.315789	0.301075	0.278539	0.268072	0.202429	0.356383	0.332432	0.59292	0.5875	0.17316	0.155963
10:69222488	0.297436	0.317647	0.174684	0.186312	0.085859	0.271255	0.123142	0.333333	0.309927	0.113712	0.051282	0.046429	0.153509	0.480226	0.087886	0.038835	0.353562	0.19708	0.046875	0.246575	0.129412	0.241026	0.123016	0.191419	0.19797	0.066986	0.154982	0.048689	0.15873	0.111782	0.304651	0.404255	0.101493	0.07767	0.302703	0.145455	0.027624	0.2	0.076923	0.235507	0.100917	0.086826	0.128099	0.121053	0.184783	0.428571	0.05	0.099567	0.100457
10:69222506	0.411458	0.284585	0.195929	0.178295	0.125628	0.289916	0.169643	0.44226	0.342233	0.152027	0.076923	0.104796	0.197778	0.542857	0.131387	0.160976	0.433862	0.225092	0.09375	0.197309	0.16996	0.295337	0.260331	0.128713	0.211823	0.178744	0.177778	0.144444	0.186842	0.278638	0.455814	0.347826	0.262997	0.053398	0.306452	0.1375	0.090395	0.176471	0.081081	0.186131	0.245902	0.214067	0.182927	0.175532	0.365123	0.347639	0.609756	0.306878	0.125
10:69222509	0.376623	0.341176	0.259542	0.224806	0.103093	0.234043	0.134571	0.442584	0.286765	0.14726	0.067797	0.097122	0.201774	0.552707	0.119804	0.184466	0.365591	0.140741	0.12	0.19457	0.097656	0.283854	0.292683	0.20132	0.178218	0.107843	0.162264	0.054945	0.152632	0.245283	0.388095	0.139535	0.141066	0.067633	0.251366	0.166667	0.1	0.114286	0.162162	0.303371	0.2125	0.146341	0.127572	0.174603	0.284553	0.471616	0.641975	0.121693	0.164384
10:69222528	0.223188	0.073171	0.065445	0.058824	0.066667	0.109244	0.078378	0.223464	0.109375	0.07483	0.042735	0.033684	0.042607	0.308511	0.073684	0.049261	0.298932	0.03937	0.097561	0.228972	0.143443	0.171348	0.068293	0.04878	0.120603	0.036082	0.110672	0.032787	0.117479	0.202797	0.198966	0.075	0.066421	0.024631	0.186441	0.155844	0.05	0	0	0.03125	0.086207	0.11	0.091703	0.121387	0.087613	0.311927	0.189189	0.220994	0.154206
10:69222532	0.231511	0.180451	0.107143	0.055556	0.031977	0.142857	0.110092	0.194805	0.147929	0.059259	0.008475	0.036145	0.085873	0.392857	0.073529	0.005348	0.311284	0.045045	0.051724	0.246377	0.12766	0.10479	0.069519	0.091743	0.144385	0.038043	0.159292	0.012448	0.075658	0.077491	0.349854	0	0.067194	0.020833	0.232558	0.09589	0.096154	0.032258	0	0.057592	0.082569	0.160839	0.058252	0.124224	0.117857	0.280788	0.090909	0.2	0.132075
10:69224666	0.107735	0.071207	0.070588	0.137157	0.054124	0.193478	0.149847	0.103627	0.238806	0.07764	0.026882	0.103627	0.077333	0.219577	0.052885	0.036269	0.198276	0.070513	0.026316	0.114379	0.164444	0.098446	0.047619	0.076115	0.076167	0.030612	0.165517	0.071625	0.107969	0.093366	0.201754	0.137255	0.075697	0.085271	0.074074	0.081545	0.023881	0.042254	0.142857	0.070946	0.195783	0.210983	0.053125	0.195364	0.100756	0.112971	0.0625	0.11336	0.098361
10:69224712	0.399376	0.301927	0.253635	0.341226	0.271162	0.346582	0.212693	0.383361	0.298611	0.126298	0.197452	0.205638	0.206723	0.481481	0.209703	0.172876	0.303213	0.209251	0.14044	0.252788	0.241481	0.416667	0.281301	0.316814	0.235821	0.106646	0.158556	0.19917	0.250774	0.196765	0.431818	0.538462	0.215385	0.097603	0.369863	0.293532	0.284682	0.067961	0.321429	0.250478	0.336976	0.15683	0.221996	0.346578	0.455414	0.337945	0.126214	0.350913	0.162562
10:69224718	0.754977	0.686567	0.606852	0.725874	0.572843	0.58427	0.581633	0.670968	0.698479	0.566667	0.552548	0.574675	0.549747	0.745098	0.536321	0.622721	0.746032	0.507559	0.423333	0.551913	0.540741	0.683358	0.636071	0.658456	0.661721	0.579511	0.618297	0.566116	0.53125	0.649733	0.761905	0.675325	0.512048	0.532534	0.688272	0.599502	0.671533	0.320388	0.56962	0.667286	0.527273	0.5625	0.563636	0.684783	0.694268	0.560547	0.384615	0.7249	0.612313
10:69224745	0.59699	0.491954	0.364063	0.384831	0.427469	0.561551	0.552542	0.610169	0.527864	0.47448	0.359055	0.495066	0.449915	0.61811	0.467905	0.286754	0.596311	0.420582	0.292096	0.487479	0.467818	0.5248	0.44822	0.485857	0.458716	0.298869	0.467075	0.362205	0.382403	0.522949	0.495595	0.457831	0.474946	0.425775	0.441941	0.454333	0.357895	0.213592	0.584615	0.447653	0.419173	0.359347	0.405896	0.440835	0.4614	0.655172	0.634615	0.570539	0.415546
10:69224767	0.482955	0.333333	0.211957	0.289562	0.380769	0.218456	0.220807	0.390805	0.370036	0.397321	0.222973	0.258176	0.295745	0.407583	0.277551	0.213139	0.364286	0.352078	0.149606	0.255533	0.380198	0.39779	0.333333	0.378	0.273551	0.236626	0.146299	0.142232	0.324272	0.343333	0.356757	0.294118	0.340528	0.223909	0.374552	0.403101	0.149923	0.238938	0.296296	0.373626	0.405405	0.339492	0.25779	0.276102	0.310417	0.485255	0.136842	0.404908	0.210978
10:69224863	0.199708	0.161483	0.210526	0.143766	0.230241	0.294537	0.213785	0.299864	0.222506	0.127303	0.101535	0.111239	0.158921	0.233711	0.21118	0.113883	0.210473	0.186243	0.128739	0.164425	0.154655	0.220708	0.103261	0.28447	0.221739	0.089263	0.146214	0.074074	0.218553	0.220727	0.16341	0.397351	0.168504	0.134431	0.177955	0.183019	0.227707	0.401408	0.084507	0.166667	0.116571	0.195489	0.181982	0.186544	0.13355	0.146067	0.265	0.322807	0.151376
10:69224873	0.173913	0.120438	0.23217	0.185515	0.10289	0.121839	0.095182	0.20274	0.193225	0.095638	0.05649	0.14329	0.080925	0.204663	0.111952	0.091119	0.114818	0.065875	0.123235	0.165653	0.082963	0.194188	0.117971	0.082192	0.114659	0.030105	0.103535	0.04154	0.126214	0.152416	0.169106	0.128378	0.112738	0.038889	0.119048	0.118081	0.059406	0.343066	0.09	0.230088	0.059024	0.138346	0.114943	0.107946	0.115578	0.212454	0.411168	0.268707	0.233631
10:69224881	0.25538	0.207317	0.402715	0.247368	0.271396	0.271663	0.214623	0.305292	0.31652	0.233969	0.261025	0.248497	0.213579	0.238532	0.228097	0.180571	0.330125	0.303867	0.219251	0.411229	0.191131	0.267643	0.314836	0.28882	0.225948	0.221527	0.24647	0.191191	0.282895	0.282776	0.285948	0.426573	0.188235	0.077778	0.216524	0.224409	0.180921	0.437956	0.262626	0.254237	0.167617	0.282991	0.336484	0.209023	0.315873	0.287823	0.376426	0.348797	0.269551
10:69224906	0.598949	0.394118	0.465035	0.412112	0.363636	0.438202	0.415761	0.425373	0.459337	0.405204	0.29249	0.470096	0.426421	0.555387	0.330357	0.429603	0.381156	0.366505	0.289617	0.485166	0.304054	0.459215	0.40772	0.495164	0.417565	0.356475	0.339888	0.355932	0.252033	0.445531	0.375502	0.252252	0.34687	0.332797	0.505477	0.430233	0.346225	0.161905	0.45679	0.445585	0.449564	0.46589	0.313466	0.402821	0.394161	0.468085	0.4329	0.506692	0.454369
10:69438568	0.755556	0.267717	0.169611	0.273183	0.216036	0.109043	0.712644	0.305556	0.27853	0.320513	0.617021	0.010638	0.006623	0.449057	0.590909	0.275591	0.315166	0.236196	0.576336	0.593137	0.238971	0.738318	0.206897	0.562682	0.551724	0.61194	0.002358	0.222997	0.01139	0.319149	0.84	0.484848	0.311526	0.178218	0.725581	0.728395	0.191083	0.807692	0.147059	0.312883	0.190141	0.277603	0.734694	0.824675	0.793333	0.010417	0.461538	0.340336	0.004619
10:69438584	0.849582	0.806971	0.81362	0.888312	0.821101	0.864362	0.886364	0.811321	0.793456	0.820513	0.867521	0.821727	0.869281	0.854902	0.904535	0.785146	0.742015	0.725552	0.833333	0.85	0.745247	0.858434	0.771127	0.817647	0.885572	0.862745	0.784504	0.852113	0.818182	0.87963	0.916667	0.774194	0.780645	0.717687	0.86385	0.865306	0.914754	0.37037	0.967742	0.844937	0.863799	0.777778	0.889796	0.847134	0.894737	0.741818	0.853659	0.840517	0.855107
10:69599533	0.829431	0.490769	0.645248	0.666149	0.605536	0.564065	0.530281	0.707216	0.695724	0.488246	0.680927	0.575916	0.612844	0.851598	0.653968	0.734818	0.696527	0.50625	0.643735	0.633178	0.485772	0.685144	0.595661	0.529158	0.705479	0.601253	0.512411	0.715931	0.641815	0.645864	0.721053	0.875	0.694143	0.731959	0.804574	0.589041	0.660668	0.54	0.544118	0.591111	0.511931	0.543611	0.554245	0.614754	0.646552	0.785455	0.690909	0.722488	0.640741
10:69599559	0.879389	0.680912	0.689258	0.737288	0.621898	0.709043	0.564409	0.792487	0.757225	0.532125	0.721368	0.696629	0.724307	0.879921	0.687237	0.789572	0.705512	0.572519	0.675294	0.663113	0.51107	0.727273	0.690385	0.550285	0.753623	0.713208	0.605678	0.804029	0.735338	0.738095	0.794393	0.896104	0.768382	0.765531	0.820513	0.558242	0.760563	0.490909	0.582278	0.603704	0.559289	0.536028	0.671343	0.6875	0.713253	0.867857	0.681159	0.831409	0.67474
10:69599574	0.838258	0.686217	0.719205	0.770655	0.626471	0.672799	0.51817	0.785586	0.740356	0.491611	0.707401	0.608264	0.681892	0.88454	0.662824	0.72963	0.597523	0.590551	0.609005	0.707158	0.547135	0.686424	0.676983	0.616601	0.713154	0.655955	0.633071	0.734082	0.762542	0.717087	0.77619	0.819444	0.758879	0.833333	0.810379	0.535181	0.632701	0.5	0.450704	0.617978	0.542574	0.561594	0.668737	0.676171	0.783251	0.869245	0.366197	0.787383	0.69395
10:72810046	0.958442	0.963526	0.927835	0.981233	0.936963	0.938462	0.918129	0.952096	0.960674	0.955172	0.950331	0.956772	0.950495	0.960606	0.962428	0.972222	0.910345	0.954683	0.970297	0.952532	0.931548	0.983871	0.945946	0.940559	0.942953	0.955224	0.974286	0.961538	0.908555	0.908284	0.924925	0.977778	0.928058	0.954733	0.950147	0.935484	0.973282	1	0.90566	0.88959	0.959732	0.954545	0.973913	0.958621	0.929775	0.967078	1	0.977273	0.944444
10:72810058	0.951031	0.976048	0.958656	0.987374	0.958333	0.972393	0.95942	0.968839	0.98374	0.935811	0.96463	0.949721	0.968293	0.967262	0.978022	0.951662	0.966216	0.957265	0.960265	0.977848	0.967552	0.962617	0.976608	0.955631	0.973941	0.973294	0.959239	0.976923	0.956772	0.947826	0.965116	0.891304	0.875887	0.971311	0.958702	0.965251	0.973783	0.968254	0.982143	0.977707	0.970199	0.959184	0.971074	0.979592	0.95493	1	1	0.969163	0.969388
10:72810060	0.922879	0.94864	0.967254	0.979747	0.97486	0.966463	0.936047	0.971264	0.967568	0.90604	0.954984	0.935393	0.906699	0.991045	0.960452	0.966667	0.931741	0.938416	0.967213	0.962382	0.953353	0.975309	0.942197	0.969072	0.948882	0.940476	0.890374	0.961832	0.939306	0.964809	0.977143	0.977778	0.929577	0.955102	0.952663	0.965116	0.97026	0.984848	0.981818	0.955975	0.962712	0.938356	0.979339	0.96587	0.946479	0.979839	1	0.959821	0.962963
10:72810125	0.885	0.844086	0.943299	0.936585	0.944444	0.902857	0.913043	0.873737	0.930693	0.946746	0.950549	0.956522	0.948837	0.933333	0.887179	0.758621	0.951724	0.938462	0.923077	0.902098	0.89759	0.901316	0.936508	0.88	0.927778	0.924855	0.927536	0.915385	0.933014	0.946524	0.920904	1	0.879195	0.922156	0.944099	0.931973	0.960784	0.96875	0.974359	0.938356	0.946237	0.903226	0.909091	0.957895	0.908537	0.925234	1	0.95614	0.942529
10:72826823	0.27037	0.26971	0.138075	0.220339	0.122186	0.208633	0.173387	0.353712	0.273077	0.071749	0.088235	0.177866	0.12782	0.371429	0.177122	0.105991	0.405109	0.164659	0.054475	0.143646	0.164103	0.219409	0.192029	0.213333	0.14876	0.055556	0.147727	0.083624	0.102564	0.093333	0.257642	0.435897	0.135371	0.071146	0.230769	0.162921	0.108333	0.172727	0.095238	0.180995	0.137755	0.105263	0.163158	0.132743	0.169231	0.240223	0.333333	0.241379	0.206897
10:72826854	0.327411	0.13141	0.204403	0.209945	0.097826	0.233533	0.123288	0.314371	0.238213	0.059649	0.109541	0.18961	0.165414	0.361111	0.131514	0.059259	0.308943	0.114094	0.048387	0.065306	0.114583	0.162791	0.115942	0.134375	0.147651	0.090615	0.176471	0.077612	0.136364	0.119298	0.249249	0.485714	0.116838	0.035857	0.25	0.112033	0.101307	0.05036	0.107143	0.125364	0.130952	0.053333	0.164912	0.171004	0.171617	0.313253	0.339286	0.174274	0.114286
10:72826882	0.641791	0.382911	0.377246	0.41604	0.257143	0.377581	0.325203	0.616352	0.485	0.232394	0.195513	0.367188	0.330846	0.685552	0.243961	0.206642	0.65508	0.286184	0.176101	0.352941	0.341137	0.48105	0.348571	0.317901	0.391586	0.287097	0.276657	0.350299	0.323834	0.375451	0.52795	0.603175	0.325342	0.129032	0.438127	0.294606	0.29085	0.538462	0.344828	0.381616	0.384314	0.289562	0.361775	0.392086	0.475728	0.568093	0.528302	0.411067	0.243077
10:72826887	0.32398	0.202572	0.146341	0.128713	0.083333	0.198225	0.105114	0.326797	0.220779	0.083636	0.057325	0.147139	0.087629	0.37092	0.05598	0.102564	0.322086	0.114094	0.031348	0.086957	0.108844	0.154079	0.119658	0.152174	0.171617	0.061093	0.073314	0.130699	0.116216	0.11194	0.235849	0.35	0.098639	0.020161	0.214521	0.117647	0.061889	0.41844	0.175439	0.109859	0.136	0.09622	0.111111	0.189781	0.204082	0.24	0.215686	0.191235	0.130435
10:75711510	0.978558	0.867589	0.955285	0.964851	0.959524	0.975659	0.968254	0.98234	0.979638	0.971939	0.96401	0.963504	0.980507	0.980044	0.961864	0.958869	0.976134	0.976242	0.957265	0.977011	0.977728	0.978355	0.950131	0.955056	0.962963	0.969072	0.962963	0.980488	0.953883	0.955189	0.970721	1	0.95977	0.978892	0.964286	0.955432	0.949704	0.959184	0.904762	0.951501	0.990025	0.979112	0.975309	0.965812	0.97389	0.982456	0.955224	0.979644	0.951841
10:75711542	0.979695	0.963391	0.965766	0.974101	0.972763	0.983871	0.925606	0.976059	0.980769	0.986607	0.971861	0.986885	0.973597	0.985102	0.981419	0.97931	0.982353	0.985213	0.966038	0.985597	0.977358	0.95977	0.972477	0.975169	0.976842	0.966797	0.973361	0.983122	0.966469	0.97955	0.98583	0.964286	0.985646	0.964736	0.97669	0.971963	0.958217	1	1	0.979087	0.971175	0.973333	0.979123	0.990847	0.98125	0.982587	1	0.98434	0.982301
10:80124108	0.93617	0.911063	0.818182	0.936937	0.971342	0.891393	0.931166	0.934866	0.862745	0.952586	0.953052	0.927039	0.925197	0.844156	0.926871	0.972826	0.761079	0.92766	0.94402	0.902552	0.915254	0.913696	0.874016	0.910931	0.933761	0.941573	0.946785	0.940594	0.91723	0.948936	0.820569	0.886792	0.939252	0.975369	0.906522	0.956395	0.94382	0.902655	0.977444	0.9511	0.923497	0.932735	0.934097	0.927136	0.908642	0.910891	0.824324	0.943966	0.921466
10:81498320	0.969369	0.972574	0.951271	0.926829	0.946197	0.976242	0.94518	0.946	0.966292	0.958159	0.967302	0.975737	0.965447	0.962264	0.966038	0.98	0.948052	0.964953	0.901376	0.977887	0.97995	0.951389	0.965438	0.978166	0.95443	0.972705	0.963203	0.959391	0.958855	0.971831	0.938215	0.881356	0.952941	0.942529	0.961111	0.96875	0.840807	0.953488	1	0.974874	0.980609	0.97397	0.966507	0.966667	0.957746	0.947222	1	0.958974	0.930337
10:81498334	0.972924	0.976842	0.979036	0.977586	0.964815	0.987152	0.914934	0.974104	0.988701	0.983299	0.964377	0.982935	0.977642	0.979508	0.975238	0.947761	0.967033	0.986333	0.974943	0.977941	0.970803	0.955916	0.967963	0.965591	0.969849	0.970443	0.982684	0.979899	0.97307	0.969977	0.968468	0.915254	0.964115	0.977011	0.980926	0.950392	0.971111	0.902439	0.969697	0.974937	0.978378	0.978402	0.966667	0.982097	0.955912	0.980769	0.965517	0.956633	0.943311
10:81498361	0.948081	0.973934	0.969543	0.960938	0.970655	0.970522	0.956916	0.957071	0.967517	0.915294	0.958449	0.970852	0.966184	0.984536	0.953488	0.95702	0.957286	0.984293	0.97654	0.977901	0.968338	0.950549	0.924479	0.975871	0.97191	0.973684	0.969152	0.970109	0.973799	0.98645	0.953425	0.934783	0.976261	0.966443	0.958333	0.971182	0.969849	1	0.939394	0.971338	0.965944	0.947781	0.951149	0.967742	0.965358	0.96	0.956522	0.953216	0.981383
10:81498496	0.923077	0.919355	0.943299	0.959091	0.944262	0.957547	0.92	0.91342	0.922156	0.931973	0.947368	0.9319	0.923372	0.910345	0.930314	0.936782	0.937956	0.92	0.963855	0.786982	0.942197	0.923611	0.938462	0.92511	0.965517	0.97619	0.964539	0.977528	0.921824	0.956284	0.907407	0.875	0.923404	0.968468	0.987342	0.889655	0.943182	0.892857	0.959184	0.95	0.96	0.937008	0.951351	0.946309	0.945736	0.942623	0.857143	0.91573	0.939394
10:81498507	0.960912	0.925	0.946602	0.961864	0.940299	0.984925	0.963077	0.924138	0.981233	0.901163	0.978378	0.953704	0.952862	0.938907	0.941358	0.95	0.941748	0.960591	0.964072	0.953757	0.960199	0.949206	0.964539	0.927711	0.953975	0.958333	0.941558	0.952381	0.952663	0.984536	0.975104	0.934783	0.962547	0.974359	0.969136	0.974522	0.988571	0.970588	0.980392	0.971326	0.95679	0.963768	0.890909	0.936306	0.97482	0.952703	0.953488	0.956522	0.978022
10:81498516	0.951977	0.986159	0.974026	0.983673	0.960894	0.97561	0.950139	0.943396	0.977667	0.989305	0.967742	0.972678	0.95614	0.948571	0.954416	0.990566	0.941349	0.954751	0.962366	0.988764	0.966825	0.905128	0.605442	0.953901	0.926531	0.969231	0.944444	0.994872	0.954424	0.94	0.957447	0.933333	0.952381	0.962963	0.97561	0.95858	0.962567	1	1	0.95873	0.975758	0.949843	0.958159	0.962025	0.968652	0.947368	0.977778	0.980392	0.956731
10:81498555	0.981424	0.984615	0.778723	0.978261	0.97151	0.979487	0.979412	0.993631	0.992857	0.972678	0.988701	0.980609	0.993884	0.9875	0.976879	0.990099	0.996942	0.990654	0.982558	1	0.99005	0.979592	1	0.982759	0.986364	0.983607	0.994624	0.989474	0.97035	0.969697	0.967626	1	0.98524	0.978541	0.979592	1	0.976471	0.972222	0.981818	0.990164	0.987342	0.980392	0.978541	0.987261	0.994065	0.986301	0.977778	0.984536	0.995146
10:81498561	0.967949	0.96281	0.968586	0.968889	0.976879	0.979381	0.984663	0.977419	0.973171	0.977901	0.963855	0.983051	0.996885	0.987342	0.973134	0.970297	0.968847	0.985981	0.975155	0.986111	0.99505	0.981771	0.984615	0.985714	0.976852	0.977143	0.967568	0.955556	0.980609	0.969388	0.977612	1	0.965909	0.995708	0.965517	0.987578	0.969136	1	0.981481	0.986622	0.981132	0.973684	0.964912	0.993631	0.984894	0.986207	0.930233	0.978947	0.99505
10:81498579	0.962121	0.97546	0.969325	1	0.969388	0.981818	0.967033	0.97491	0.975	0.986577	0.986486	0.990291	0.965909	0.984906	0.97491	0.845238	0.963768	0.9375	0.992958	0.958333	0.988764	0.97093	0.99115	0.963115	0.994709	0.96875	0.988024	0.952055	0.977918	0.936709	0.973799	1	0.969828	0.984848	0.981651	0.957143	0.978873	1	0.820513	0.953307	0.992424	0.968127	0.985075	0.984848	0.969811	0.979866	0.914286	0.982036	0.961957
10:81498598	0.989848	0.976562	0.96063	0.932773	0.973568	0.975806	0.980392	0.985222	0.969349	0.954545	0.980392	0.966942	0.984925	0.973568	0.985075	0.965517	0.974619	0.992248	0.973214	0.976744	0.970149	0.988327	0.976744	0.985	0.947368	0.928571	0.985401	0.912088	0.991837	0.955752	0.965318	1	0.977654	0.944056	1	0.962617	0.978947	1	0.846154	0.956522	0.981481	0.948571	0.952381	0.99	0.985149	0.982301	0.956522	0.955882	0.971831
10:85618384	0.807087	0.762452	0.813869	0.841121	0.809969	0.846715	0.794326	0.75	0.762411	0.850427	0.799087	0.841509	0.75	0.727513	0.791209	0.823232	0.764463	0.782407	0.790393	0.867647	0.764479	0.876325	0.83004	0.786611	0.755814	0.776256	0.836	0.8	0.870722	0.804598	0.759717	0.863636	0.726368	0.852459	0.788018	0.704918	0.899371	0.666667	0.73913	0.737113	0.796537	0.773585	0.809955	0.778302	0.760618	0.801653	0.78125	0.770732	0.804167
10:85618415	0.874142	0.896396	0.935484	0.945674	0.95207	0.952381	0.927195	0.882353	0.915401	0.965333	0.936364	0.942308	0.915718	0.879725	0.948113	0.931677	0.885942	0.97971	0.934426	0.933333	0.969767	0.894075	0.953804	0.929178	0.960894	0.901899	0.929539	0.903333	0.935927	0.928395	0.879276	0.848101	0.928358	0.991979	0.923547	0.919192	0.948	0.940171	1	0.885294	0.966006	0.929664	0.92973	0.933535	0.947743	0.856448	0.924528	0.844875	0.976378
10:85618429	0.900485	0.992021	0.97284	0.954233	0.971831	0.96124	0.973621	0.970976	0.936471	0.975155	0.937908	0.870968	0.9075	0.953668	0.965969	0.955017	0.893678	0.993671	0.977492	0.975524	0.967005	0.970588	0.962264	0.960606	0.976471	0.965517	0.966154	0.948097	0.958937	0.95756	0.904444	0.983333	0.969388	0.975904	0.889262	0.985401	0.973451	1	1	0.949495	0.928339	0.960784	0.921053	0.958478	0.942065	0.929539	0.967033	0.942308	0.963173
10:86052690	0.938166	0.968142	0.931973	0.95583	0.936047	0.938575	0.952586	0.958963	0.943431	0.915423	0.924953	0.911538	0.946721	0.90404	0.914634	0.958015	0.880851	0.949153	0.97235	0.93643	0.951737	0.912442	0.959016	0.931604	0.950397	0.957589	0.967249	0.968037	0.920518	0.957537	0.958416	1	0.92973	0.926887	0.967059	0.946759	0.954442	0.733333	0.903226	0.887755	0.97351	0.943765	0.922667	0.93956	0.904255	0.933121	0.863636	0.931694	0.940452
10:86052707	0.782961	0.858844	0.841837	0.821869	0.918149	0.882793	0.853516	0.827112	0.80756	0.95466	0.840077	0.86194	0.883459	0.80067	0.901701	0.922053	0.802372	0.89942	0.946512	0.877193	0.900391	0.800429	0.803002	0.863636	0.881553	0.897321	0.871951	0.905405	0.871479	0.894737	0.794776	0.826087	0.9	0.927907	0.861502	0.895349	0.844548	0.970588	0.864865	0.895884	0.916115	0.875878	0.897561	0.871585	0.832298	0.79056	0.95	0.89779	0.892857
10:86052722	0.987633	0.990489	0.984576	0.973451	0.972222	0.988571	0.987676	0.983636	0.983752	0.972112	0.986068	0.977099	0.990521	0.969957	0.9856	0.973561	0.981067	0.99542	0.98895	0.979675	0.979624	0.981273	0.984375	0.972277	0.983949	0.984877	0.985366	0.983871	0.977778	0.993151	0.987179	1	0.991011	0.990991	0.994175	0.983333	0.986193	1	0.975	0.987448	0.989583	0.987234	0.981744	0.98441	0.994575	0.995238	1	0.991435	0.977049
10:86052727	0.922652	0.931129	0.987887	0.965099	0.982026	0.978431	0.965201	0.934211	0.936137	0.985626	0.979938	0.968847	0.95915	0.910557	0.95106	0.985759	0.894366	0.978022	0.98513	0.97314	0.972492	0.918651	0.9568	0.965092	0.967051	0.974806	0.989967	0.948905	0.97686	0.973214	0.925373	0.928571	0.954023	0.97417	0.955696	0.966165	0.964657	1	1	0.941048	0.984014	0.987069	0.968017	0.979775	0.945896	0.934466	1	0.94469	0.955782
10:87654623	0.144161	0.172867	0.144231	0.156556	0.123967	0.185446	0.184397	0.313402	0.2256	0.265625	0.178161	0.199203	0.116576	0.149709	0.153846	0.108187	0.221258	0.15368	0.170316	0.113253	0.122581	0.194958	0.16317	0.142857	0.111857	0.193299	0.248768	0.141667	0.211416	0.12963	0.156716	0.04878	0.168161	0.138021	0.223278	0.292627	0.144578	0.089286	0.139535	0.117512	0.134048	0.227425	0.235828	0.140449	0.149105	0.172336	0.165217	0.189802	0.211735
10:87654643	0.1787	0.316129	0.293006	0.241843	0.344209	0.316742	0.37833	0.310891	0.278125	0.494163	0.342105	0.313725	0.198182	0.10917	0.255537	0.353116	0.172043	0.33913	0.327231	0.272512	0.303901	0.273649	0.297674	0.393204	0.282511	0.331765	0.37561	0.356568	0.379237	0.265432	0.264325	0.425	0.283482	0.420213	0.273782	0.413717	0.354545	0.134328	0.073171	0.264237	0.367725	0.329137	0.287671	0.258312	0.233202	0.175399	0.289474	0.289256	0.385013
10:87654649	0.166065	0.29718	0.175141	0.25239	0.206557	0.252796	0.242424	0.327381	0.288189	0.221569	0.291908	0.193676	0.173599	0.159942	0.217993	0.267857	0.293103	0.216157	0.231293	0.241706	0.227926	0.264856	0.25641	0.274272	0.207589	0.290094	0.238916	0.257979	0.275641	0.226337	0.230337	0.02439	0.171625	0.32021	0.245192	0.2949	0.326284	0.060606	0.073171	0.222222	0.260526	0.28051	0.275938	0.13555	0.203156	0.174312	0.078261	0.232687	0.264103
10:89985977	0.58758	0.758099	0.754617	0.792576	0.74571	0.756158	0.776042	0.81141	0.630603	0.882927	0.832787	0.746924	0.744403	0.643678	0.82362	0.823105	0.636975	0.810651	0.848057	0.773196	0.666667	0.753846	0.726994	0.773077	0.781421	0.896774	0.825581	0.779412	0.850688	0.762019	0.754448	0.630872	0.75463	0.810069	0.726027	0.827338	0.880435	0.731884	0.719008	0.745995	0.763578	0.827309	0.752294	0.781377	0.759633	0.761905	0.592814	0.76489	0.736842
10:89985991	0.971609	0.958167	0.966408	0.969262	0.967841	0.935561	0.960951	0.982456	0.971168	0.967059	0.928803	0.931937	0.966957	0.990975	0.936073	0.957895	0.940594	0.964286	0.975945	0.986532	0.958128	0.977358	0.931889	0.958254	0.960422	0.954839	0.970183	0.976303	0.959615	0.937046	0.962264	0.973154	0.955157	0.933198	0.997297	0.982517	0.99639	0.97037	1	0.944321	0.955414	0.956693	0.979545	0.944664	0.947748	0.93787	0.952663	0.987692	0.938144
10:90495345	0.418079	0.170103	0.255814	0.176471	0.166667	0.311594	0.213836	0.382857	0.421622	0.180451	0.289256	0.220238	0.336788	0.474074	0.211765	0.104938	0.396226	0.080537	0.083832	0.190141	0.427746	0.179348	0.164286	0.146739	0.177778	0.208589	0.269461	0.175	0.270115	0.282895	0.339181	0.37931	0.261194	0.057803	0.388489	0.313433	0.183824	0.166667	0.166667	0.27933	0.328358	0.208	0.261438	0.25	0.276074	0.478632	0.363636	0.235772	0.186207
10:90495392	0.229581	0.257848	0.258794	0.108466	0.12685	0.19726	0.203661	0.277228	0.225806	0.252632	0.186391	0.17506	0.12844	0.291667	0.181208	0.081301	0.332518	0.084656	0.033248	0.211699	0.147887	0.153509	0.105691	0.125364	0.212644	0.171662	0.221766	0.084746	0.175309	0.205514	0.210643	0.285714	0.221557	0.131195	0.188366	0.169054	0.150142	0.068493	0.393939	0.27027	0.20059	0.172619	0.300971	0.198697	0.307692	0.285714	0.256757	0.195335	0.128535
10:90495395	0.405797	0.249489	0.33253	0.137255	0.165669	0.262599	0.271949	0.523585	0.396018	0.25	0.205714	0.227378	0.249458	0.439678	0.254777	0.130667	0.487298	0.170426	0.070732	0.234694	0.273543	0.316116	0.142857	0.168937	0.254054	0.233422	0.259843	0.160221	0.244755	0.266033	0.347368	0.371429	0.238764	0.080556	0.336761	0.223404	0.208672	0.213333	0.271429	0.339031	0.245125	0.227778	0.322275	0.291536	0.348214	0.371601	0.324324	0.3125	0.148325
10:90495414	0.434859	0.335878	0.338428	0.217978	0.225473	0.371007	0.370166	0.534591	0.440299	0.267465	0.260766	0.264113	0.287619	0.529002	0.296161	0.168342	0.57085	0.21729	0.112903	0.279012	0.280242	0.336484	0.248307	0.226244	0.336634	0.2825	0.35443	0.210797	0.295359	0.264392	0.389925	0.455696	0.329049	0.101828	0.398082	0.330254	0.240291	0.204819	0.378049	0.309645	0.316195	0.344907	0.44	0.304734	0.383613	0.534759	0.341772	0.375	0.253363
10:90495466	0.695931	0.634855	0.634146	0.495098	0.453629	0.655385	0.6	0.646018	0.702991	0.55	0.538462	0.614583	0.51954	0.679887	0.559284	0.538462	0.774112	0.486111	0.38404	0.65651	0.533175	0.618483	0.48642	0.447433	0.544474	0.633416	0.607362	0.533156	0.563492	0.61959	0.57377	0.596491	0.531722	0.322997	0.64752	0.612994	0.486264	0.347222	0.720588	0.655385	0.588921	0.575071	0.711921	0.504918	0.641593	0.567073	0.621212	0.59434	0.423174
10:90495484	0.562162	0.502994	0.357923	0.271293	0.225316	0.457831	0.457317	0.549242	0.528249	0.341146	0.486957	0.432692	0.359621	0.70566	0.415789	0.348754	0.657807	0.347826	0.231788	0.363636	0.397959	0.437888	0.242515	0.27003	0.378378	0.368421	0.427083	0.370492	0.458194	0.474474	0.480363	0.7	0.37751	0.202532	0.444068	0.371134	0.314685	0.213115	0.428571	0.459916	0.306189	0.523649	0.505882	0.392405	0.485175	0.572052	0.458333	0.455939	0.260736
10:90495495	0.557756	0.561837	0.330159	0.269663	0.280702	0.405286	0.471186	0.553571	0.498382	0.330357	0.489164	0.417969	0.316794	0.726457	0.373529	0.251029	0.640927	0.40249	0.182979	0.350394	0.389961	0.523622	0.292683	0.291525	0.448	0.264493	0.359517	0.346304	0.377358	0.449827	0.483395	0.619048	0.39819	0.195238	0.476562	0.404	0.360324	0.321429	0.365385	0.45	0.345588	0.492366	0.413333	0.329843	0.467492	0.579208	0.405405	0.427928	0.276451
10:90922825	0.726783	0.727532	0.726351	0.75441	0.787802	0.755274	0.801887	0.593272	0.731156	0.767098	0.810526	0.759366	0.721264	0.663818	0.758321	0.835793	0.6288	0.703869	0.813433	0.796262	0.742188	0.80067	0.785137	0.70297	0.740433	0.846801	0.760383	0.793262	0.758571	0.793494	0.742857	0.819672	0.789189	0.762781	0.740741	0.770878	0.844358	0.717949	0.557692	0.762309	0.755134	0.776935	0.761821	0.744589	0.726804	0.794783	0.694915	0.737945	0.770248
10:91091802	0.937282	0.947674	0.917808	0.951439	0.937605	0.854167	0.926126	0.953578	0.950794	0.910714	0.932836	0.946237	0.95068	0.970696	0.929499	0.924829	0.937153	0.908929	0.944186	0.892857	0.920233	0.958541	0.940803	0.941176	0.913146	0.964206	0.942308	0.953488	0.930909	0.942418	0.943983	1	0.945783	0.849351	0.965278	0.933673	0.96028	0.974359	0.909091	0.96	0.932584	0.956627	0.959427	0.952255	0.931111	0.944304	0.9	0.914894	0.904206
10:91091807	0.96633	0.961806	0.92555	0.973941	0.942278	0.936538	0.937807	0.951175	0.942051	0.952164	0.965358	0.928808	0.967791	0.953255	0.920495	0.949799	0.965338	0.90981	0.948661	0.952869	0.93211	0.941448	0.90101	0.953445	0.934924	0.971922	0.95992	0.966797	0.946367	0.950877	0.96875	0.972973	0.939114	0.946602	0.944444	0.949425	0.965885	0.979167	0.9375	0.956332	0.958678	0.961712	0.959052	0.968675	0.956432	0.942529	0.955556	0.968254	0.927505
10:91091826	0.8879	0.932007	0.918644	0.925515	0.914894	0.865922	0.940778	0.911275	0.921175	0.899123	0.927739	0.92953	0.947284	0.939597	0.918216	0.922772	0.920277	0.916538	0.942731	0.876268	0.89576	0.907376	0.94347	0.942529	0.898089	0.928429	0.925287	0.911717	0.906412	0.937288	0.938398	0.944444	0.946667	0.910891	0.927126	0.931034	0.934183	0.977273	0.918367	0.944568	0.91423	0.92723	0.925214	0.911905	0.940043	0.963387	0.913043	0.940415	0.911111
10:91099125	0.751381	0.752508	0.844037	0.842407	0.861035	0.773723	0.8429	0.763407	0.747312	0.810036	0.894009	0.817694	0.894118	0.746622	0.8125	0.885714	0.722656	0.790614	0.829596	0.885375	0.875458	0.833333	0.822581	0.809339	0.797468	0.914397	0.809353	0.903226	0.852941	0.859016	0.780919	0.71875	0.784	0.863777	0.743802	0.859091	0.886957	0.803922	0.96	0.810427	0.880866	0.855932	0.850877	0.846154	0.832727	0.772321	0.765625	0.862416	0.775701
10:91099143	0.979003	0.892256	0.975758	0.972222	0.950262	0.911032	0.955621	0.95679	0.977667	0.947183	0.965217	0.965969	0.940171	0.940984	0.962319	0.968127	0.977011	0.946043	0.951542	0.961832	0.95203	0.960606	0.944984	0.954717	0.951613	0.962825	0.907216	0.964539	0.94864	0.939873	0.946128	0.857143	0.962121	0.949254	0.9625	0.954545	0.93913	0.93617	0.981818	0.962791	0.961268	0.941909	0.947826	0.969565	0.95189	0.977273	0.969697	0.970492	0.944282
10:91099156	0.897574	0.870307	0.941176	0.953623	0.925	0.88	0.911585	0.87987	0.928947	0.940075	0.869369	0.917582	0.925333	0.924092	0.877612	0.923404	0.914729	0.923077	0.866071	0.858268	0.945946	0.896875	0.884984	0.907336	0.906883	0.930769	0.922261	0.934307	0.909699	0.935484	0.887324	0.83871	0.915385	0.914373	0.961207	0.832685	0.896396	1	0.981818	0.882927	0.929329	0.92511	0.936937	0.891304	0.866906	0.886792	0.823529	0.927393	0.910448
10:91099649	0.953052	0.956284	0.914286	0.957944	0.932584	0.896266	0.906542	0.921466	0.885	0.904494	0.90625	0.932584	0.908425	0.916667	0.876923	0.964286	0.904762	0.928105	0.926829	0.875817	0.913043	0.913876	0.956522	0.91358	0.908602	0.932203	0.9375	0.931034	0.95	0.970149	0.909502	0.971429	0.954315	0.897638	0.934066	0.875	0.944444	0.956522	0.785714	0.878378	0.965116	0.916201	0.937143	0.929936	0.889503	0.949309	0.958333	0.921687	0.96648
10:91099651	0.916667	0.850515	0.910377	0.909091	0.913357	0.953782	0.891403	0.898477	0.921951	0.901734	0.974026	0.857143	0.877698	0.912621	0.878788	0.939394	0.886364	0.889655	0.955882	0.901316	0.896739	0.92891	0.88	0.881657	0.914894	0.891192	0.931034	0.936047	0.929648	0.948454	0.927602	0.943662	0.931373	0.840909	0.964286	0.769784	0.910714	0.826087	0.7	0.918367	0.905028	0.880435	0.885246	0.95	0.903743	0.995305	0.92	0.864706	0.952941
10:91099678	0.89769	0.927711	0.953271	0.925373	0.936508	0.946875	0.88	0.864769	0.926056	0.942857	0.945	0.95	0.916449	0.890152	0.858025	0.955882	0.830721	0.923469	0.944915	0.886598	0.915323	0.888489	0.884444	0.914894	0.92735	0.970588	0.931452	0.916256	0.914966	0.919492	0.886288	0.947917	0.910112	0.80117	0.928571	0.865385	0.949239	0.925	0.914894	0.875576	0.909091	0.900398	0.93254	0.963351	0.840816	0.875	0.939394	0.932367	0.909091
10:91099681	0.97351	0.996047	0.955975	0.957692	0.989011	0.981132	0.925697	0.964413	0.961672	0.959184	0.938776	0.967153	0.939791	0.947368	0.946541	0.964824	0.933333	0.924324	0.953975	0.938144	0.972112	0.910653	0.981818	0.96875	0.965217	0.966527	0.946939	0.935644	0.971731	0.965517	0.936877	1	0.955556	0.964912	0.946341	0.973822	0.963731	1	0.916667	0.911215	0.953191	0.945833	0.964143	0.968421	0.958848	0.984962	1	0.965517	0.958525
10:91099699	0.961988	0.964029	0.933333	0.965035	0.954869	0.973451	0.91129	0.929936	0.944785	0.957198	0.971963	0.966767	0.953162	0.944984	0.930556	0.981395	0.946524	0.961353	0.980989	0.927885	0.929368	0.951923	0.974468	0.948805	0.95935	0.949612	0.92607	0.928571	0.926752	0.959839	0.926036	1	0.955836	0.903409	0.938053	0.948357	0.969849	0.918367	1	0.928854	0.972656	0.962121	0.967509	0.966667	0.921147	0.971429	1	0.972477	0.960177
10:91099726	0.919003	0.920455	0.897059	0.887324	0.92876	0.949296	0.903683	0.886731	0.852665	0.896414	0.898058	0.920489	0.852041	0.913725	0.887978	0.944724	0.871508	0.875	0.803213	0.897561	0.931034	0.887043	0.886957	0.909091	0.903084	0.946502	0.846743	0.955224	0.92953	0.862745	0.910543	0.942857	0.892508	0.872832	0.935484	0.87234	0.93401	0.711538	0.960784	0.913793	0.945833	0.914397	0.953488	0.9	0.94382	0.96139	0.565217	0.945	0.902222
10:91099753	0.833992	0.87619	0.934307	0.869955	0.891304	0.881633	0.902027	0.82996	0.842857	0.876847	0.865591	0.926199	0.860058	0.838095	0.911765	0.934211	0.756184	0.823529	0.926667	0.883721	0.940299	0.790795	0.887006	0.851485	0.797688	0.885714	0.823529	0.941606	0.887446	0.81982	0.860656	0.796296	0.896414	0.859155	0.902857	0.932927	0.895706	0.877551	0.839286	0.925926	0.905	0.865741	0.892019	0.9125	0.902326	0.797297	0.787879	0.883333	0.887179
10:91099774	0.871921	0.793939	0.843931	0.949686	0.896861	0.792899	0.889796	0.863636	0.869565	0.846626	0.815385	0.877828	0.889286	0.769697	0.911439	0.944444	0.704167	0.84106	0.944	0.85	0.954545	0.778351	0.843972	0.866667	0.808	0.902778	0.80597	0.866071	0.805714	0.878378	0.846535	0.954545	0.96	0.927083	0.897196	0.922414	0.947368	0.972222	0.930233	0.892405	0.676829	0.888235	0.935897	0.918033	0.932927	0.856	0.6	0.906977	0.855172
10:91099779	0.970874	0.966216	0.932927	0.929032	0.95102	0.968153	0.979253	0.966825	0.973214	0.895105	0.98374	0.977578	0.937956	0.963636	0.976923	0.954545	0.94958	0.896774	0.930435	0.955357	0.972028	0.895522	0.964029	0.966102	0.926829	0.963768	0.942857	0.921348	0.897727	0.940397	0.900498	1	0.963636	0.918605	0.956522	0.979381	0.964602	0.955556	0.97561	0.993151	0.743421	0.932099	0.981928	0.925926	0.93125	0.960317	0.923077	0.904348	0.970803
10:91099781	0.982955	0.992701	0.980769	0.941176	0.955665	0.960938	0.931373	0.978495	0.980488	0.947761	0.97541	0.97861	0.933884	0.95302	0.943723	0.968085	0.929245	0.944882	0.94898	0.971429	0.992188	0.884393	0.96	0.969512	0.974138	0.976744	0.948276	0.950617	0.913043	0.880952	0.973262	1	0.973684	0.95	0.962963	0.965116	0.962963	1	1	0.977778	0.944056	0.94702	0.986842	0.965217	0.972973	0.981132	0.952381	0.943925	0.944
10:91099800	0.92	0.963303	0.9375	0.956989	0.828571	0.895238	0.903743	0.801282	0.901961	0.833333	0.908046	0.864516	0.921788	0.890756	0.889474	0.9375	0.886905	0.887931	0.951807	0.898876	0.835165	0.823529	0.951807	0.891156	0.917647	0.892473	0.896104	0.857143	0.878261	0.951456	0.821656	0.923077	0.912698	0.876923	0.892308	0.912281	0.897436	0.878788	0.857143	0.938596	0.690476	0.831858	0.930233	0.869048	0.864865	0.69	0.952381	0.837209	0.865854
10:91099803	0.992958	0.980583	0.95283	1	0.916129	0.989583	0.932584	0.972603	0.993333	0.884956	0.988506	0.96732	0.988235	0.991304	0.942408	0.948276	0.890909	0.942623	0.964286	0.988372	0.962025	0.861314	0.962025	0.969697	0.986486	0.955056	0.963855	0.920635	0.885965	0.980392	0.930556	1	0.975	0.932203	0.96875	0.963636	0.971429	1	1	0.960784	0.95082	0.861111	0.955224	0.988636	0.925926	0.987952	0.96	1	0.946667
11:8421897	0.883721	0.901961	0.830709	0.881459	0.893805	0.839721	0.875796	0.853896	0.886427	0.845679	0.886364	0.895899	0.862928	0.899083	0.758621	0.825279	0.647239	0.893281	0.826733	0.859922	0.849624	0.834395	0.886121	0.84083	0.888136	0.899598	0.851449	0.850806	0.852332	0.936963	0.917749	0.666667	0.838596	0.888268	0.863118	0.911111	0.884848	0.766667	0.828571	0.905405	0.9	0.916667	0.862903	0.902655	0.955556	0.840909	1	0.877193	0.83691
11:8421940	0.922807	0.884328	0.842795	0.922535	0.909722	0.923077	0.925373	0.90604	0.955128	0.793443	0.813333	0.860806	0.871429	0.902655	0.912088	0.920833	0.919118	0.87234	0.927835	0.940171	0.811765	0.898955	0.905263	0.922222	0.881295	0.924779	0.866142	0.913043	0.893939	0.895105	0.926702	0.772727	0.95	0.812865	0.924901	0.885	0.945161	0.928571	0.83871	0.907692	0.876923	0.845528	0.914286	0.898936	0.949495	0.923567	0.962963	0.90566	0.904762
11:8998118	0.553009	0.320755	0.510949	0.421739	0.17284	0.62963	0.306061	0.557652	0.410995	0.138462	0.175439	0.181053	0.29932	0.662192	0.107656	0.069767	0.475	0.276596	0.019048	0.212598	0.310734	0.256303	0.44898	0.218263	0.23913	0.006536	0.072464	0.032258	0.220994	0.104294	0.383152	0.222222	0.148883	0.087719	0.344086	0.213675	0.333333	0.344828	0.024631	0.25	0.128205	0.293413	0.170659	0.462963	0.327711	0.815642	0.344262	0.51773	0.090909
11:8998121	0.46594	0.46875	0.361111	0.384937	0.122302	0.470874	0.273556	0.483264	0.271053	0.095238	0.063636	0.264463	0.21789	0.521064	0.108108	0.025	0.396341	0.119565	0.04902	0.23622	0.327586	0.201285	0.128713	0.108844	0.269504	0.028986	0.072464	0.033333	0.253444	0.1125	0.3	0.222222	0.183673	0.088496	0.274725	0.153846	0.255172	0.368421	0.149485	0.2225	0.198675	0.29052	0.101852	0.320755	0.268116	0.459893	0.186992	0.41844	0.139785
11:8998150	0.479058	0.424419	0.36747	0.330435	0.213805	0.431227	0.224784	0.464503	0.35363	0.216867	0.113475	0.136861	0.206681	0.515991	0.164009	0.056604	0.573099	0.355769	0.029412	0.242647	0.367568	0.357724	0.310811	0.150826	0.238806	0.277108	0.395604	0.08	0.199495	0.116279	0.383978	0.505051	0.214623	0.123188	0.59322	0.104478	0.19403	0.52	0	0.275058	0.230769	0.37971	0.088757	0.326241	0.248927	0.620321	0.259542	0.281046	0.141414
11:8998156	0.313472	0.198718	0.482955	0.338583	0.12724	0.449477	0.140187	0.403628	0.321168	0.133333	0.128788	0.091977	0.25	0.43309	0.160757	0.048387	0.357357	0.071429	0.022727	0.098361	0.195	0.119826	0.135135	0.118568	0.27027	0.256579	0.144578	0.03125	0.086022	0.106509	0.322314	0.484211	0.127273	0.185185	0.347107	0.114865	0.049645	0	0.016	0.227053	0.117647	0.17847	0.035948	0.128049	0.258134	0.346369	0.220472	0.409091	0.065217
11:8998171	0.476879	0.324324	0.350806	0.268868	0.173709	0.384615	0.180516	0.561364	0.389011	0.146789	0.035461	0.171103	0.19604	0.560494	0.184466	0.192308	0.454545	0.416667	0.015504	0.083916	0.245614	0.302	0.255474	0.161572	0.132353	0.126761	0.302083	0.049505	0.167464	0.230769	0.372654	0.3125	0.152672	0	0.563025	0.243056	0.053333	0.051546	0.060345	0.208038	0.216049	0.272189	0.087079	0.338384	0.296053	0.654639	0.309091	0.446429	0.094118
11:8998173	0.508982	0.331522	0.35743	0.3	0.217391	0.451515	0.261494	0.573696	0.396396	0.073394	0.1	0.166341	0.209901	0.579787	0.101333	0.111111	0.574018	0.05	0.05303	0.068323	0.291304	0.338776	0.091549	0.108352	0.234483	0.172932	0.347368	0.048077	0.107969	0.385714	0.390244	0.285714	0.206186	0	0.459459	0.162963	0.062937	0.247525	0.059829	0.200472	0.325	0.255255	0.127479	0.321951	0.301339	0.626943	0.267857	0.417647	0.104651
11:8998175	0.558824	0.284404	0.284519	0.381579	0.26412	0.452459	0.233728	0.564232	0.52093	0.118182	0.090909	0.213178	0.229339	0.693767	0.216359	0.186667	0.469101	0.288	0.062016	0.082759	0.22314	0.360248	0.237762	0.183099	0.353333	0.195489	0.266667	0.028037	0.143216	0.156716	0.485255	0.361702	0.220159	0.10274	0.578512	0.221429	0.088608	0.292683	0.087719	0.225728	0.349112	0.294833	0.107872	0.31401	0.404018	0.673575	0.428571	0.507463	0.104651
11:8998194	0.300613	0.389381	0.160156	0.27572	0.07069	0.3	0.07622	0.345161	0.175799	0.123377	0	0.114458	0.132231	0.477723	0.095101	0.094595	0.346154	0.09375	0.044586	0.159509	0.191304	0.164927	0.244604	0.10514	0.081818	0.038462	0.066667	0.027778	0.099174	0.170068	0.27561	0.075	0.144638	0.085427	0.365517	0.108974	0.081633	0.298969	0.053333	0.183246	0.138528	0.178082	0.079734	0.095455	0.221461	0.512821	0.027027	0.270718	0.053571
11:8998214	0.174603	0.173709	0.036232	0.059908	0.053913	0.037559	0.068323	0.088068	0.112069	0.028986	0.023438	0.045369	0.038043	0.255102	0.042755	0.020833	0.186937	0.029412	0.004695	0.034091	0.124324	0.126556	0.059524	0.03666	0.052632	0.170886	0.05042	0.025641	0.06278	0.041667	0.087607	0.157895	0.026374	0.004367	0.254658	0.017544	0.036496	0.012658	0.116883	0.144231	0.054054	0.043919	0.108108	0.151659	0.078704	0.063348	0	0.094972	0.016129
11:8998229	0.142857	0.051887	0.075269	0.107692	0.017143	0.043307	0.114907	0.158065	0.072639	0.004525	0.030769	0.031513	0.042553	0.317333	0.07868	0.018519	0.094118	0.02454	0.020921	0.013605	0.146497	0.088496	0.016854	0.055928	0.046296	0.007752	0.083969	0.007246	0.0525	0.017544	0.110577	0.28125	0.032634	0.027149	0.315476	0.021127	0.021583	0.081081	0.006579	0.18543	0.047619	0.027211	0.025926	0.018349	0.063131	0.093596	0.011364	0.082278	0
11:8998238	0.118694	0.066079	0.128676	0.11165	0.013917	0.052209	0.15873	0.154882	0.080201	0	0.015625	0.007109	0.104027	0.307692	0.020672	0	0.17217	0.031056	0	0	0.055249	0.204545	0.08427	0.092166	0.201754	0.030303	0.150376	0.007407	0.040506	0.022857	0.167901	0.028571	0.058111	0.024876	0.316062	0.120301	0.157895	0.196721	0.040816	0.183051	0.068826	0.131673	0.064885	0.028169	0.103825	0.271845	0	0.164286	0.010417
11:8998245	0.107595	0.192982	0.041667	0.094059	0.03006	0	0.154839	0.192857	0.096774	0.022727	0	0.063882	0.132296	0.297158	0.021858	0.019608	0.165468	0.142012	0.019324	0.014184	0.108808	0.11954	0.112903	0.12619	0.209091	0.007519	0.076923	0.037037	0.04534	0.005917	0.111979	0.225806	0.083732	0.010204	0.217172	0.054688	0.029851	0.015152	0.175824	0.164516	0.075397	0.051181	0.026515	0.027907	0.084548	0.27551	0	0.132353	0.021164
11:8998282	0.433692	0.459596	0.236	0.177419	0.102041	0.234742	0.196364	0.410788	0.353425	0.065116	0.056604	0.205634	0.299065	0.686335	0.074627	0.172043	0.531915	0.067114	0.120567	0.201923	0.333333	0.376923	0.212121	0.179775	0.377551	0.016807	0.138889	0.223301	0.162011	0.170886	0.417391	0.548387	0.198433	0.055866	0.355932	0.193277	0.066116	0.758621	0.424	0.234615	0.271493	0.118943	0.229437	0.316384	0.302181	0.564516	0.380952	0.302326	0.310734
11:8998284	0.456522	0.53	0.294118	0.2	0.165919	0.331797	0.218519	0.529167	0.336043	0.079439	0.082569	0.150142	0.296296	0.655172	0.12426	0.145833	0.521164	0.10828	0.392405	0.266055	0.283422	0.456633	0.238462	0.182825	0.38835	0.016667	0.221239	0.327103	0.270195	0.304878	0.412429	0.484848	0.176923	0.01676	0.377778	0.225806	0.02521	0.816667	0.58871	0.284091	0.232558	0.245614	0.25	0.270115	0.36	0.643617	0.39759	0.48855	0.256684
11:8998288	0.386861	0.311881	0.199203	0.357143	0.145238	0.231481	0.155556	0.518672	0.356948	0.100962	0.108911	0.166189	0.283654	0.670846	0.222222	0.11828	0.427822	0.113333	0.326923	0.133333	0.239362	0.473958	0.220472	0.155172	0.401869	0.262712	0.201754	0.096154	0.158824	0.278788	0.452941	0.466667	0.109974	0.039548	0.370787	0.204918	0.206897	0.86	0.424	0.311024	0.369863	0.137168	0.214286	0.340659	0.182131	0.578947	0.084337	0.335938	0.25
11:8998290	0.456274	0.348485	0.184	0.303867	0.067961	0.138095	0.230483	0.561947	0.363128	0.096154	0.223301	0.132353	0.253659	0.672241	0.154321	0.054945	0.44504	0.17931	0.177914	0.342593	0.327957	0.495913	0.229008	0.232092	0.403846	0.42735	0.179487	0.074074	0.197674	0.192771	0.443452	0.592593	0.196382	0.079096	0.425414	0.204918	0.051282	0.326531	0.393443	0.302789	0.089623	0.135135	0.191111	0.342391	0.299652	0.534392	0.166667	0.472868	0.115385
11:8999803	0.628099	0.303704	0.375723	0.460177	0.325123	0.432432	0.333333	0.588571	0.539773	0.248848	0.2	0.324468	0.318627	0.68559	0.365979	0.136986	0.542289	0.316832	0.333333	0.315068	0.316667	0.390476	0.41	0.245614	0.261682	0.326316	0.31068	0.23913	0.31	0.392593	0.511194	0.636364	0.345324	0.182796	0.710526	0.554688	0.208333	0.292683	0.285714	0.373737	0.330097	0.33908	0.305556	0.5	0.395833	0.510791	0.290323	0.478632	0.217391
11:8999827	0.529412	0.423611	0.279412	0.442623	0.259259	0.180328	0.310526	0.455556	0.463918	0.233184	0.169643	0.24	0.253333	0.617886	0.346734	0.186667	0.517391	0.281818	0.12605	0.308642	0.252577	0.41629	0.342593	0.232394	0.25641	0.227723	0.288288	0.15625	0.301887	0.405797	0.432258	0.428571	0.326531	0.203883	0.45679	0.275591	0.239583	0.454545	0.444444	0.293578	0.394495	0.24581	0.301282	0.26506	0.336683	0.422535	0.272727	0.373913	0.290323
11:8999836	0.655039	0.433566	0.333333	0.41129	0.237443	0.196721	0.31383	0.60221	0.518135	0.229437	0.212389	0.217822	0.269058	0.650407	0.316832	0.067568	0.62931	0.20354	0.285714	0.317073	0.345361	0.413636	0.481481	0.201439	0.275862	0.148515	0.259259	0.244681	0.293023	0.392857	0.501618	0.617647	0.402778	0.113208	0.670732	0.290076	0.15625	0.386364	0.111111	0.233645	0.296296	0.265193	0.318471	0.261905	0.386935	0.647887	0.235294	0.408333	0.233871
11:8999857	0.511905	0.275362	0.247525	0.330645	0.258216	0.298077	0.244565	0.5	0.443243	0.165992	0.054054	0.237624	0.221719	0.508475	0.225	0.041096	0.586854	0.158879	0.02521	0.189873	0.225641	0.323944	0.314286	0.27972	0.29661	0.103093	0.209524	0.193548	0.226601	0.261438	0.4	0.470588	0.253623	0.057143	0.657895	0.174242	0.061224	0.217391	0.333333	0.132075	0.209091	0.235955	0.253247	0.216867	0.252475	0.492857	0.228571	0.394958	0.219512
11:8999859	0.54878	0.330935	0.29064	0.390244	0.265403	0.273585	0.329787	0.538043	0.472826	0.212851	0.117117	0.273171	0.253394	0.575	0.296875	0.120482	0.619718	0.132075	0.116667	0.25974	0.269036	0.429245	0.352381	0.27972	0.302521	0.122449	0.281553	0.236559	0.279412	0.355263	0.44702	0.588235	0.348148	0.103774	0.706667	0.257576	0.145833	0.195652	0.461538	0.216981	0.311927	0.275281	0.264516	0.320988	0.375	0.5	0.371429	0.495798	0.214876
11:8999875	0.649533	0.387097	0.406091	0.405172	0.329787	0.295918	0.288344	0.679487	0.515528	0.201646	0.163265	0.195652	0.26	0.70202	0.296296	0.108108	0.6875	0.215686	0.107143	0.239437	0.266667	0.366667	0.368421	0.210938	0.3125	0.175824	0.278351	0.211111	0.338798	0.258993	0.59375	0.535714	0.230769	0.072917	0.746032	0.328125	0.149425	0.340909	0.130435	0.336735	0.420561	0.31875	0.3125	0.350649	0.420118	0.714286	0.354839	0.36036	0.201754
11:8999877	0.485849	0.344	0.262887	0.327731	0.224044	0.178947	0.193548	0.422078	0.378205	0.116183	0.103093	0.146067	0.220513	0.569231	0.149068	0.054054	0.555556	0.121212	0.071429	0.144928	0.213483	0.215909	0.253012	0.120968	0.189189	0.05618	0.157895	0.175824	0.214689	0.231884	0.395918	0.4	0.163793	0.074468	0.650794	0.183333	0.11236	0.195122	0.136364	0.197917	0.226415	0.240506	0.167832	0.302632	0.323353	0.596774	0.15625	0.288288	0.1875
11:9002519	0.607914	0.398927	0.445652	0.389273	0.390203	0.431767	0.426282	0.657143	0.529091	0.440252	0.304904	0.414683	0.391231	0.670863	0.355305	0.30563	0.663848	0.376984	0.251232	0.395833	0.476077	0.487805	0.372449	0.327553	0.40201	0.243781	0.32334	0.236715	0.401818	0.411531	0.489758	0.636364	0.432331	0.33494	0.598485	0.413333	0.318182	0.5	0.439024	0.41649	0.419948	0.345794	0.367059	0.436464	0.408247	0.594883	0.25	0.320988	0.44389
11:9002532	0.310284	0.149648	0.112224	0.133791	0.092869	0.101322	0.138583	0.315526	0.219557	0.097917	0.069767	0.102161	0.113086	0.275923	0.11236	0.071429	0.319328	0.11332	0.046798	0.122762	0.165094	0.237903	0.162095	0.120459	0.142857	0.051724	0.113006	0.091127	0.162409	0.099804	0.173042	0.27907	0.111524	0.045131	0.229974	0.116279	0.117318	0.126761	0.090909	0.076289	0.118252	0.094037	0.110187	0.108033	0.130165	0.208163	0.022222	0.1375	0.126829
11:12183789	0.998691	0.959903	0.986634	0.96144	0.969616	0.972256	0.959809	0.916844	0.986152	0.968801	0.990654	0.956434	0.983696	0.954545	0.974359	0.980966	0.992188	0.967153	0.983434	0.941764	0.973607	0.98991	0.97171	0.960347	0.944233	0.961702	0.977992	0.990251	0.983112	0.991228	0.96144	0.889401	0.965997	0.954481	0.943615	0.975524	0.960503	0.992701	1	0.962963	0.946779	0.958621	0.959236	0.986916	0.97561	0.985637	0.989899	0.977364	0.924812
11:12183791	0.968408	0.979045	0.973193	0.957393	0.977153	0.96789	0.946579	0.941302	0.961278	0.964286	0.989474	0.988142	0.981611	0.970443	0.955275	0.985549	0.963243	0.952326	0.958865	0.953895	0.942113	0.991276	0.970838	0.980186	0.972534	0.960055	0.983871	0.915301	0.984813	0.986683	0.978316	0.901786	0.98368	0.963115	0.950321	0.96995	0.984238	0.732394	1	0.97598	0.950269	0.972527	0.992823	0.988764	0.983213	0.969125	1	0.957672	0.94868
11:12183816	0.630411	0.810398	0.804757	0.795767	0.820451	0.781155	0.78727	0.653951	0.705426	0.83531	0.864139	0.857394	0.788676	0.57024	0.738866	0.839685	0.578844	0.808126	0.833333	0.777457	0.850197	0.808233	0.785317	0.784437	0.80947	0.79902	0.799762	0.890746	0.816348	0.806378	0.733708	0.671498	0.76555	0.861039	0.734027	0.744253	0.864907	0.968	0.690722	0.77713	0.761072	0.892004	0.809795	0.826599	0.817287	0.589951	0.831858	0.843521	0.774876
11:12183874	0.777778	0.870588	0.912955	0.757299	0.906117	0.849835	0.911475	0.80303	0.90393	0.860465	0.872396	0.85446	0.891365	0.880845	0.847195	0.923767	0.770538	0.870748	0.937046	0.916667	0.795181	0.866868	0.900677	0.91453	0.917355	0.891892	0.886414	0.927195	0.846154	0.897025	0.845188	0.731959	0.880478	0.775	0.871981	0.953168	0.955224	0.988235	0.901163	0.882591	0.955128	0.911111	0.838323	0.841216	0.893258	0.787791	0.905405	0.84	0.892276
11:12379540	0.016807	0.020408	0.041667	0.014286	0.025478	0.009804	0.009259	0.02	0.067797	0.024096	0.008772	0.034188	0.024	0.089888	0.017699	0	0.047297	0.010101	0.009615	0.036496	0.008696	0.041451	0.010204	0	0.021583	0	0.027027	0	0.012903	0.041096	0.022388	0	0.032258	0	0.016667	0.046154	0	0	0	0.051948	0.019802	0.005291	0.022222	0.012987	0.054054	0.050847	0	0.022222	0.007519
11:12379585	0.071942	0.058594	0.078341	0.02439	0.036789	0.038168	0.07874	0.131222	0.073529	0.047368	0.030837	0.027027	0.041379	0.066667	0.050193	0.023474	0.065972	0.051502	0.025316	0.04721	0.056452	0.047354	0.036866	0.009804	0.019305	0.033962	0.026316	0.016393	0.026022	0.046154	0.057252	0.086957	0.043269	0.036364	0.141026	0.087838	0.044643	0	0	0.025806	0.042857	0.019417	0.038168	0.040541	0.029167	0.098592	0.037037	0.036649	0.035714
11:12379594	0.088235	0.044218	0.032164	0.018405	0.033846	0.038062	0.017123	0.070248	0.06129	0.051064	0.021563	0.031056	0.030641	0.113725	0.037671	0.035556	0.079268	0.043307	0.048	0.030418	0.036232	0.032634	0.025316	0.032641	0.048232	0.057239	0.036145	0.01506	0.018462	0.04878	0.068345	0	0.017544	0.021097	0.149398	0.054054	0.044355	0	0.028571	0.050279	0.044715	0.027273	0.021352	0.03012	0.023346	0.081761	0.029412	0.037915	0.030568
11:12379598	0.142857	0.248366	0.073034	0.053254	0.107143	0.044369	0.09	0.184314	0.066092	0.078652	0.058974	0.054217	0.166667	0.154122	0.075235	0.043651	0.150997	0.080153	0.045627	0.091575	0.062718	0.092971	0.040486	0.042735	0.075949	0.113269	0.086142	0.034483	0.039157	0.075342	0.122449	0.296296	0.058333	0.090909	0.070093	0.078125	0.05668	0.013333	0.138889	0.040201	0.093284	0.048048	0.061017	0.056818	0.10989	0.203297	0.029412	0.07907	0.074074
11:12379654	0.082432	0.024116	0.030928	0.024251	0.010974	0.028249	0.031746	0.045614	0.068249	0.043539	0.008865	0.021807	0.025992	0.075	0.080882	0.006623	0.04271	0.025381	0.017893	0.027311	0.025437	0.010088	0.046559	0.141732	0.016667	0.025641	0.020258	0.021452	0.018062	0.018622	0.031634	0.029851	0.019643	0.013944	0.06044	0.067797	0.012793	0	0	0.008475	0.047059	0.020725	0.022222	0.02071	0.018739	0.063985	0.032258	0.039841	0.013308
11:12379656	0.101064	0.0368	0.006386	0.014164	0.020243	0.026836	0.029366	0.036522	0.040876	0.014184	0.008929	0.009217	0.016282	0.049204	0.015919	0.006608	0.055152	0.016978	0	0.023207	0.011236	0.023839	0.03854	0.098918	0.033088	0.009724	0.024164	0.008306	0.018547	0.009416	0.027491	0	0.007156	0.013944	0.028966	0.033755	0.010616	0	0	0.033684	0.05098	0.00692	0.015332	0.011869	0.031933	0.031193	0	0.033399	0.007491
11:12379661	0.143799	0.064669	0.054931	0.031073	0.021277	0.044693	0.028658	0.045685	0.058908	0.015342	0.019298	0.046617	0.031746	0.088068	0.029619	0.019651	0.08427	0.028286	0.02	0.031646	0.034755	0.078915	0.014056	0.099099	0.042125	0.016129	0.025455	0.006568	0.025719	0.028463	0.048701	0.035461	0.015707	0.027944	0.034435	0.068894	0.010638	0.015625	0	0.014344	0.048544	0.016892	0.019544	0.050147	0.022989	0.065574	0.041667	0.015779	0.018657
11:12379665	0.123684	0.066456	0.052897	0.021398	0.038564	0.048747	0.049401	0.079392	0.070504	0.053748	0.015957	0.039098	0.047354	0.170663	0.040845	0.030238	0.109065	0.017134	0.008081	0.03178	0.033654	0.085995	0.062626	0.119516	0.03321	0.027464	0.025362	0.016474	0.028875	0.032381	0.029079	0.014184	0.014085	0.016129	0.047026	0.086134	0.03617	0.074627	0	0.034413	0.071154	0.028571	0.019544	0.052632	0.040453	0.123862	0.010526	0.098232	0.018762
11:12379669	0.146082	0.069074	0.057862	0.028531	0.043767	0.026536	0.054463	0.144781	0.103499	0.073919	0.022887	0.066365	0.055935	0.182336	0.053597	0.030108	0.13877	0.049051	0.022088	0.016949	0.091918	0.063197	0.062249	0.132824	0.027473	0.026187	0.040367	0.022807	0.025797	0.053743	0.064309	0.026846	0.059545	0.047809	0.123269	0.097308	0.017094	0.074627	0.043956	0.028398	0.086042	0.033003	0.061489	0.090379	0.07856	0.207339	0	0.09505	0.031835
11:12379699	0.046917	0.062937	0.02682	0.014063	0.029453	0.016807	0.025478	0.043478	0.045113	0.021307	0.009025	0.034003	0.008523	0.04978	0.007396	0.026258	0.072531	0.017713	0.008264	0.016204	0.011864	0.020161	0.014463	0.015817	0.018975	0.012635	0.020522	0.008333	0.017742	0.02544	0.070352	0.026846	0.012545	0.004049	0.038772	0.02537	0.00883	0.016129	0.01087	0.022822	0.046693	0.021154	0.015228	0.02454	0.015254	0.029963	0	0.018072	0.015564
11:12379707	0.041176	0.051282	0.013263	0.019481	0.014881	0.028818	0.020202	0.031373	0.014563	0.023988	0.00566	0.013536	0.004484	0.025682	0.007874	0.018059	0.05516	0.019835	0.008511	0.004728	0.012259	0.017143	0.016807	0.007519	0.025341	0.011472	0.011788	0.008529	0.017182	0.010142	0.052823	0	0.011472	0.002075	0.018456	0.00885	0	0	0.012821	0.019912	0.020121	0.030675	0.017241	0.050633	0.011009	0.022312	0.011364	0.008247	0.016293
11:12379710	0.06015	0.039548	0.02834	0.040917	0.049536	0.042029	0.033451	0.060547	0.059625	0.042618	0.074856	0.054983	0.020155	0.071429	0.019324	0.058411	0.087523	0.018676	0.025532	0.033333	0.021938	0.030435	0.034632	0.025292	0.04175	0.019569	0.026104	0.025918	0.038194	0.026585	0.086957	0.028986	0.025243	0.006342	0.100952	0.015837	0.00907	0.033898	0.026316	0.058691	0.020243	0.032854	0.016461	0.085987	0.030418	0.056795	0.046512	0.014583	0.016461
11:12379744	0.017045	0.017123	0.019444	0.012945	0.005747	0.004938	0.017921	0.030075	0.010169	0.003175	0.011364	0.018051	0.018116	0.04644	0.021605	0.008621	0.03367	0.011111	0.00905	0.024876	0.015936	0.022346	0.008772	0.019841	0.003731	0.013514	0.008403	0.008403	0.009772	0.017699	0	0	0.022508	0.018519	0.030928	0.009217	0.004292	0.028571	0.075	0.016194	0.022305	0.012987	0.014599	0.025316	0.01548	0.101961	0.02381	0.015267	0.015873
11:19349105	0.980707	0.996241	0.961905	0.996154	0.989865	0.987395	0.976898	0.987421	0.975741	0.96875	0.972603	0.990228	0.98806	0.974359	0.993808	0.967611	0.990937	0.987124	0.982222	0.991525	1	0.991342	0.97807	0.982833	0.983806	0.974874	0.967742	0.979695	0.985465	0.983607	0.991597	1	0.981132	0.989848	0.960938	0.947674	1	0.947368	1	0.980695	0.984772	0.988593	0.991597	0.984772	0.977273	0.97093	1	0.980892	1
11:27059662	0.946809	0.935065	0.95	0.911602	0.927184	0.917763	0.954268	0.903846	0.927681	0.952191	0.935	0.965217	0.909657	0.916667	0.909375	0.954693	0.942761	0.863309	0.911111	0.96063	0.938628	0.965278	0.941581	0.927393	0.964789	0.863333	0.937908	0.948207	0.949008	0.956656	0.939873	0.97561	0.931507	0.885845	0.935606	0.955882	0.911647	0.978261	0.978723	0.953668	0.958848	0.912548	0.953405	0.944649	0.94958	0.958333	0.971429	0.922222	0.935714
11:27059680	0.962963	0.945338	0.960912	0.947514	0.962441	0.936306	0.978659	0.946032	0.965686	0.956835	0.95098	0.98	0.963415	0.965418	0.921875	0.904153	0.969595	0.945255	0.935606	0.886364	0.960854	0.965035	0.94898	0.926667	0.972028	0.95	0.944805	0.968	0.965812	0.966102	0.942308	0.925	0.975862	0.95	0.973881	0.965854	0.980159	0.979592	0.93617	0.954023	0.970833	0.943396	0.971014	0.859477	0.953975	0.953368	0.942029	0.93956	0.975177
11:27059705	0.647399	0.72549	0.723333	0.750716	0.778626	0.725166	0.820339	0.684049	0.700767	0.806691	0.869347	0.761092	0.726073	0.704615	0.770318	0.848592	0.637037	0.825758	0.814229	0.744186	0.856618	0.764706	0.721254	0.761566	0.845614	0.70412	0.811881	0.816733	0.786378	0.873156	0.747405	0.809524	0.731618	0.801887	0.731225	0.807882	0.782258	0.829787	0.866667	0.754032	0.751055	0.731518	0.792308	0.65	0.726027	0.7	0.892308	0.692737	0.834586
11:27142252	0.853365	0.889968	0.79918	0.900552	0.880829	0.91358	0.906178	0.779874	0.864979	0.918367	0.902985	0.903808	0.868493	0.832168	0.915952	0.894737	0.74505	0.967949	0.95302	0.940397	0.891192	0.870482	0.903614	0.865714	0.901639	0.818182	0.851282	0.926829	0.847423	0.919149	0.84375	0.886792	0.916462	0.88785	0.923077	0.848276	0.922619	0.692308	0.954545	0.856707	0.905797	0.861257	0.785256	0.898876	0.890306	0.901478	0.761905	0.883562	0.899543
11:27142264	0.936585	0.972125	0.838843	0.94012	0.935368	0.928105	0.920746	0.95354	0.960954	0.945378	0.96124	0.912424	0.932584	0.95098	0.942549	0.991071	0.929379	0.895161	0.964789	0.763158	0.973262	0.903727	0.939759	0.924925	0.979487	0.901515	0.939891	0.887417	0.93617	0.923404	0.917492	0.804348	0.959239	0.90367	0.982301	0.898551	0.975904	0.8	0.990909	0.89557	0.948529	0.940541	0.931818	0.883721	0.896277	0.964103	0.919355	0.948148	0.947867
11:27195600	0.682927	0.538462	0.515679	0.569191	0.615789	0.613833	0.64058	0.653495	0.64878	0.588424	0.568047	0.566298	0.44389	0.678689	0.534954	0.526627	0.642857	0.532646	0.48	0.599369	0.579926	0.636364	0.599398	0.642623	0.494186	0.618705	0.541667	0.568254	0.576812	0.628931	0.61794	0.866667	0.628571	0.527094	0.58589	0.575	0.599388	0.724138	0.68	0.478261	0.577617	0.603571	0.577778	0.577947	0.619048	0.587234	0.53125	0.650735	0.58284
11:27195625	0.258317	0.198783	0.143177	0.164234	0.108571	0.146293	0.121348	0.231788	0.193609	0.096491	0.095861	0.140845	0.128788	0.289044	0.109914	0.092342	0.17562	0.083916	0.090909	0.123043	0.114078	0.141593	0.126582	0.101655	0.127049	0.090047	0.135881	0.078431	0.160825	0.123752	0.190909	0.541667	0.12528	0.100649	0.138636	0.135693	0.101382	0.108696	0.112903	0.156863	0.140097	0.076739	0.108753	0.174033	0.158371	0.196676	0.081967	0.16273	0.10828
11:27195638	0.340604	0.199226	0.187234	0.218966	0.19967	0.274131	0.206413	0.269777	0.258883	0.211087	0.222917	0.270417	0.175	0.352688	0.159844	0.148472	0.265152	0.159737	0.162105	0.209402	0.171875	0.181818	0.204082	0.165289	0.298279	0.166292	0.192534	0.150743	0.232902	0.229167	0.285425	0.597938	0.210101	0.166189	0.299569	0.213296	0.159193	0.375	0.15942	0.195745	0.223476	0.212632	0.162222	0.209677	0.234592	0.299735	0.114286	0.215457	0.191147
11:27195648	0.429519	0.325626	0.29918	0.334471	0.347471	0.303263	0.336595	0.39881	0.4	0.2875	0.219262	0.360215	0.249595	0.43617	0.314991	0.239407	0.369888	0.280778	0.170431	0.241015	0.302376	0.320076	0.265385	0.373967	0.354167	0.247216	0.320236	0.236674	0.288288	0.3371	0.444668	0.571429	0.24466	0.253561	0.367521	0.337875	0.245575	0.345455	0.3	0.296842	0.354767	0.342916	0.303965	0.326316	0.336595	0.367454	0.217391	0.276102	0.272727
11:27195656	0.213576	0.099808	0.089796	0.091222	0.063312	0.073359	0.103718	0.1917	0.204214	0.084886	0.070994	0.082437	0.101942	0.232558	0.076046	0.055319	0.12939	0.049462	0.022869	0.060797	0.063043	0.098859	0.078244	0.072016	0.102857	0.085106	0.08284	0.038298	0.068345	0.091589	0.128514	0.108911	0.07393	0.071225	0.121019	0.089918	0.065934	0.074074	0.042254	0.113445	0.132159	0.070248	0.0837	0.098143	0.120079	0.150396	0.043478	0.118483	0.077381
11:27195731	0.181495	0.175732	0.221106	0.334615	0.24183	0.26	0.248927	0.162037	0.1341	0.211538	0.271967	0.217573	0.244068	0.172043	0.174419	0.278008	0.163866	0.328947	0.271605	0.202703	0.198953	0.135246	0.32567	0.235294	0.236434	0.235955	0.211864	0.179245	0.225191	0.264591	0.14554	0.1	0.356061	0.222892	0.147482	0.192547	0.318182	0.084615	0.25	0.177665	0.21374	0.260684	0.198198	0.188482	0.144737	0.256983	0.238095	0.21267	0.216216
11:27224896	0.810458	0.912037	0.933333	0.788793	0.84	0.726027	0.900621	0.892617	0.893023	0.889764	0.790576	0.738971	0.729839	0.748466	0.888889	0.767045	0.852113	0.753488	0.593137	0.848921	0.858333	0.914439	0.745665	0.898039	0.854839	0.786585	0.858537	0.644444	0.808383	0.826733	0.942529	0.431818	0.636364	0.853448	0.672619	0.886364	0.804598	0.828571	0.774194	0.863095	0.880829	0.95082	0.9375	0.803846	0.880795	0.859259	0.846154	0.817647	0.916667
11:27224977	0.836991	0.88651	0.916145	0.862538	0.877898	0.948718	0.899344	0.830508	0.940032	0.93858	0.867403	0.83153	0.948438	0.940727	0.915905	0.858238	0.944568	0.908163	0.712092	0.923729	0.898707	0.944656	0.879421	0.959432	0.856874	0.834395	0.904615	0.813008	0.935644	0.854812	0.96	0.883929	0.786517	0.868545	0.914286	0.926509	0.896797	0.764706	0.901099	0.791815	0.944123	0.87785	0.924949	0.91129	0.890591	0.946779	0.911765	0.915663	0.937385
11:27224993	0.798233	0.75154	0.702735	0.737705	0.675676	0.785395	0.7875	0.786275	0.765861	0.632224	0.618574	0.595136	0.589001	0.794224	0.688581	0.652878	0.86	0.695793	0.518919	0.617504	0.604603	0.602219	0.625185	0.749035	0.766304	0.547546	0.623494	0.59203	0.620791	0.638436	0.82344	0.867257	0.540881	0.603139	0.786777	0.715026	0.639576	0.514563	0.677419	0.732899	0.657143	0.660348	0.751445	0.612211	0.750529	0.78803	0.647887	0.756381	0.705566
11:27224996	0.95858	0.954545	0.91866	0.869031	0.965229	0.943704	0.970276	0.954545	0.934947	0.984238	0.959933	0.961648	0.965015	0.947368	0.955986	0.929856	0.955375	0.985246	0.941068	0.942434	0.897704	0.96355	0.96988	0.965587	0.954044	0.904239	0.970992	0.935115	0.971768	0.9375	0.912308	0.991228	0.969697	0.947608	0.968439	0.955959	0.984071	0.771429	0.956989	0.952303	0.915315	0.985737	0.982558	0.960714	0.949896	0.840399	0.957746	0.962441	0.969259
11:27225034	0.936605	0.902778	0.919708	0.899827	0.943633	0.945355	0.905405	0.933775	0.919512	0.928074	0.915217	0.87257	0.937965	0.924731	0.929504	0.884422	0.928571	0.865297	0.912718	0.91446	0.908284	0.938005	0.94636	0.915408	0.880829	0.946392	0.919908	0.896	0.931452	0.916667	0.851582	0.924242	0.948882	0.937107	0.888158	0.929688	0.958242	0.970149	0.962963	0.938272	0.949029	0.883827	0.977839	0.921519	0.934853	0.948617	0.941176	0.939799	0.958791
11:27225044	0.9175	0.940909	0.894515	0.930876	0.941748	0.957816	0.917874	0.945148	0.924855	0.95082	0.912234	0.935733	0.886503	0.919463	0.949555	0.916168	0.907063	0.940171	0.914826	0.918854	0.947368	0.919861	0.946188	0.915966	0.938567	0.92402	0.92638	0.902439	0.925	0.924925	0.823881	0.789474	0.885057	0.90625	0.82973	0.913706	0.954887	0.929825	0.976744	0.95509	0.936556	0.857143	0.962329	0.884746	0.923767	0.926941	0.9	0.893519	0.935275
11:27266904	0.97318	0.899083	0.921875	0.937063	0.941176	0.951456	0.949153	0.976526	0.96124	0.985714	0.983333	0.961089	0.952381	0.962567	0.950495	0.929204	0.932039	0.961538	0.97619	0.916667	0.921053	0.96648	0.991597	0.958525	0.957265	0.946667	0.948454	0.902439	0.910526	0.838509	0.974684	1	0.988506	0.955882	0.928571	0.93617	0.934211	0.916667	1	0.990196	0.963636	0.949749	0.969325	0.951807	0.96875	0.988636	0.966667	0.980952	0.923664
11:29915572	0.165266	0.098485	0.034965	0.089744	0.115764	0.10687	0.15896	0.069182	0.047368	0.020747	0.043321	0.083573	0.113703	0.041667	0.024129	0.122066	0.010724	0.030418	0.122378	0.075758	0.151515	0.150602	0.040724	0.246528	0.084559	0.04	0.105634	0.110656	0.094972	0.049834	0.179551	0.185185	0.097744	0.071146	0.049618	0.021739	0.03125	0	0.125	0.070866	0.082126	0.103448	0.18612	0.14386	0.02454	0.042654	0.225	0.154506	0.128676
11:29915590	0.194268	0.065844	0.041841	0.122378	0.125683	0.141553	0.156923	0.079585	0.04	0.009615	0.047059	0.098039	0.130584	0.02518	0.044728	0.142045	0.00565	0.03125	0.142857	0.064327	0.134529	0.163987	0.025381	0.285714	0.086957	0.067194	0.158996	0.115385	0.120743	0.064151	0.18883	0.092593	0.073359	0.080357	0.032389	0.014286	0.021645	0.043478	0.136364	0.04186	0.094972	0.090343	0.188552	0.182186	0.030822	0.024752	0.107143	0.129032	0.168776
11:32429237	0.856089	0.863248	0.845815	0.927798	0.877095	0.892857	0.906137	0.83871	0.8	0.919831	0.92	0.880769	0.889381	0.92562	0.856089	0.886179	0.928854	0.833333	0.90785	0.870536	0.877358	0.879195	0.832753	0.880309	0.889313	0.919149	0.903509	0.862348	0.893993	0.863469	0.923077	0.785714	0.872038	0.792135	0.893617	0.845638	0.877637	0.904762	0.884615	0.864253	0.91635	0.894068	0.904192	0.839024	0.865	0.861272	0.956522	0.921687	0.835498
11:32429281	0.935345	0.899425	0.945596	0.968421	0.93621	0.934211	0.934307	0.911168	0.945344	0.932476	0.875339	0.926893	0.889764	0.950139	0.919463	0.923313	0.89008	0.877193	0.948357	0.888136	0.888179	0.93765	0.854497	0.906091	0.952	0.947205	0.894428	0.917379	0.908889	0.90393	0.933333	0.974359	0.881818	0.912587	0.954248	0.916279	0.866873	0.957447	0.884615	0.912387	0.947522	0.922438	0.940075	0.881919	0.89644	0.962687	0.918367	0.945378	0.886905
11:40390697	0.917293	0.971795	0.866667	0.902637	0.922897	0.934037	0.926316	0.889435	0.913525	0.88361	0.919192	0.895408	0.920213	0.876847	0.893064	0.912	0.861027	0.905128	0.906667	0.924658	0.941176	0.861842	0.894737	0.865672	0.827411	0.945122	0.900709	0.906417	0.916667	0.935644	0.861905	0.961538	0.850806	0.891239	0.869565	0.894895	0.920904	0.972222	0.761905	0.916376	0.94431	0.898462	0.90493	0.886792	0.917933	0.875691	0.849315	0.924731	0.922601
11:40390713	0.592857	0.518851	0.506066	0.513557	0.514545	0.547667	0.535714	0.510242	0.519199	0.566957	0.488613	0.495413	0.521739	0.731993	0.527668	0.438445	0.523702	0.43487	0.420131	0.488312	0.438224	0.647351	0.592213	0.494407	0.442125	0.550117	0.515038	0.507937	0.550802	0.3659	0.667838	0.402439	0.397959	0.403548	0.679012	0.505774	0.468271	0.446429	0.470588	0.401055	0.534694	0.511222	0.437824	0.567742	0.55819	0.680498	0.623932	0.494565	0.450237
11:40390716	0.64476	0.526882	0.584055	0.541063	0.527629	0.571142	0.530612	0.527002	0.523179	0.564374	0.592213	0.517179	0.623301	0.648387	0.603482	0.553648	0.512195	0.487078	0.442013	0.578811	0.467181	0.648693	0.634694	0.469697	0.528736	0.575058	0.526217	0.517007	0.612676	0.426415	0.57094	0.542169	0.491315	0.414254	0.605634	0.531034	0.539474	0.526316	0.574074	0.365285	0.58517	0.496386	0.450128	0.540598	0.547974	0.591667	0.627273	0.491803	0.53972
11:40390729	0.176768	0.236427	0.288851	0.30031	0.308725	0.290258	0.22913	0.194346	0.224	0.257732	0.369388	0.272569	0.309833	0.199088	0.272727	0.296774	0.132855	0.258	0.305495	0.263959	0.229446	0.258786	0.302605	0.29899	0.353153	0.321995	0.255985	0.364653	0.354575	0.237383	0.230643	0.068182	0.235012	0.240938	0.34	0.341743	0.313175	0.448276	0.186441	0.271394	0.30315	0.263682	0.322892	0.305556	0.333333	0.235417	0.233333	0.268734	0.239631
11:40390744	0.198988	0.281834	0.397631	0.321538	0.397306	0.44898	0.364299	0.215054	0.238173	0.353038	0.462715	0.306878	0.426136	0.19279	0.339286	0.378205	0.17122	0.344294	0.423554	0.326633	0.331439	0.327787	0.302372	0.401639	0.338104	0.468677	0.364469	0.468547	0.409917	0.37406	0.286913	0.089744	0.315914	0.373362	0.41517	0.300654	0.408696	0.166667	0.5	0.393035	0.357422	0.356974	0.382567	0.334821	0.3286	0.216216	0.220339	0.233596	0.239819
11:40390788	0.938172	0.896226	0.922652	0.943311	0.910941	0.965517	0.904632	0.901099	0.890476	0.887588	0.931298	0.942721	0.922865	0.944039	0.946176	0.897898	0.938375	0.900277	0.858311	0.945055	0.927492	0.944712	0.911765	0.912023	0.902148	0.906897	0.925373	0.948882	0.937947	0.882353	0.946701	0.97561	0.909968	0.878706	0.877551	0.858934	0.94704	0.973684	0.8	0.927966	0.938182	0.936667	0.943662	0.927336	0.897661	0.924092	0.987654	0.95102	0.872131
11:40390816	0.863454	0.707547	0.59204	0.821596	0.790393	0.784211	0.746032	0.79668	0.764706	0.810606	0.850394	0.754448	0.704348	0.872951	0.725225	0.746725	0.776824	0.759434	0.594697	0.687861	0.658986	0.812245	0.670103	0.767857	0.775439	0.690722	0.765258	0.806122	0.729323	0.665179	0.734177	0.90625	0.77533	0.635193	0.785366	0.862069	0.825688	0.95	0.6	0.814103	0.819277	0.662983	0.838542	0.755814	0.82	0.827586	0.8	0.827027	0.726776
11:40431144	0.769231	0.569307	0.865591	0.903382	0.825301	0.819876	0.760684	0.771242	0.777778	0.821138	0.914729	0.907514	0.828402	0.877358	0.681818	0.902703	0.786325	0.836478	0.748201	0.862745	0.764706	0.830508	0.716418	0.630872	0.823944	0.715517	0.813559	0.776786	0.781915	0.705882	0.956989	0.727273	0.759259	0.791667	0.849558	0.883838	0.817391	0.833333	0.32	0.901786	0.661905	0.909091	0.813953	0.808081	0.859649	0.776316	0.92	0.778947	0.896714
11:40431181	0.452297	0.689394	0.768924	0.578635	0.668	0.723735	0.736041	0.476987	0.632353	0.856	0.812183	0.770161	0.731225	0.48731	0.658915	0.817814	0.64257	0.789916	0.859316	0.602041	0.676829	0.752174	0.699029	0.66	0.605691	0.779006	0.586716	0.734597	0.773381	0.714286	0.685279	0.741935	0.779006	0.793814	0.697436	0.728448	0.760638	0.922414	0.828571	0.673575	0.583643	0.791519	0.701389	0.765625	0.701754	0.458904	0.641026	0.5	0.782772
11:40431203	0.974286	0.953405	0.948718	0.972431	0.968153	0.977591	0.943548	0.960133	0.943262	0.974277	0.981343	0.971246	0.9653	0.976096	0.965616	0.954693	0.79	0.964664	0.974522	0.98513	0.963303	0.971326	0.978022	0.965409	0.958824	0.953488	0.98503	0.977358	0.955224	0.97377	0.961686	1	0.969828	0.965217	0.961977	0.97973	0.97619	1	0.95122	0.958506	0.973988	0.880952	0.984043	0.975	0.978648	0.979167	0.979167	0.962441	0.972477
11:40431219	0.959698	0.972477	0.948424	0.980435	0.96875	0.97852	0.972881	0.990654	0.966759	0.975207	0.980707	0.972067	0.979112	0.989933	0.9801	0.980057	0.869444	0.965517	0.972973	0.990476	0.96337	0.952381	0.965909	0.977011	0.983373	0.968652	0.962162	0.967164	0.973118	0.95614	0.970779	0.964286	0.959559	0.950758	0.980456	0.975904	0.975439	1	0.957447	0.974359	0.980337	0.97644	0.966507	0.970909	0.98	0.971311	0.96	0.970954	0.981333
11:40431221	0.97284	0.944615	0.941989	0.970021	0.983425	0.985816	0.973597	0.97546	0.953168	0.964384	0.980645	0.969613	0.974425	0.961039	0.985437	0.980663	0.867769	0.948012	0.978208	0.968847	0.956364	0.967456	0.974576	0.965616	0.990588	0.978328	0.96477	0.95858	0.975676	0.980057	0.970874	0.963636	0.989209	0.95539	0.977707	0.968872	0.958333	0.992806	1	0.974026	0.966851	0.994832	0.981982	0.964286	0.98366	0.978261	0.959184	0.983402	0.984416
11:40431236	0.949002	0.965608	0.940092	0.870334	0.944712	0.984934	0.898844	0.975543	0.951574	0.95082	0.962366	0.948529	0.94508	0.977612	0.924107	0.936869	0.863415	0.95122	0.947598	0.966292	0.941718	0.972973	0.949622	0.96063	0.915811	0.934343	0.912621	0.947644	0.934146	0.948052	0.952514	0.936508	0.950166	0.946844	0.972222	0.929078	0.925926	0.94702	0.921569	0.928767	0.958537	0.949881	0.968627	0.95114	0.972527	0.973451	0.942308	0.885135	0.934625
11:40431252	0.979879	0.979167	0.973451	0.97891	0.955457	0.984127	0.958442	0.962138	0.955947	0.970817	0.985222	0.975556	0.935685	0.977117	0.981405	0.937343	0.885906	0.955556	0.975659	0.971722	0.967213	0.959427	0.975824	0.98063	0.96332	0.976581	0.960613	0.965517	0.979381	0.969194	0.981912	0.954545	0.968153	0.959752	0.944584	0.960656	0.954416	0.987013	0.982143	0.974555	0.987923	0.977221	0.969388	0.973373	0.970732	0.962466	0.981481	0.955414	0.891593
11:40431266	0.953908	0.960089	0.943311	0.975439	0.94023	0.978947	0.941463	0.945701	0.963964	0.960552	0.944578	0.971366	0.91841	0.946667	0.964803	0.969925	0.879386	0.9275	0.987903	0.955112	0.927614	0.940741	0.970085	0.955224	0.965583	0.963387	0.946067	0.945205	0.963362	0.954869	0.963592	0.953125	0.967949	0.967456	0.955446	0.947658	0.960563	0.972414	0.907407	0.973545	0.971223	0.933333	0.952055	0.952941	0.873096	0.964865	0.96	0.960912	0.895299
11:40431268	0.962963	0.976905	0.966427	0.947842	0.92	0.969912	0.962687	0.969555	0.954545	0.965517	0.96	0.878378	0.938865	0.963387	0.966102	0.964194	0.85906	0.938338	0.887097	0.956853	0.952113	0.95443	0.960954	0.953728	0.970646	0.992941	0.974419	0.962085	0.982495	0.934466	0.9725	0.9375	0.957237	0.917431	0.946154	0.931034	0.963068	0.910828	0.94	0.957447	0.910843	0.967213	0.958621	0.97006	0.930667	0.971831	0.957447	0.963576	0.926882
11:40431270	0.951681	0.939675	0.960784	0.969466	0.952141	0.978102	0.96	0.963855	0.957845	0.968685	0.961538	0.963387	0.953846	0.96	0.96087	0.930851	0.865429	0.969101	0.971047	0.963351	0.959302	0.96875	0.971047	0.965608	0.974104	0.955294	0.957245	0.956731	0.940529	0.969849	0.948586	0.95082	0.962457	0.961039	0.943299	0.957958	0.947522	0.959184	0.979592	0.958904	0.908189	0.963504	0.968531	0.95092	0.921409	0.980114	1	0.976109	0.912664
11:40431283	0.912736	0.934247	0.929577	0.94	0.924198	0.961771	0.91092	0.954416	0.945455	0.938967	0.931548	0.952381	0.9425	0.948787	0.961446	0.934783	0.830556	0.911475	0.930769	0.94306	0.909396	0.909639	0.919708	0.930693	0.941964	0.933687	0.945055	0.95493	0.924157	0.923529	0.945087	0.956522	0.952191	0.932143	0.954819	0.908772	0.940199	0.924812	0.95	0.919355	0.92284	0.919668	0.952381	0.959866	0.914894	0.953271	0.97561	0.914634	0.882834
11:40431285	0.895939	0.933908	0.942029	0.960648	0.950769	0.94877	0.965944	0.943114	0.962617	0.871046	0.946708	0.953079	0.948586	0.957265	0.985149	0.940397	0.846591	0.964286	0.975342	0.966165	0.939286	0.946708	0.956072	0.968531	0.943925	0.952514	0.943396	0.945245	0.973134	0.948795	0.950147	0.952381	0.954733	0.97048	0.937107	0.972656	0.955631	0.992481	0.973684	0.973154	0.957237	0.95549	0.942149	0.938144	0.945513	0.93949	0.925	0.965812	0.911429
11:40489597	0.726984	0.80888	0.847985	0.745342	0.836088	0.818325	0.794483	0.797428	0.78042	0.861775	0.940187	0.786936	0.810893	0.744966	0.824841	0.845	0.800333	0.850446	0.856881	0.850932	0.820041	0.844884	0.719626	0.779772	0.832734	0.885609	0.820561	0.908419	0.848875	0.844444	0.813525	0.923077	0.858369	0.804651	0.844789	0.823028	0.914153	0.823529	0.262136	0.787594	0.871456	0.840067	0.87191	0.854922	0.823183	0.792233	0.919355	0.807018	0.8663
11:40489641	0.909091	0.951987	0.92587	0.910015	0.92623	0.922272	0.949622	0.888889	0.92	0.949853	0.893411	0.928047	0.942611	0.900151	0.932568	0.940032	0.910638	0.943289	0.938253	0.927817	0.933227	0.939542	0.923631	0.927966	0.93705	0.922948	0.938333	0.885981	0.945402	0.922697	0.893039	0.987342	0.945386	0.938069	0.906489	0.93	0.952107	0.940299	0.397059	0.928196	0.895385	0.953411	0.908273	0.956916	0.917949	0.86745	0.981818	0.911162	0.883573
11:40489652	0.805755	0.92517	0.889197	0.881766	0.903456	0.937313	0.92176	0.918797	0.923529	0.927083	0.911765	0.93921	0.934358	0.901146	0.908078	0.944625	0.921598	0.922807	0.893964	0.935702	0.913738	0.921418	0.92	0.858806	0.878307	0.966851	0.922581	0.898406	0.911411	0.912308	0.906303	1	0.945355	0.925134	0.903409	0.892562	0.930783	0.942029	0.854839	0.903743	0.922456	0.927302	0.880911	0.957173	0.868852	0.803853	1	0.894068	0.929712
11:40489676	0.785412	0.898625	0.869305	0.878415	0.899646	0.852573	0.853659	0.807636	0.829876	0.89533	0.873214	0.840845	0.872077	0.799712	0.878359	0.805281	0.754458	0.851485	0.80609	0.882353	0.834146	0.845238	0.849508	0.851801	0.81362	0.905123	0.851675	0.91573	0.867153	0.799697	0.811075	0.75	0.879342	0.876736	0.759082	0.875	0.887125	0.887324	0.907692	0.873346	0.857997	0.888333	0.82735	0.845992	0.828267	0.773551	0.926471	0.804183	0.845048
11:40964734	0.542601	0.77027	0.872848	0.778646	0.899204	0.812245	0.842399	0.662757	0.71151	0.771382	0.83619	0.759531	0.756614	0.567073	0.824713	0.731993	0.559567	0.881706	0.817875	0.807143	0.79682	0.546311	0.754019	0.768621	0.831193	0.751773	0.896296	0.694754	0.785915	0.837209	0.589606	0.791667	0.827458	0.941292	0.626168	0.847985	0.754209	0.816327	0.763441	0.807985	0.769841	0.78374	0.728324	0.714	0.677909	0.595057	0.561644	0.777778	0.872945
11:41216194	0.750649	0.838057	0.885417	0.85	0.876676	0.902439	0.865789	0.733553	0.787342	0.927602	0.848214	0.866841	0.830645	0.764479	0.831658	0.922727	0.734483	0.913265	0.924444	0.900943	0.865	0.815385	0.852535	0.778736	0.809524	0.931217	0.890476	0.803571	0.837017	0.830986	0.733333	0.823529	0.863971	0.883117	0.666667	0.952381	0.817308	0.928571	0.809524	0.857143	0.78125	0.855769	0.886179	0.805556	0.821277	0.794737	0.875	0.856287	0.877095
11:41216215	0.708229	0.702929	0.869792	0.818182	0.869565	0.823529	0.803714	0.769231	0.757812	0.872642	0.843049	0.759669	0.754054	0.708171	0.818182	0.901408	0.731959	0.882051	0.866972	0.906542	0.863158	0.756863	0.788018	0.799435	0.741935	0.882979	0.870813	0.825279	0.782369	0.835681	0.606742	0.823529	0.774074	0.882353	0.662162	0.902439	0.845455	0.758621	0.8	0.853333	0.727273	0.843854	0.848361	0.75	0.777293	0.666667	0.6	0.755952	0.806818
11:41219936	0.867925	0.760626	0.835897	0.810547	0.857447	0.809955	0.74023	0.905618	0.822695	0.897436	0.945245	0.824834	0.895257	0.915691	0.788546	0.915301	0.878963	0.700893	0.900249	0.795567	0.741573	0.875536	0.840278	0.795812	0.814255	0.955556	0.756696	0.930693	0.893574	0.879518	0.823096	0.868421	0.800587	0.79868	0.846608	0.830882	0.931429	0.818182	0.933333	0.775449	0.810089	0.755102	0.827338	0.838384	0.822384	0.816199	0.666667	0.86533	0.819444
11:41248788	0.884615	0.949091	0.863874	0.78553	0.861871	0.887097	0.881579	0.921348	0.87965	0.940397	0.856	0.876812	0.875371	0.951841	0.82963	0.807143	0.888579	0.930657	0.96875	0.898551	0.870036	0.928367	0.902098	0.894632	0.916968	0.884758	0.858407	0.837121	0.915633	0.940741	0.916914	0.813953	0.879581	0.787671	0.990566	0.637931	0.920354	1	0.675	0.901274	0.917391	0.852941	0.960265	0.942029	0.864952	0.910714	1	0.897887	0.898148
11:41408194	0.882883	0.885204	0.88491	0.901042	0.886022	0.908416	0.900901	0.902985	0.886473	0.905488	0.925208	0.863271	0.816489	0.901734	0.874419	0.888158	0.869281	0.928144	0.906977	0.884375	0.883871	0.922156	0.905149	0.845455	0.914729	0.936306	0.88642	0.90678	0.828729	0.822102	0.865337	0.894737	0.876963	0.876543	0.910145	0.916388	0.92163	0.608696	0.952381	0.895706	0.867508	0.881657	0.893372	0.897196	0.906699	0.802198	0.888889	0.875	0.880682
11:41748551	0.833676	0.745946	0.71729	0.77551	0.799595	0.791563	0.847191	0.854209	0.819066	0.867987	0.865546	0.813131	0.809935	0.832099	0.784653	0.777419	0.895216	0.754617	0.86618	0.821818	0.831395	0.861333	0.779487	0.843902	0.743243	0.83558	0.791878	0.81441	0.785867	0.808451	0.787634	0.888889	0.846966	0.715278	0.87988	0.791096	0.79697	0.907895	0.642857	0.804878	0.865934	0.822034	0.825397	0.840256	0.772871	0.823718	0.903226	0.781711	0.793296
11:42036941	0.956081	0.970297	0.922222	0.971429	0.93578	0.937716	0.907051	0.945255	0.958564	0.970684	0.964286	0.951311	0.944118	0.920139	0.931373	0.939799	0.938931	0.942953	0.930556	0.967262	0.938462	0.965385	0.939103	0.976027	0.942177	0.966777	0.930723	0.960396	0.898734	0.966443	0.947214	0.956522	0.959459	0.891667	0.954178	0.92233	0.965517	0.8	0.95	0.951311	0.944853	0.963115	0.937198	0.950382	0.948097	0.961864	0.921053	0.948598	0.963576
11:42036943	0.938111	0.954839	0.915751	0.933673	0.921739	0.959596	0.900302	0.94386	0.944297	0.961661	0.957295	0.967742	0.957143	0.965278	0.952077	0.967105	0.966165	0.949833	0.958042	0.964179	0.940299	0.937037	0.94586	0.946844	0.97619	0.970588	0.937126	0.970684	0.935583	0.95082	0.962751	1	0.960177	0.95279	0.975806	0.942857	0.914676	0.944444	0.952381	0.920578	0.982014	0.955645	0.953271	0.969925	0.925424	0.941423	0.974359	0.972093	0.942122
11:42036945	0.907407	0.954693	0.913669	0.944444	0.903581	0.916667	0.934911	0.944828	0.953125	0.890909	0.943662	0.92069	0.882834	0.939394	0.925234	0.911475	0.911032	0.958065	0.938356	0.944118	0.95941	0.935484	0.92429	0.923323	0.983444	0.92233	0.938596	0.957792	0.901786	0.977199	0.929972	1	0.898734	0.918367	0.946524	0.916667	0.891447	0.972222	0.913043	0.896907	0.971326	0.870722	0.922018	0.959108	0.911765	0.95102	0.95	0.959459	0.922581
11:42036960	0.95977	0.95	0.940141	0.920596	0.96401	0.944262	0.954907	0.954984	0.961446	0.952239	0.955172	0.944099	0.969543	0.972393	0.946429	0.97377	0.976351	0.933754	0.946488	0.962428	0.956835	0.950617	0.969605	0.959569	0.970968	0.952077	0.945087	0.958065	0.960784	0.974441	0.961433	0.979592	0.951417	0.927711	0.962162	0.938053	0.953488	1	0.875	0.922118	0.961783	0.964789	0.893805	0.937269	0.965625	0.935223	1	0.933921	0.961661
11:42036968	0.968116	0.962617	0.946996	0.949875	0.971576	0.970874	0.942559	0.942122	0.970516	0.97006	0.97931	0.96519	0.972081	0.969231	0.975385	0.967742	0.979381	0.977419	0.962963	0.971014	0.952206	0.876543	0.978659	0.970027	0.983607	0.971429	0.973054	0.964968	0.971989	0.965625	0.947945	0.959184	0.966527	0.95122	0.984085	0.977578	0.95	0.972222	0.913043	0.948485	0.961165	0.961268	0.973913	0.97026	0.981013	0.970464	0.97619	0.991228	0.961661
11:42036970	0.982301	0.978125	0.942238	0.975248	0.98153	0.96732	0.981081	0.963211	0.9725	0.981763	0.975524	0.96129	0.976623	0.963415	0.972136	0.967742	0.97048	0.977707	0.976351	0.982249	0.945255	0.955414	0.965517	0.977273	0.973941	0.968254	0.960961	0.954984	0.976945	0.981191	0.949721	1	0.982684	0.977528	0.983827	0.973094	0.963333	0.970588	0.956522	0.972136	0.987013	0.970803	0.977679	0.984791	0.981013	0.965517	1	0.982533	0.981013
11:42208937	0.795276	0.811828	0.878505	0.853081	0.8357	0.842482	0.832143	0.806236	0.815884	0.877246	0.860051	0.803181	0.853119	0.823647	0.849387	0.899425	0.797826	0.817694	0.880814	0.82029	0.861972	0.878553	0.769231	0.830645	0.799505	0.826972	0.827195	0.803618	0.853383	0.833766	0.761538	0.722222	0.863291	0.848797	0.847953	0.79771	0.886905	0.931034	0.857143	0.818898	0.776382	0.88425	0.865443	0.856115	0.838791	0.854167	0.780488	0.818519	0.846154
11:42407596	0.266112	0.510204	0.459821	0.515101	0.633833	0.563193	0.501149	0.416667	0.370937	0.696386	0.641089	0.557734	0.509719	0.26572	0.595289	0.559908	0.259259	0.649038	0.639798	0.501241	0.649383	0.40553	0.542416	0.546419	0.523207	0.581395	0.632794	0.604167	0.598575	0.558499	0.293532	0.380952	0.591133	0.703927	0.479381	0.536313	0.563422	0.589744	0.282051	0.573209	0.57072	0.58216	0.503472	0.505405	0.408108	0.320242	0.442857	0.429091	0.562648
11:42407693	0.83237	0.869955	0.807487	0.859729	0.884259	0.810256	0.915344	0.877095	0.818182	0.857143	0.927778	0.879121	0.84689	0.869565	0.849711	0.746269	0.75817	0.867647	0.87027	0.769663	0.781609	0.794286	0.863309	0.909605	0.878378	0.885572	0.845411	0.903226	0.892308	0.944444	0.797753	0.725	0.906736	0.917241	0.738372	0.883978	0.855932	0.586207	0.852941	0.834395	0.862745	0.858639	0.847458	0.73913	0.813253	0.788991	0.757576	0.77305	0.829114
11:42587551	0.910675	0.919753	0.934896	0.869863	0.957965	0.907652	0.825328	0.868613	0.91042	0.920732	0.966759	0.951613	0.953975	0.905371	0.945263	0.963636	0.79405	0.919162	0.871951	0.932907	0.933962	0.966518	0.936111	0.912651	0.905956	0.87027	0.924812	0.932515	0.899038	0.923684	0.93865	0.966667	0.949153	0.962264	0.927614	0.78852	0.793478	0.911765	0.96875	0.918819	0.929319	0.911765	0.907143	0.803636	0.856	0.965278	1	0.903448	0.954023
11:42756042	0.899721	0.811111	0.886486	0.915825	0.872832	0.85446	0.905325	0.937304	0.911315	0.914286	0.911504	0.828	0.934307	0.914798	0.902367	0.886139	0.948413	0.842342	0.917293	0.805128	0.939086	0.925325	0.862348	0.898113	0.825137	0.917073	0.84898	0.927039	0.861953	0.866397	0.888298	1	0.905512	0.895522	0.936585	0.752874	0.923695	0.882353	0.964286	0.825112	0.906627	0.711864	0.888889	0.905983	0.924812	0.897959	0.894737	0.833333	0.91
11:42974796	0.97411	0.946746	0.963415	0.993103	0.981343	0.94382	0.970085	0.988593	0.972727	0.979592	0.98125	0.977778	0.972332	0.969178	0.974603	0.968553	0.978355	1	0.978723	0.961864	0.985149	0.991279	0.981595	0.972973	0.980392	0.95302	0.96988	0.969466	0.97417	0.968182	0.949153	1	0.96789	0.971223	0.934959	0.99187	0.951613	1	0.827586	0.988827	0.991379	0.978355	0.994924	0.961538	0.974545	0.97037	1	0.992481	0.993789
11:42974812	0.983333	0.978836	0.963158	0.963415	0.971338	0.962963	0.963768	0.985075	0.97416	0.967593	0.982558	0.969595	0.979798	0.97205	0.985612	0.976331	0.99639	0.972222	0.99375	0.984127	1	0.986559	0.912568	0.979747	0.969697	0.982143	0.967742	0.895425	0.978193	0.983607	0.981618	0.944444	0.964286	1	0.985401	0.989362	0.963504	1	1	0.966184	0.976	0.977444	0.978261	0.978571	0.973214	0.967105	1	0.976744	0.98324
11:42974816	0.975806	0.940594	0.959596	0.965318	0.973054	0.788079	0.989583	0.980057	0.926829	0.982759	0.988372	0.962025	0.944099	0.979769	0.953917	0.930636	0.989865	0.942982	0.975758	0.954198	0.972332	0.990499	0.951351	0.972362	0.971098	0.954802	0.979592	0.899371	0.947214	0.976096	0.973978	0.972222	0.936567	0.987261	0.986014	0.742268	0.978571	1	0.9	0.943925	0.954545	0.892857	0.957265	0.993056	0.980057	0.967949	0.913043	0.977778	0.961957
11:42974839	0.949519	0.933649	0.974468	0.973262	0.962529	0.971338	0.951923	0.950685	0.982262	0.956897	0.988764	0.960486	0.947802	0.954907	0.959432	0.967742	0.965079	0.94898	0.94152	0.824818	0.968254	0.954327	0.984043	0.96934	0.983696	0.954802	0.964103	0.907975	0.910714	0.953668	0.977049	1	0.976744	0.876543	0.967105	0.954315	0.971631	0.961538	0.966667	0.938596	0.955224	0.929766	0.969811	0.974026	0.960106	0.968354	0.96	0.944444	0.989189
11:43016966	0.810985	0.593985	0.625	0.795764	0.76461	0.678694	0.657238	0.806452	0.721481	0.71131	0.834971	0.780967	0.746503	0.730453	0.7	0.767981	0.677122	0.724194	0.820463	0.679739	0.711462	0.74761	0.715686	0.74856	0.7075	0.755605	0.696721	0.772313	0.679359	0.716846	0.669834	0.90625	0.873394	0.659574	0.748454	0.724747	0.827586	0.805556	0.607143	0.663139	0.843902	0.706458	0.670455	0.724638	0.797131	0.788204	0.822222	0.779255	0.720792
11:43208792	0.949153	0.946581	0.933174	0.90297	0.817797	0.91129	0.931116	0.923077	0.967254	0.978328	0.933884	0.887179	0.927928	0.929412	0.950673	0.939799	0.942857	0.796438	0.867647	0.943205	0.831683	0.940568	0.927954	0.90625	0.899497	0.915567	0.901493	0.877493	0.885986	0.85623	0.907643	0.95082	0.864078	0.977157	0.923345	0.90942	0.920103	0.857143	1	0.869732	0.956522	0.911528	0.930514	0.900356	0.931232	0.92446	0.78125	0.8	0.917143
11:43208804	0.964509	0.978648	0.830116	0.956446	0.91844	0.902309	0.946612	0.971111	0.967033	0.949367	0.922879	0.915074	0.934944	0.956262	0.975472	0.957507	0.957746	0.947154	0.892925	0.950178	0.958874	0.960954	0.950649	0.944444	0.925439	0.959746	0.937662	0.950904	0.905433	0.960784	0.930052	0.983871	0.948148	0.978102	0.929775	0.967532	0.961995	0.977273	1	0.945619	0.854875	0.942529	0.939791	0.930159	0.971014	0.941828	0.938776	0.877076	0.856784
11:43208841	0.982558	0.986159	0.986513	0.973899	0.97527	0.958569	0.962477	0.989496	0.944341	0.97066	0.974425	0.947368	0.973597	0.956364	0.977312	0.935484	0.981557	0.962672	0.981096	0.984238	0.993617	0.974659	0.949622	0.98022	0.941423	0.94877	0.955335	0.964736	0.959927	0.982927	0.957014	0.983333	0.945534	0.953883	0.967914	0.943038	0.948598	1	0.98	0.983287	0.961373	0.981053	0.980687	0.99026	0.978858	0.984169	0.896552	0.943522	0.978673
11:43208844	0.953935	0.959322	0.847328	0.972177	0.958841	0.956767	0.947664	0.960334	0.962963	0.971154	0.964824	0.943739	0.953074	0.933078	0.961938	0.960422	0.979466	0.958904	0.977401	0.970588	0.961702	0.966862	0.964824	0.969499	0.961702	0.960986	0.955665	0.925373	0.949821	0.965854	0.964206	0.951613	0.918455	0.956204	0.933155	0.955975	0.965035	0.977778	0.9375	0.916667	0.948718	0.942029	0.969432	0.97411	0.962887	0.92987	0.982759	0.892157	0.948837
11:43216746	0.93254	0.865285	0.89243	0.845494	0.863014	0.840796	0.906863	0.936893	0.918919	0.854271	0.843137	0.753623	0.861004	0.924324	0.801843	0.915254	0.929412	0.84	0.863971	0.831522	0.75	0.933333	0.895652	0.88172	0.899471	0.902439	0.854077	0.808943	0.791111	0.862903	0.887255	1	0.867647	0.603922	0.892241	0.860465	0.867089	0.92	0.96875	0.848485	0.889447	0.827907	0.884848	0.930041	0.82199	0.916279	0.764706	0.815789	0.864865
11:43216802	0.94898	0.966102	0.916318	0.958874	0.929577	0.953079	0.929664	0.976401	0.915691	0.960123	0.93985	0.905325	0.959732	0.991071	0.950739	0.94702	0.974212	0.921717	0.968599	0.941781	0.944444	0.96788	0.959494	0.957377	0.96	0.953757	0.947514	0.925501	0.926027	0.944954	0.948864	0.958333	0.958333	0.685714	0.978659	0.900826	0.931655	0.893617	0.97619	0.940678	0.931646	0.928571	0.982394	0.962644	0.963483	0.956772	0.9375	0.948097	0.975069
11:43216820	0.959716	0.95	0.946955	0.93501	0.941176	0.942363	0.950581	0.964384	0.951648	0.949704	0.94052	0.972826	0.951681	0.977654	0.963883	0.984326	0.97486	0.936275	0.965	0.970199	0.942786	0.977867	0.979798	0.963746	0.921824	0.974432	0.970109	0.965318	0.96401	0.98627	0.9375	0.959184	0.979592	0.917098	0.970803	0.824176	0.950355	0.981132	0.886364	0.975104	0.952261	0.954054	0.956667	0.961652	0.986667	0.974719	0.971429	0.972603	0.951482
11:43216824	0.902613	0.89011	0.805882	0.766316	0.828418	0.78098	0.774194	0.897222	0.861842	0.772455	0.817829	0.848238	0.830508	0.916435	0.802721	0.873016	0.912181	0.804124	0.757946	0.846154	0.763547	0.880597	0.8425	0.847761	0.819936	0.866667	0.821138	0.766764	0.825641	0.828767	0.894118	0.957447	0.888889	0.578947	0.935018	0.76338	0.803636	0.859649	0.697674	0.776371	0.804071	0.830137	0.869128	0.906706	0.892183	0.940845	0.828571	0.859589	0.848238
11:43218237	0.951724	0.943662	0.974453	0.985348	0.962199	0.954268	0.963899	0.956044	0.974227	0.95539	0.978992	0.973988	0.95873	0.938567	0.957447	0.98366	0.940351	0.979021	0.971609	0.979167	0.969595	0.966887	0.980392	0.961538	0.959596	0.968872	0.935154	0.992032	0.977124	0.944262	0.955882	0.928571	0.970199	0.977695	0.953571	0.980695	0.970954	1	1	0.974545	0.961672	0.969349	0.983051	0.94382	0.967033	0.978378	0.962963	0.983957	0.954955
11:43218267	0.973684	0.977564	0.968051	0.976109	0.950139	0.966292	0.975155	0.972136	0.973626	0.981073	0.943775	0.963054	0.968571	0.966574	0.967552	0.978462	0.977419	0.945652	0.978916	0.992509	0.973134	0.951841	0.955224	0.982405	0.9653	0.986301	0.996825	0.973684	0.962536	0.97076	0.965944	1	0.987768	0.988722	0.975694	0.974638	0.958333	0.964286	0.925926	0.967846	0.924837	0.959044	0.977778	0.992218	0.974441	0.984848	0.967742	0.985437	0.961207
11:43218277	0.981651	0.980519	0.97351	0.972414	0.973837	0.961165	0.96587	0.973684	0.979167	0.990196	0.983936	0.975342	0.972393	0.962644	0.95107	0.990683	0.934545	0.944238	0.989655	0.980392	0.981595	0.977124	0.98513	0.981481	0.984227	0.996564	0.974603	0.961686	0.975	0.984709	0.954098	0.90625	0.977636	0.953668	0.978417	0.844444	0.972112	1	0.92	0.962329	0.973244	0.967153	0.971429	0.967347	0.942177	0.969072	0.923077	0.94	0.951111
11:43218286	0.914474	0.951049	0.968858	0.928839	0.983974	0.930556	0.955556	0.970909	0.951338	0.939597	0.905172	0.965015	0.952542	0.959877	0.94863	0.966777	0.937759	0.945607	0.956349	0.922764	0.95098	0.937931	0.972332	0.960265	0.97619	0.971223	0.951389	0.947581	0.938983	0.953333	0.948339	0.928571	0.965398	0.970085	0.955056	0.819923	0.966102	0.9	0.954545	0.948718	0.968641	0.983806	0.91623	0.961864	0.943396	0.929348	0.956522	0.95	0.929245
11:43301464	0.785498	0.569565	0.655172	0.59919	0.52795	0.719388	0.574324	0.819444	0.789137	0.581152	0.708791	0.411067	0.597973	0.804428	0.671815	0.454148	0.830275	0.539216	0.393701	0.602804	0.631336	0.752475	0.68	0.654472	0.516746	0.639831	0.615063	0.556017	0.590226	0.556213	0.724265	0.857143	0.461883	0.578947	0.769231	0.596026	0.463687	0.65625	0.708333	0.766055	0.696035	0.444444	0.364865	0.521739	0.824427	0.635088	0.679245	0.470588	0.633721
11:43301482	0.852041	0.749049	0.845324	0.753333	0.692308	0.850746	0.836461	0.876448	0.94026	0.803509	0.832512	0.653846	0.735043	0.898462	0.816514	0.676806	0.914498	0.73622	0.587248	0.727642	0.867769	0.887906	0.834123	0.844068	0.733068	0.868687	0.745928	0.659341	0.740741	0.766355	0.87987	0.912281	0.675573	0.824074	0.78673	0.710383	0.597345	0.763158	0.888889	0.90146	0.830709	0.758842	0.757085	0.689119	0.886288	0.854938	0.912281	0.642857	0.766355
11:43302198	0.857143	0.715945	0.631336	0.714692	0.680131	0.691959	0.712276	0.813926	0.807617	0.777333	0.88716	0.702915	0.686761	0.899654	0.744352	0.853691	0.791045	0.638452	0.846377	0.754412	0.591837	0.799502	0.764633	0.720991	0.71835	0.805634	0.61758	0.826215	0.714456	0.738478	0.773869	0.869565	0.846154	0.768992	0.803995	0.693084	0.848033	0.689189	0.52	0.775424	0.716867	0.629583	0.718407	0.775583	0.834225	0.857916	0.874251	0.753521	0.634207
11:43302212	0.841509	0.660773	0.622581	0.770524	0.606557	0.607821	0.663043	0.808458	0.785563	0.703504	0.801779	0.715802	0.66375	0.894103	0.732748	0.857895	0.808454	0.523057	0.767442	0.721574	0.618986	0.801075	0.705536	0.633638	0.683333	0.820257	0.560091	0.808383	0.717587	0.730034	0.796143	0.961538	0.80203	0.676236	0.802253	0.669683	0.878661	0.493151	0.550725	0.779434	0.683582	0.644444	0.72549	0.718531	0.807314	0.75419	0.304636	0.697543	0.602258
11:43302225	0.891243	0.742188	0.686207	0.73123	0.70412	0.658131	0.714286	0.847203	0.781214	0.740634	0.855114	0.739659	0.666229	0.901427	0.778592	0.85907	0.828411	0.621257	0.828125	0.800926	0.660407	0.827195	0.798693	0.649017	0.770833	0.83308	0.707317	0.833882	0.793056	0.840098	0.827586	0.965517	0.83659	0.712204	0.803385	0.739062	0.869173	0.689189	0.57377	0.826498	0.726829	0.634223	0.745847	0.762712	0.858679	0.840502	0.887324	0.763158	0.682893
11:43302248	0.724771	0.533333	0.39625	0.581622	0.411932	0.549925	0.471103	0.684124	0.575221	0.42953	0.647249	0.504648	0.464183	0.705539	0.511036	0.669596	0.7017	0.415652	0.584639	0.610032	0.472628	0.672387	0.55969	0.345576	0.487461	0.490694	0.488987	0.661261	0.611842	0.617571	0.612416	0.735294	0.589981	0.567568	0.612069	0.36755	0.622575	0.460526	0.366667	0.574692	0.522411	0.411263	0.471831	0.502183	0.610368	0.647059	0.728	0.438257	0.359467
11:43302272	0.831871	0.613162	0.573248	0.622912	0.608011	0.606159	0.575042	0.781609	0.724543	0.586265	0.775338	0.574315	0.608187	0.898574	0.620746	0.764378	0.807099	0.549618	0.737024	0.686985	0.574919	0.768212	0.665041	0.45628	0.641304	0.731749	0.584142	0.79925	0.713592	0.714961	0.745656	0.878049	0.772973	0.606593	0.766372	0.595281	0.754319	0.632184	0.559322	0.728137	0.616393	0.462687	0.685606	0.679814	0.729776	0.791762	0.882883	0.633005	0.535191
11:43302340	0.748945	0.536817	0.613462	0.620339	0.525591	0.528708	0.562347	0.748201	0.737548	0.559494	0.710648	0.527831	0.573705	0.830065	0.607059	0.750649	0.77458	0.565826	0.622642	0.61461	0.579909	0.697436	0.62069	0.492337	0.582022	0.690418	0.638826	0.69496	0.631944	0.67191	0.665188	0.692308	0.773399	0.645833	0.737624	0.452607	0.777778	0.711864	0.564103	0.596091	0.619165	0.479612	0.663342	0.569444	0.692506	0.809211	0.722222	0.666667	0.514583
11:43302350	0.590571	0.420588	0.439825	0.42449	0.426267	0.449704	0.353276	0.639205	0.561364	0.408696	0.510929	0.373853	0.392941	0.734908	0.420213	0.534743	0.637883	0.434505	0.465374	0.430723	0.477089	0.502976	0.477273	0.255365	0.428941	0.516224	0.436508	0.531561	0.509537	0.54	0.543956	0.75	0.484932	0.45614	0.539359	0.366667	0.659091	0.42	0.548387	0.513725	0.508333	0.346578	0.521614	0.445783	0.488024	0.60223	0.6	0.411017	0.377828
11:43309484	0.023333	0.01992	0.026059	0.032374	0.013793	0.027027	0.020151	0.0299	0.024658	0.046914	0.012658	0.020202	0.042636	0.020057	0.019943	0.038961	0.02719	0.035573	0.030303	0.015873	0.026954	0.016461	0.02518	0.010667	0.015831	0.015267	0.013636	0.027559	0.025723	0.019337	0.029155	0	0.042705	0.020339	0.075676	0.033333	0.022523	0.054795	0	0.034722	0.102881	0.005291	0.022642	0.013559	0.012195	0.028986	0	0.008511	0.031447
11:43309517	0.018957	0.038202	0.014363	0.06	0.085366	0.015126	0.011628	0.022495	0.024229	0.011765	0.00998	0.033333	0.057143	0.014754	0.025341	0.02716	0.01217	0.030181	0.008677	0.025445	0.006579	0.016296	0.013369	0.01259	0.059048	0.002525	0.057292	0.008909	0.072687	0.036398	0.021442	0	0.023585	0.045351	0.054313	0.02439	0.02	0	0	0.020455	0.015198	0.018367	0.031401	0.03252	0.015119	0.014737	0.035088	0.122667	0.012232
11:43309520	0.015453	0.011312	0.013746	0.006565	0.023634	0.010471	0.013645	0.012	0.012848	0.006601	0.003774	0.021472	0.051345	0.014634	0.003854	0.007895	0.006192	0.028302	0.008696	0.019802	0.009646	0.014205	0.018717	0.023339	0.003937	0.007576	0.005195	0.010823	0.00625	0.011091	0.007782	0.013333	0.015982	0.002469	0.015823	0.007673	0.027607	0	0	0.006865	0.002907	0.01833	0.005128	0.010582	0.010549	0.010373	0.033898	0.108108	0.008798
11:43309537	0.015595	0.003953	0.025437	0.044527	0.034237	0.004539	0.041516	0.017613	0.005515	0.024673	0.007233	0.064336	0.032534	0.014347	0.044925	0.019694	0.039936	0.039783	0.013592	0.019512	0.015038	0.059219	0.016129	0.02069	0.086643	0.07332	0.032189	0.01165	0.013566	0.036101	0.012281	0	0.047985	0.00625	0.018373	0.014218	0.052941	0.015504	0	0.023605	0.020833	0.039252	0.034014	0.008721	0.039711	0.011472	0	0.017073	0.034211
11:43309542	0.01165	0	0.006015	0.010582	0.027104	0.005935	0.001783	0.003968	0	0	0	0.011034	0.028961	0.004255	0.023923	0.002123	0.01129	0.008772	0	0.00241	0.005797	0.003901	0.018957	0.013468	0.058099	0.001905	0.004211	0	0.007619	0	0.001718	0	0.005758	0.002049	0.005115	0.025761	0.00277	0	0	0.002119	0.021277	0.028902	0.006897	0.014164	0.010471	0.003774	0	0.004728	0
11:43309546	0.011132	0.020599	0.006042	0.001698	0.024182	0.004451	0.005236	0	0	0.004093	0.001789	0.052139	0.034653	0.005571	0.020313	0.004107	0.00627	0.02773	0.00365	0.009132	0.013314	0.002681	0	0.005164	0.071057	0	0.006237	0.001912	0.001894	0.004854	0	0	0.013158	0.002008	0.002451	0.006834	0.016901	0.090909	0	0.021142	0.007874	0	0.002288	0.005571	0.001715	0.001855	0	0.004484	0.014925
11:43309553	0.013223	0.013115	0.023224	0.028443	0.015267	0.010899	0.010836	0	0.006299	0.003836	0	0.053086	0.025899	0	0.004317	0.003636	0.005857	0.012559	0	0.016598	0.002681	0.011084	0	0.001538	0.009375	0	0.009524	0.001684	0.003311	0.016492	0	0	0.003344	0	0.013304	0.031712	0.002353	0	0	0.015474	0.004751	0.018581	0.018553	0.103365	0.016	0.013378	0	0.001965	0.014706
11:43309556	0.00639	0.025357	0.047558	0.025714	0.010856	0.007843	0.008708	0	0.016393	0.011392	0	0.011737	0.016484	0.002372	0.020298	0.001761	0.008499	0.042169	0.001534	0.009524	0.001279	0.013761	0	0.017884	0.046802	0.027444	0.027125	0	0.01849	0.03267	0.007246	0	0.00678	0.003597	0.006289	0.006036	0	0	0.007463	0.01444	0.002155	0.006289	0.005367	0.036782	0.009132	0.00821	0	0.030075	0.004082
11:43309559	0.013953	0.033071	0.005115	0.005376	0.027913	0.009103	0.014556	0.001479	0.010234	0.033291	0.004992	0.0553	0.00271	0	0.012016	0.017857	0.01662	0.019449	0.004573	0.005792	0.01906	0.003421	0.001912	0.002911	0.009245	0	0.031022	0.001626	0.004525	0.021186	0.001435	0	0.016556	0	0	0.004049	0.002288	0	0	0.010695	0.034632	0.042276	0.010676	0.020833	0.004451	0	0	0.00565	0.021825
11:43309562	0.007587	0.00155	0.002532	0.005263	0.021127	0.00641	0.00565	0.004431	0.007072	0.017926	0	0.052273	0.012162	0.015784	0.005277	0.025729	0.004127	0.001621	0.004511	0.013158	0.020202	0.012088	0	0.011189	0.00753	0.001661	0.02139	0	0.005789	0.014706	0.002755	0	0	0.017212	0.007874	0.021782	0	0	0.014388	0.001715	0.018868	0.006329	0.02381	0.002247	0.009188	0	0	0.014493	0.015717
11:43309568	0.007072	0.004559	0.021765	0.01671	0.006969	0.0199	0.004005	0.002782	0.002688	0	0.009917	0.044324	0.016645	0.001098	0.010191	0.016722	0.00266	0.036566	0.005814	0.024955	0.003755	0.009356	0.001901	0.027174	0.050072	0.00311	0.006861	0	0.004172	0.009722	0.004043	0	0	0.018395	0.005758	0.005736	0.022371	0	0	0.022187	0.031315	0.0131	0.020934	0.004454	0.002915	0	0	0.011864	0.025974
11:43309572	0.012587	0.028744	0.028083	0.044872	0.023891	0.011307	0.013175	0.011189	0.02	0.00495	0.004902	0.045016	0.045455	0.006479	0.016497	0.0299	0	0.045669	0.001433	0.012324	0.003916	0.021717	0	0.029451	0.055319	0.004608	0.036269	0.001572	0.015027	0.041436	0.00534	0	0.0125	0.021739	0.013208	0.018484	0.011038	0.034965	0	0.012422	0.080412	0.020231	0.039557	0.008869	0.013043	0.062185	0	0.137993	0.018484
11:43309576	0.017021	0.040752	0.046914	0.025873	0.032143	0.064935	0.002639	0.001391	0.013423	0.001284	0	0.063616	0.015267	0.04918	0.011734	0.001669	0.006658	0.014308	0	0.012821	0.008032	0.07297	0.001898	0	0.074671	0	0.008621	0.016234	0.006775	0.008322	0.001355	0	0.001572	0.015355	0.005714	0.038023	0	0	0.037037	0.027864	0.008753	0.005865	0.030844	0.004975	0.01034	0.052189	0	0.096364	0.014706
11:43309579	0.007215	0.015552	0.002472	0.029831	0.013064	0.014031	0.002646	0	0	0.01731	0.006504	0.013559	0.00129	0.001088	0.005229	0.001669	0.016	0.011129	0.062215	0.019157	0.01328	0	0.011494	0	0.01013	0.00159	0.00519	0.011419	0.008021	0.011189	0.005384	0	0	0.022133	0.003906	0.013333	0	0	0	0.00312	0.006682	0.011817	0.012924	0.004975	0.007407	0.00363	0	0.001842	0.013133
11:43309584	0.007163	0.032209	0.00122	0.010101	0.004673	0.003774	0.003911	0.006935	0.009915	0.00134	0.001575	0.012698	0.016688	0.001083	0.002639	0.001647	0.004076	0.012559	0.001484	0.005505	0.001309	0.0074	0.003752	0.028947	0.023513	0.009217	0.005119	0.008117	0.006859	0.016901	0.001328	0	0.00156	0.023952	0	0.034951	0	0.035211	0.014599	0.012158	0.03132	0.004392	0.009662	0	0.02276	0.014414	0.022599	0.01087	0.00365
11:43309594	0.002976	0.001543	0.008152	0.010444	0.002554	0.00315	0.002878	0.007082	0.010043	0	0.001658	0.004651	0.01178	0.002286	0.004213	0.003419	0.008955	0.001582	0.006098	0	0.006173	0	0	0.010043	0.027027	0.019469	0	0	0.001408	0.004587	0.011173	0	0.010327	0.018648	0.003861	0.016241	0.011792	0	0	0.022831	0.004988	0.015106	0.004839	0.002817	0.022762	0.021544	0	0.02963	0.005515
11:43309603	0.001565	0.01913	0.009091	0.002688	0.010974	0.015595	0.001493	0.009972	0.001473	0.019174	0.005085	0.00625	0.016	0.016548	0	0.001845	0.026984	0.006745	0.004967	0.004	0.004902	0	0.010417	0.001553	0.034483	0.001842	0	0.003509	0.005698	0.008052	0.003008	0.04	0.003623	0.002421	0.007937	0	0.021277	0	0.052174	0.004717	0.00551	0.013953	0	0.002915	0.006192	0.01	0	0.015717	0.027881
11:43309843	0.012077	0.031662	0.015123	0.0138	0.017901	0.003594	0.006353	0.008024	0.007797	0.004396	0.007215	0.009955	0.008009	0.00184	0.004854	0.009688	0.00489	0.00765	0.00655	0.009597	0.03184	0.001747	0.005342	0.002774	0.02214	0.055612	0.010811	0.037615	0.007203	0.009174	0.018692	0.02451	0.007052	0.00885	0	0.003125	0.01889	0	0	0.01087	0.016899	0.012755	0	0.009472	0.003645	0.001364	0	0.012121	0.018722
11:43309847	0.005767	0.006676	0.007805	0.011294	0.013992	0.003697	0.005102	0.006924	0	0.004405	0.005174	0.001787	0.004556	0.001894	0.007042	0.003279	0.005974	0.015005	0.007865	0.000957	0.003534	0.001753	0.00431	0.001416	0.012361	0.007315	0.042129	0.000918	0.002381	0.001166	0.005308	0	0.005848	0.004561	0.011665	0.010955	0.002424	0	0	0.006793	0.035015	0.004908	0.002685	0.002774	0.016049	0.005089	0	0.074468	0
11:43309852	0.006726	0.01457	0.002887	0.004086	0.008786	0.031934	0.003774	0.006692	0.00385	0.006572	0.000742	0.025926	0.012717	0.009166	0.003429	0.002176	0.005708	0.003215	0.003363	0.007477	0.014019	0.001767	0.004338	0.013333	0.034772	0.009385	0.021368	0.003693	0.003567	0.022624	0	0.034247	0.007673	0.006889	0.008403	0.010937	0.010702	0	0	0.012	0.021627	0.004367	0.002516	0.006545	0.001227	0.001284	0	0.009146	0.007659
11:43309860	0.01464	0.008242	0.009569	0.01227	0.013535	0.004533	0.003788	0.010377	0.006598	0.009901	0.000723	0.012975	0.027618	0.00363	0.018605	0.006501	0.007991	0.010881	0.014525	0.056444	0.03184	0.007175	0.007743	0.014531	0.041045	0.004098	0.007392	0.004604	0.004779	0.01837	0.002058	0	0.007812	0.004449	0.005155	0.007429	0.003525	0	0.004167	0.005355	0.006816	0.007642	0.003641	0.007528	0.001189	0.006402	0.005435	0.074695	0.013319
11:43309870	0.015495	0.002841	0.045181	0.015974	0.005226	0.007449	0.006766	0.00779	0.002105	0.004848	0.025	0.005045	0.013253	0.004069	0	0.011983	0.015132	0.005631	0.002281	0.002844	0.032092	0.010368	0.002367	0	0.012594	0.007684	0.008919	0.003766	0.008827	0.010405	0.00464	0	0.001395	0.001133	0.001136	0.007825	0.003636	0	0	0.014205	0.005005	0.008168	0.001263	0.002591	0.003851	0	0.027273	0.034537	0.012586
11:43324107	0.799599	0.746073	0.756318	0.774373	0.679612	0.749231	0.734727	0.827451	0.911258	0.72549	0.769578	0.742331	0.634109	0.813043	0.752053	0.814645	0.858065	0.722603	0.709163	0.678988	0.76234	0.829222	0.845703	0.68107	0.677122	0.876268	0.79291	0.692562	0.711864	0.740614	0.784014	0.916667	0.667946	0.772222	0.841621	0.614481	0.826996	0.942529	0.481481	0.73374	0.733855	0.69403	0.711656	0.74739	0.852248	0.820399	0.960526	0.668293	0.842466
11:43324162	0.922207	0.941304	0.932394	0.887514	0.928471	0.926219	0.880559	0.958506	0.933019	0.957276	0.966752	0.923171	0.931871	0.951456	0.919643	0.918182	0.93149	0.930265	0.931138	0.864379	0.915052	0.947514	0.931142	0.899671	0.904984	0.933333	0.945372	0.891852	0.925033	0.879552	0.885677	0.979381	0.913793	0.958333	0.964174	0.883077	0.949429	0.813187	0.78125	0.923521	0.844985	0.867235	0.898698	0.905473	0.947586	0.932743	0.976471	0.912451	0.912857
11:43324226	0.824131	0.837383	0.817987	0.801997	0.761649	0.803279	0.863793	0.913628	0.783704	0.874214	0.901163	0.804422	0.818493	0.920082	0.843444	0.845972	0.858546	0.876168	0.891941	0.830645	0.874214	0.876155	0.877593	0.819071	0.792711	0.886105	0.782927	0.896341	0.897893	0.856851	0.755218	0.833333	0.85743	0.883838	0.906566	0.81268	0.861985	0.893617	0.785714	0.855711	0.840304	0.728374	0.761682	0.855	0.906198	0.896359	0.9375	0.866499	0.902913
11:43324257	0.951852	0.952137	0.950431	0.892508	0.91771	0.946215	0.946429	0.955857	0.975073	0.96994	0.961538	0.94373	0.958692	0.96587	0.949814	0.972789	0.960432	0.943694	0.958904	0.863436	0.899461	0.963542	0.88843	0.900463	0.942993	0.910588	0.913551	0.832692	0.967897	0.929134	0.933945	1	0.975352	0.905747	0.976804	0.937853	0.95098	1	0.882353	0.939922	0.966862	0.928808	0.855603	0.928962	0.971338	0.962766	0.964286	0.932432	0.965602
11:43324294	0.929006	0.91954	0.897436	0.874088	0.895146	0.947608	0.94247	0.974576	0.90378	0.910628	0.971649	0.939002	0.923868	0.95619	0.930279	0.960187	0.923251	0.949875	0.957965	0.931707	0.943026	0.931689	0.938776	0.939948	0.934509	0.930348	0.916031	0.952479	0.943907	0.935146	0.904863	1	0.892057	0.966346	0.990909	0.913183	0.944444	0.882353	0.931034	0.918415	0.951754	0.921397	0.850467	0.947853	0.923228	0.966867	0.92	0.921283	0.958763
11:43324302	0.908434	0.931264	0.884514	0.832998	0.895299	0.92233	0.883848	0.950355	0.91841	0.873016	0.906336	0.947475	0.922518	0.927505	0.92	0.903704	0.942257	0.89548	0.903302	0.882507	0.890558	0.894628	0.939241	0.900901	0.908587	0.957672	0.915761	0.923596	0.928118	0.897321	0.888626	0.9	0.957303	0.898964	0.916933	0.901515	0.931034	0.875	0.961538	0.920988	0.941038	0.833333	0.926036	0.948097	0.897025	0.911184	0.875	0.903427	0.922438
11:43325157	0.041885	0.022388	0.059211	0.012739	0.037895	0.016529	0.004662	0.041363	0.036072	0.051546	0	0.049875	0.022923	0.025157	0.024862	0.031915	0.019608	0.008403	0.087302	0	0	0.01897	0.021739	0.039867	0.111111	0.010526	0	0.025	0.012821	0.175258	0.043716	0.04	0.020896	0.024691	0.0125	0	0.016393	0.074074	0	0.014337	0.075	0.009153	0.014749	0.009615	0.036145	0.037037	0.058824	0.054054	0.017699
11:43325168	0.019185	0.014599	0.066225	0.02381	0.015444	0.00813	0.017021	0.004444	0.010601	0.05102	0	0.045767	0.013405	0.011538	0.014888	0.010101	0.004525	0	0.035714	0	0	0.02445	0.034783	0.009464	0.047059	0.035714	0.058824	0.034884	0.009259	0	0.007634	0	0.010899	0.032258	0.011905	0.018519	0.015625	0	0	0.009494	0	0.013333	0.022284	0.009174	0.016529	0.033058	0.063492	0.024691	0.016667
11:43325177	0.058252	0.021739	0.025641	0.034884	0.051724	0.033058	0.012146	0.006787	0.017212	0.113402	0.043103	0.036199	0.037234	0.020716	0.019465	0.028571	0.098253	0.044118	0	0.006536	0.012422	0.047733	0.016529	0.031056	0.081633	0.021978	0.056452	0.067416	0.013937	0.208696	0.039801	0.017241	0.018325	0.049505	0.023529	0.009174	0.072464	0.011111	0.034091	0.056537	0.022472	0.028698	0.024523	0.045045	0.048128	0.04878	0	0.085106	0.046154
11:43325213	0.072961	0.090426	0.141304	0.06383	0.163194	0.06338	0.068716	0.023504	0.108853	0.111111	0.063492	0.053691	0.084071	0.06383	0.121649	0.159292	0.088	0.031847	0.097902	0.023256	0.032787	0.085417	0.007092	0.094225	0.165138	0.07767	0.197368	0.097087	0.074766	0.158621	0.143172	0.025974	0.103118	0.069767	0.028302	0.166667	0.11236	0.05814	0.102273	0.118421	0.084906	0.100656	0.058047	0.20438	0.129545	0.125926	0.057971	0.186275	0.115646
11:43325221	0.132321	0.092308	0.082873	0.120253	0.131295	0.041958	0.077758	0.098712	0.081633	0.139706	0.16	0.083146	0.177632	0.058511	0.107884	0.209091	0.09	0.044025	0.145833	0.086705	0.032787	0.122622	0.048611	0.111782	0.189189	0.098039	0.258065	0.145631	0.145313	0.181818	0.050549	0.118421	0.114058	0.122137	0.056075	0.166667	0.202247	0.025	0.033708	0.071197	0.214953	0.178808	0.096859	0.067164	0.115385	0.060606	0.119403	0.148515	0.136054
11:49140456	0.927586	0.968254	0.956284	0.965517	0.872063	0.877778	0.911392	0.913858	0.923729	0.959677	0.909091	0.965732	0.97193	0.958333	0.920354	0.974026	0.930796	0.790698	0.96875	0.84058	0.814815	0.983278	0.954545	0.798898	0.841463	0.977778	0.918919	0.956522	0.866013	0.916667	0.909091	0.964286	0.862676	0.940678	0.935897	0.952381	0.956044	0.972222	0.842857	0.953488	0.9625	0.821656	0.915663	0.859649	0.901754	0.967391	0.96	0.849315	0.969388
11:49140471	0.928571	0.934426	0.985222	0.989583	0.939462	0.965812	0.938005	0.964286	0.909297	0.933775	0.878505	0.919271	0.982249	0.96401	0.949622	1	0.965318	0.842105	0.990099	0.976471	0.878788	0.956989	1	0.7275	0.87234	0.948276	0.955056	0.941176	0.94837	0.968421	0.946269	1	0.941935	0.976562	0.945652	0.961538	0.969697	0.95122	0.976471	0.964758	0.974138	0.866097	0.984615	0.971831	0.971963	0.945946	0.972222	0.929293	0.972727
11:49140483	0.981818	0.927536	0.959184	0.99115	0.954545	0.962963	0.96368	0.987147	0.981818	0.936306	0.991228	0.979405	0.98	0.982418	0.952809	0.982301	0.97561	0.907692	0.991304	0.95098	0.92973	1	0.992958	0.85877	0.971014	0.970588	1	0.989474	0.964029	0.990566	0.971429	1	0.96131	0.971631	0.980583	0.973214	0.990826	0.822222	1	0.980916	0.944882	0.856777	0.962428	0.990196	0.97019	0.983607	0.978723	0.940678	0.931624
11:49140490	0.96144	0.951389	0.959184	0.926606	0.962745	1	0.973684	0.962121	0.961089	0.925926	0.991803	0.975771	0.968912	0.978261	0.984615	0.982456	0.965937	0.933333	0.960938	0.936937	0.931373	0.976359	0.972414	0.955504	0.95	0.959459	0.970297	0.947368	0.945107	0.945946	0.965969	0.973684	0.974359	0.980263	0.942857	0.993056	0.945946	0.977778	0.978261	0.964844	0.968254	0.861809	0.99422	1	0.991979	0.945312	0.943396	0.99187	0.958678
11:49140500	0.953608	0.917808	0.996016	0.93913	0.933333	0.951389	0.955399	0.9725	0.955253	0.968944	0.935484	0.980392	0.979592	0.99359	0.965066	0.982759	0.940887	0.975309	0.946565	0.973913	0.926471	0.95338	0.986301	0.852349	0.963235	0.972603	0.891089	1	0.985507	0.921053	0.95443	0.785714	0.927778	0.966887	0.943396	0.965753	0.963964	0.977273	0.978723	0.984674	0.976	0.853234	0.994318	0.980952	0.978836	0.992308	1	1	0.915966
11:49140506	0.865823	0.861111	0.971311	0.675214	0.8591	0.923077	0.885986	0.870886	0.877193	0.91411	0.97541	0.944321	0.891414	0.845339	0.906114	0.932773	0.79661	0.906667	0.907692	0.884956	0.905	0.872685	0.932432	0.888372	0.921986	0.959459	0.920792	0.884211	0.923628	0.842105	0.889175	1	0.866485	0.785714	0.894231	0.875862	0.972477	0.818182	0.935484	0.890625	0.84252	0.828784	0.872464	0.622642	0.867347	0.930233	0.963636	0.962687	0.908333
11:49140539	0.877778	0.875969	0.962567	0.705128	0.80819	0.921875	0.887755	0.795148	0.841758	0.868056	0.862745	0.80203	0.948485	0.872549	0.856423	0.850467	0.879265	0.878788	0.511811	0.8125	0.83237	0.901515	0.912698	0.88604	0.606061	0.888889	0.835294	0.753086	0.852243	0.795699	0.851852	1	0.833828	0.867188	0.971831	0.916667	0.932432	0.939394	0.822785	0.85022	0.801887	0.807065	0.879599	0.652632	0.88169	0.918182	0.688889	0.756522	0.829545
11:55211451	0.339286	0.161111	0.2	0.240741	0.07177	0.165746	0.130435	0.252137	0.144404	0.035928	0.026882	0.113971	0.123506	0.424658	0.219917	0.087248	0.384615	0.135484	0.073529	0.172414	0.135802	0.192308	0.125786	0.093596	0.073864	0.070312	0.083333	0.041667	0.111702	0.115108	0.24537	0.434783	0.121795	0.070922	0.268293	0.164706	0.0625	0.277778	0.142857	0.154412	0.27933	0.04908	0.108333	0.090909	0.181347	0.230769	0.380952	0.20625	0.114833
11:55211459	0.365145	0.108911	0.111111	0.164	0.065502	0.128342	0.078947	0.294118	0.196203	0.040404	0.035533	0.116041	0.082397	0.414545	0.07393	0.114458	0.359649	0.05988	0.025806	0.171429	0.174157	0.164444	0.147727	0.060086	0.045918	0.072848	0.065	0.02	0.068966	0.08805	0.208163	0.130435	0.100592	0.021583	0.208092	0.064378	0.0625	0.058824	0.227273	0.097403	0.229508	0.064327	0.031746	0.245399	0.172897	0.187234	0.375	0.303191	0.100917
11:55211467	0.28626	0.119816	0.093333	0.171642	0.052632	0.127551	0.078853	0.221088	0.167665	0.029851	0.095455	0.159875	0.064057	0.415842	0.046931	0.076023	0.341365	0.107345	0.018634	0.216049	0.148936	0.124555	0.096447	0.08	0.073892	0.022857	0.059908	0.060241	0.101852	0.073446	0.235955	0.24	0.077348	0.050725	0.256983	0.075397	0.069767	0.105263	0.076923	0.132911	0.274112	0.039548	0.097015	0.100529	0.165919	0.168724	0.166667	0.140097	0.043668
11:55211480	0.538217	0.163636	0.200873	0.21978	0.117871	0.223881	0.177419	0.363077	0.267409	0.05314	0.127273	0.185759	0.250825	0.478659	0.154362	0.107955	0.484211	0.181319	0.065089	0.248485	0.220513	0.312102	0.189055	0.145038	0.090476	0.111111	0.115741	0.149171	0.175732	0.2	0.384106	0.16	0.142857	0.118056	0.36413	0.177606	0.119318	0.225806	0.12	0.24581	0.192118	0.119565	0.206452	0.135678	0.289362	0.279528	0.4	0.227488	0.148472
11:55211504	0.560748	0.22973	0.17316	0.275641	0.199324	0.206897	0.174603	0.495413	0.251381	0.141414	0.107143	0.155763	0.241007	0.519174	0.109272	0.118644	0.51	0.149733	0.011628	0.242424	0.237374	0.299383	0.192118	0.116981	0.127358	0.102151	0.114679	0.081081	0.172691	0.207865	0.430518	0.230769	0.145078	0.06993	0.410811	0.121569	0.112994	0.193548	0.076923	0.196809	0.220588	0.151351	0.254777	0.222222	0.208333	0.345098	0.346154	0.25	0.102564
11:55211515	0.477707	0.123853	0.144105	0.194805	0.167785	0.21	0.163399	0.4	0.222222	0.111675	0.09375	0.074534	0.139286	0.454819	0.077441	0.046512	0.45	0.1	0.052632	0.118012	0.182292	0.23913	0.170984	0.204633	0.084906	0.059459	0.113208	0.021978	0.093117	0.113636	0.33241	0.227273	0.109375	0.098592	0.18595	0.046875	0.046243	0.193548	0.038462	0.145946	0.126214	0.117318	0.220126	0.06	0.191489	0.239216	0.076923	0.259615	0.105727
11:55211517	0.48125	0.095455	0.095652	0.216828	0.10473	0.16	0.180921	0.330275	0.219444	0.137056	0.100529	0.071651	0.149466	0.442424	0.067114	0.093023	0.4	0.140449	0.023952	0.157233	0.193717	0.213622	0.145833	0.203125	0.087379	0.032609	0.09434	0.066667	0.097561	0.137143	0.348189	0.181818	0.088083	0.070922	0.164557	0.078431	0.057471	0.068966	0.076923	0.153005	0.341463	0.066667	0.213836	0.134146	0.215247	0.247059	0.192308	0.22439	0.061404
11:55211520	0.550955	0.285047	0.197368	0.281553	0.152027	0.266332	0.204013	0.553517	0.397143	0.215385	0.140541	0.129747	0.330961	0.652174	0.109215	0.075581	0.636364	0.184358	0.053571	0.25	0.242105	0.30031	0.263441	0.258824	0.118227	0.129944	0.174528	0.078212	0.142857	0.254335	0.441341	0.588235	0.170103	0.079137	0.313559	0.13834	0.092486	0.241379	0.038462	0.248619	0.256158	0.138889	0.291139	0.253012	0.352679	0.529412	0.192308	0.446078	0.197309
11:55211534	0.67803	0.333333	0.177033	0.301754	0.146444	0.294737	0.235521	0.518519	0.326923	0.187166	0.150327	0.16726	0.341772	0.728302	0.112033	0.115152	0.654902	0.233129	0.111111	0.215278	0.28	0.501754	0.271186	0.160194	0.095477	0.136646	0.15873	0.164634	0.245098	0.263804	0.630915	0.2	0.213415	0.098361	0.61991	0.212264	0.131737	0.285714	0	0.308176	0.235602	0.138365	0.313869	0.241135	0.428571	0.534188	0.238095	0.438776	0.150485
11:55212536	0.666102	0.420962	0.230203	0.320661	0.233577	0.277677	0.288344	0.584946	0.49723	0.157773	0.156182	0.302768	0.331081	0.765472	0.267887	0.115464	0.727723	0.194872	0.074576	0.302439	0.278226	0.469274	0.286432	0.259184	0.25567	0.144374	0.19403	0.198091	0.236287	0.324138	0.645015	0.675676	0.194245	0.116105	0.487342	0.263021	0.253259	0.37037	0.797872	0.345455	0.199575	0.149733	0.197183	0.382022	0.399217	0.616715	0.125	0.323171	0.253731
11:55212541	0.446488	0.284229	0.27156	0.199021	0.124269	0.218018	0.189024	0.395445	0.422343	0.09589	0.195329	0.201288	0.219178	0.535484	0.198387	0.070103	0.569307	0.070175	0.055932	0.199519	0.169625	0.241525	0.214286	0.237705	0.190965	0.097665	0.129268	0.111111	0.154455	0.15952	0.49115	0.365854	0.123832	0.065934	0.313025	0.13198	0.158379	0.321429	0.652174	0.222222	0.101911	0.087114	0.110664	0.238889	0.266795	0.451327	0.105263	0.220077	0.131915
11:55212548	0.572337	0.353535	0.282332	0.285942	0.169297	0.315044	0.204771	0.551657	0.504895	0.139588	0.095833	0.288052	0.289608	0.692913	0.202532	0.105033	0.672078	0.110588	0.13073	0.325581	0.210526	0.331395	0.257075	0.329694	0.352321	0.163223	0.167476	0.15814	0.222857	0.254209	0.527086	0.55814	0.163934	0.119565	0.47314	0.223881	0.184783	0.307692	0.725275	0.251685	0.130097	0.093694	0.162281	0.306122	0.327928	0.540616	0.078947	0.324324	0.231092
11:55212562	0.821429	0.626058	0.484909	0.54386	0.362146	0.433962	0.472222	0.763374	0.676259	0.297424	0.548057	0.505226	0.471624	0.841584	0.445743	0.519068	0.825581	0.3125	0.320695	0.522124	0.493282	0.615502	0.510393	0.513228	0.542094	0.388548	0.450935	0.453901	0.454894	0.584416	0.748322	0.847826	0.379052	0.264706	0.659091	0.497561	0.488414	0.583333	0.589744	0.4047	0.449807	0.421965	0.41573	0.664783	0.701299	0.774725	0.59375	0.627151	0.472165
11:55212567	0.75208	0.427169	0.359574	0.332787	0.257699	0.369963	0.291954	0.673036	0.593114	0.15625	0.286299	0.28021	0.305785	0.720137	0.330998	0.202673	0.754717	0.241546	0.188498	0.266187	0.346774	0.448166	0.348837	0.2657	0.339583	0.224949	0.288416	0.308585	0.352823	0.393581	0.654762	0.777778	0.264198	0.16791	0.485417	0.280519	0.181146	0.285714	0.409091	0.351585	0.269084	0.197002	0.273224	0.414587	0.480916	0.660112	0.125	0.469667	0.277083
11:55212580	0.630282	0.381533	0.236782	0.282398	0.186898	0.272388	0.226044	0.567929	0.484694	0.132791	0.169165	0.235294	0.280488	0.745421	0.235849	0.157005	0.652632	0.151899	0.095969	0.182825	0.26652	0.42953	0.283293	0.229282	0.289079	0.164122	0.236364	0.153846	0.260181	0.272549	0.550201	0.444444	0.151762	0.054054	0.403263	0.175141	0.12987	0.391304	0.297872	0.323263	0.19604	0.174757	0.191304	0.330827	0.446121	0.637725	0.259259	0.436105	0.202247
11:55212585	0.568138	0.357741	0.235872	0.239669	0.162222	0.247191	0.219577	0.523227	0.384615	0.141447	0.12069	0.200828	0.203704	0.615101	0.216216	0.093596	0.648699	0.166163	0.03178	0.16954	0.213656	0.290909	0.282443	0.171598	0.223947	0.066253	0.167116	0.177945	0.223451	0.240246	0.45182	0.393939	0.199422	0.093117	0.340153	0.1125	0.100917	0.052632	0.227273	0.274576	0.223256	0.19242	0.143731	0.354667	0.398058	0.521173	0.454545	0.3	0.166247
11:55212601	0.593407	0.353591	0.330383	0.262338	0.199482	0.289125	0.232353	0.465672	0.379464	0.086777	0.14455	0.226966	0.2	0.62413	0.244957	0.07485	0.585648	0.166667	0.097324	0.251534	0.272727	0.286624	0.288136	0.183607	0.211587	0.091358	0.142857	0.096774	0.270557	0.172996	0.443373	0.607143	0.194139	0.090909	0.391167	0.170732	0.094086	0.222222	0.28125	0.203252	0.244275	0.22	0.159259	0.306962	0.368876	0.33452	0.285714	0.234211	0.195402
11:55212623	0.321353	0.207254	0.1133	0.192208	0.120098	0.256477	0.121739	0.274238	0.211991	0.098976	0.058524	0.159236	0.120743	0.465394	0.103542	0.051829	0.351544	0.057432	0.066116	0.106936	0.104911	0.162637	0.188811	0.109043	0.090395	0.137056	0.12426	0.076543	0.09068	0.109375	0.310606	0.342105	0.109215	0.042553	0.215625	0.169173	0.049133	0	0.21875	0.208661	0.1575	0.137681	0.111111	0.113014	0.207182	0.260714	0.173913	0.13388	0.10479
11:55212639	0.330059	0.153846	0.222944	0.206434	0.114754	0.306695	0.116883	0.354749	0.29148	0.063492	0.074725	0.143443	0.098837	0.356502	0.11509	0.079268	0.376744	0.058442	0.061008	0.078624	0.112583	0.178495	0.216667	0.192	0.13624	0.079452	0.090909	0.033097	0.105392	0.104369	0.341646	0.394737	0.078616	0.036145	0.217125	0.109718	0.0625	0.125	0.193548	0.112727	0.116456	0.117241	0.125436	0.162866	0.24937	0.239264	0	0.147059	0.080863
11:55212647	0.34104	0.232376	0.250522	0.201571	0.116854	0.277899	0.132867	0.318653	0.245536	0.080495	0.068889	0.166998	0.136364	0.434409	0.135802	0.089337	0.346067	0.111111	0.06087	0.088553	0.107066	0.245243	0.202492	0.111688	0.114362	0.07013	0.092697	0.098624	0.111639	0.167059	0.40399	0.432432	0.104294	0.042636	0.194737	0.121212	0.082353	0.117647	0.16129	0.103943	0.136919	0.125424	0.122867	0.165049	0.253695	0.255747	0.2	0.151862	0.176623
11:55212649	0.281008	0.119481	0.212314	0.168394	0.121339	0.301969	0.092807	0.222222	0.205882	0.075235	0.048889	0.156126	0.110482	0.347732	0.158482	0.092219	0.317287	0.130573	0.075362	0.178022	0.143488	0.183761	0.1625	0.109091	0.114058	0.185379	0.056497	0.062212	0.107656	0.134884	0.317073	0.216216	0.054711	0.058366	0.174142	0.098101	0.068452	0.055556	0.096774	0.103203	0.091584	0.089404	0.105442	0.133117	0.237288	0.231214	0.12	0.089888	0.081633
11:55212652	0.43762	0.217158	0.273913	0.26943	0.143154	0.32618	0.131034	0.329082	0.298441	0.111455	0.066964	0.155512	0.122905	0.427646	0.178174	0.092754	0.505593	0.11041	0.068966	0.203905	0.143478	0.221987	0.259259	0.171875	0.167553	0.201571	0.118497	0.142202	0.155093	0.179856	0.418719	0.378378	0.136364	0.069767	0.240741	0.118902	0.212575	0.238095	0.193548	0.167832	0.246305	0.162791	0.172185	0.2	0.292978	0.341954	0.25	0.185714	0.13486
11:55212663	0.254237	0.130682	0.089912	0.16095	0.06953	0.174603	0.081585	0.221951	0.181818	0.046875	0.162844	0.080392	0.107527	0.369565	0.105603	0.029674	0.260776	0.038961	0.026667	0.167401	0.172043	0.117284	0.115016	0.02551	0.092643	0.05814	0.057402	0.055838	0.071594	0.100985	0.278351	0.324324	0.107558	0.023622	0.120968	0.069909	0.064024	0	0	0.068841	0.078481	0.069079	0.082781	0.145522	0.180693	0.241983	0	0.140625	0.058824
11:55212681	0.128692	0.068966	0.149184	0.05483	0.036403	0.127273	0.039024	0.127321	0.131783	0.01278	0.027638	0.056017	0.049587	0.163462	0.034965	0.011905	0.155496	0.072131	0.008021	0.124153	0.035971	0.05291	0.089701	0.146974	0.07124	0.008982	0.028302	0.023377	0.057644	0.063452	0.129338	0.107143	0.029586	0.024096	0.089506	0.031153	0.037671	0	0.035714	0.062271	0.042553	0.042254	0.034247	0.036765	0.136364	0.16208	0	0.047619	0.052632
11:61479143	0.924476	0.899733	0.919067	0.95122	0.94507	0.928571	0.900427	0.945869	0.974836	0.93653	0.947635	0.932961	0.917397	0.931102	0.962725	0.951471	0.936842	0.960307	0.917208	0.9408	0.953125	0.96424	0.944065	0.929825	0.906389	0.928047	0.956016	0.936441	0.979463	0.957592	0.949772	0.95	0.91543	0.934454	0.964664	0.927536	0.944359	0.896552	0.941176	0.948498	0.938499	0.938628	0.958333	0.970395	0.928322	0.953719	1	0.97989	0.951111
11:61479146	0.96832	0.947165	0.93634	0.940087	0.916442	0.961586	0.915629	0.966574	0.97548	0.944065	0.95114	0.958108	0.931034	0.97076	0.965304	0.962079	0.956776	0.944107	0.911215	0.950949	0.954486	0.965044	0.920844	0.958865	0.96361	0.912011	0.971535	0.937754	0.93465	0.970745	0.975422	1	0.965861	0.933657	0.936772	0.909894	0.965875	1	0.9	0.972376	0.949878	0.949389	0.958466	0.940419	0.956446	0.956113	1	0.961818	0.957265
11:61479149	0.967148	0.961881	0.947637	0.944792	0.937738	0.938228	0.914474	0.970938	0.961771	0.936281	0.940184	0.943226	0.923619	0.970425	0.968937	0.947658	0.968884	0.95082	0.973806	0.966258	0.939729	0.962103	0.952503	0.956463	0.973202	0.978202	0.979518	0.97712	0.945428	0.978508	0.959538	0.909091	0.93733	0.943338	0.982114	0.870759	0.964964	1	0.894737	0.958165	0.981154	0.979557	0.956318	0.908243	0.968227	0.975422	0.980769	0.989418	0.915663
11:61479170	0.948335	0.98803	0.956472	0.959781	0.970811	0.956159	0.957324	0.98046	0.966071	0.96645	0.954678	0.983713	0.955621	0.976636	0.974253	0.970803	0.946779	0.953586	0.964589	0.967302	0.986681	0.932764	0.98007	0.983193	0.986058	0.993742	0.989572	0.964286	0.949132	0.973655	0.974651	1	0.987981	0.95467	0.984173	0.916667	0.982667	1	0.958333	0.920828	0.988147	0.973373	0.989624	0.98727	0.984786	0.989101	1	0.976489	0.9559
11:61479191	0.973039	0.992081	0.945303	0.966539	0.983274	0.989305	0.983648	0.979012	0.973786	0.989784	0.969559	0.985981	0.941704	0.974576	0.991001	0.97546	0.970845	0.977827	0.991379	0.991803	0.968146	0.961039	0.939358	0.960938	0.989691	0.957638	0.982143	0.954869	0.985155	0.97407	0.983146	0.941176	0.990085	0.963839	0.985359	0.978328	0.950413	0.771429	0.454545	0.979003	0.979167	0.947785	0.997195	0.954351	0.982275	1	1	0.976898	0.990196
11:61497074	0.951477	0.970443	0.950292	0.984513	0.979339	0.968051	0.984887	0.967662	0.972167	0.990798	0.958333	0.961259	0.990676	0.963855	0.966427	0.947205	0.978208	0.960177	0.983471	0.951654	0.982955	0.968839	0.955335	0.95107	0.946667	0.958225	0.948148	0.949029	0.969863	0.881235	0.928125	0.972222	0.955017	0.952542	0.971649	0.975078	0.945946	0.87234	1	0.975741	0.973753	0.975664	0.993631	0.975535	0.969048	0.97377	0.962963	0.932735	0.972603
11:61543064	0.094262	0.045515	0.069364	0.031792	0.025756	0.027378	0.020606	0.112745	0.050808	0.048343	0.060179	0.02448	0.042503	0.069977	0.013174	0.032258	0.034483	0.009574	0.00625	0.041045	0.013975	0.054492	0.034076	0.056	0.065491	0.001815	0.04898	0.029827	0.033088	0.010345	0.063158	0	0.06619	0.015	0.03437	0.040984	0.039829	0.071429	0	0.030726	0.037736	0.061254	0.007673	0.04902	0.017045	0.088271	0.041667	0.038095	0.009576
11:61543091	0.138378	0.043391	0.117871	0.066107	0.018613	0.012571	0.048944	0.118708	0.098672	0.047312	0.011099	0.033831	0.054389	0.086409	0.040816	0.043825	0.124883	0.014545	0.008606	0.017296	0.041721	0.092548	0.067597	0.035377	0.085772	0.006309	0.036782	0.058824	0.068966	0.004121	0.101727	0	0.011204	0.082873	0.069801	0.010217	0.058275	0.015873	0	0.042403	0.072655	0.114642	0.100114	0.017403	0.070707	0.109663	0	0.090782	0.030612
11:61543102	0.246696	0.122554	0.214477	0.185822	0.089302	0.104819	0.13676	0.169685	0.153696	0.096559	0.045792	0.057201	0.085233	0.146805	0.118762	0.087957	0.258373	0.061787	0.047273	0.182421	0.110963	0.219094	0.091814	0.115663	0.162863	0.080402	0.148712	0.095436	0.053625	0.032078	0.135864	0.463636	0.084527	0.11553	0.131387	0.127108	0.085006	0.102941	0.121951	0.125	0.129602	0.111726	0.142353	0.050272	0.136259	0.187858	0	0.148629	0.110472
11:61543127	0.370291	0.248434	0.206623	0.25594	0.432457	0.273494	0.231146	0.289655	0.304433	0.335541	0.083433	0.230612	0.178265	0.229366	0.162216	0.229599	0.34413	0.193427	0.236264	0.165854	0.253316	0.251202	0.218884	0.159705	0.279046	0.236707	0.21599	0.164609	0.232904	0.195355	0.270955	0.053571	0.228612	0.238361	0.232558	0.226296	0.207026	0.029412	0.326087	0.28538	0.290855	0.215217	0.286722	0.220083	0.226303	0.268805	0	0.24507	0.247178
11:61543279	0.246575	0.290076	0.069444	0.082353	0.115294	0.132911	0.078873	0.287625	0.242038	0.021429	0.167702	0.157343	0.170347	0.314176	0.084034	0.035971	0.306905	0.128205	0.032895	0.070588	0.103627	0.222997	0.068376	0.089494	0.16	0.192308	0.126582	0.044118	0.133705	0.089947	0.264407	0.153846	0.065217	0.131868	0.266667	0.072917	0.122642	0	0.046512	0.130435	0.168539	0.128472	0.063433	0.218978	0.111801	0.373984	0.527778	0.160584	0.082569
11:61543290	0.30137	0.409091	0.098765	0.16763	0.137698	0.192771	0.114796	0.292994	0.276074	0.054795	0.149701	0.151203	0.205047	0.393701	0.104278	0.072993	0.343669	0.113821	0.050955	0.089286	0.147059	0.285211	0.094017	0.114286	0.108333	0.104478	0.158824	0.020979	0.162921	0.136364	0.309764	0.363636	0.149826	0.057592	0.35514	0.09375	0.106195	0	0.125	0.183594	0.113636	0.116438	0.085185	0.290076	0.181818	0.403101	0.56	0.251613	0.108333
11:61543310	0.283784	0.417582	0.162437	0.08209	0.104255	0.145455	0.083333	0.300562	0.191136	0.025424	0.06875	0.162866	0.113712	0.246795	0.079787	0.064815	0.312354	0.084211	0.026316	0.234783	0.162679	0.266667	0.150442	0.069853	0.089286	0.044025	0.070968	0.015504	0.096257	0.065574	0.237822	0.357143	0.119134	0.042328	0.168539	0.208791	0.032967	0.117647	0.037037	0.181102	0.054795	0.119048	0.080769	0.222222	0.192771	0.344538	0.2	0.136364	0.069767
11:64816264	0.239583	0.257106	0.204836	0.247642	0.25931	0.254642	0.295056	0.300146	0.203093	0.232353	0.267273	0.281633	0.375167	0.286913	0.198701	0.280899	0.215962	0.321078	0.291439	0.30711	0.169207	0.22963	0.222047	0.247649	0.294118	0.253289	0.287013	0.414763	0.302013	0.352857	0.276398	0.227273	0.271186	0.186686	0.262976	0.278571	0.329966	0.014085	0.569444	0.217806	0.237062	0.289474	0.324324	0.375439	0.229021	0.269504	0.104167	0.276896	0.221548
11:64816289	0.922977	0.889294	0.806497	0.826495	0.907478	0.852349	0.821127	0.911565	0.876923	0.821583	0.854578	0.828395	0.906553	0.969466	0.766979	0.87377	0.871191	0.858549	0.864675	0.854135	0.790936	0.886713	0.848819	0.771709	0.874453	0.878289	0.879548	0.892308	0.857849	0.875	0.866473	0.97619	0.813836	0.786861	0.91511	0.803754	0.840532	0.857143	0.902174	0.783359	0.788779	0.87037	0.901304	0.943563	0.870968	0.914336	0.615385	0.905498	0.87057
11:64816324	0.630986	0.462299	0.301653	0.407895	0.319121	0.34399	0.375185	0.685131	0.532468	0.367583	0.371681	0.403646	0.437346	0.771654	0.309745	0.442053	0.561995	0.293689	0.266212	0.364583	0.314869	0.472593	0.421474	0.398317	0.490057	0.317965	0.382952	0.392796	0.350515	0.356436	0.586567	0.794872	0.3581	0.220506	0.550085	0.349206	0.43436	0.106061	0.215686	0.315534	0.436975	0.388037	0.411531	0.523643	0.534722	0.637961	0.349206	0.453913	0.382398
11:64816339	0.77619	0.840659	0.642965	0.70696	0.719198	0.657224	0.614213	0.853774	0.724401	0.635332	0.635317	0.744977	0.735695	0.784615	0.508431	0.735294	0.782353	0.69086	0.641762	0.700331	0.554487	0.732984	0.717391	0.626524	0.710863	0.638596	0.623803	0.791188	0.723781	0.763072	0.750405	0.736842	0.671214	0.614679	0.787938	0.683267	0.671403	0.901639	0.863158	0.624126	0.690941	0.735294	0.744344	0.804305	0.694497	0.787109	0.888889	0.849287	0.6543
11:64816531	0.461972	0.514563	0.390374	0.300813	0.406032	0.37467	0.330986	0.486804	0.446	0.348837	0.374065	0.303965	0.425373	0.456693	0.305046	0.333333	0.475751	0.305136	0.370629	0.278571	0.405573	0.397826	0.325	0.294944	0.392045	0.28483	0.403794	0.379822	0.403326	0.378313	0.401662	0.263889	0.427326	0.359833	0.319783	0.359091	0.309804	0.214286	0.388889	0.270358	0.376437	0.420886	0.327434	0.517375	0.356589	0.476562	0.377358	0.554307	0.359133
11:64816592	0.236287	0.248366	0.218391	0.192727	0.344615	0.237918	0.259786	0.237354	0.216359	0.308901	0.131054	0.225705	0.315589	0.182573	0.240876	0.321586	0.176056	0.237288	0.322115	0.290698	0.268908	0.178571	0.238636	0.210938	0.277778	0.213974	0.277992	0.257937	0.322674	0.260062	0.250923	0.081967	0.30531	0.195402	0.248927	0.270968	0.173469	0.125	0.214286	0.221154	0.29682	0.396825	0.280543	0.344633	0.25	0.207921	0.238095	0.285024	0.330233
11:64885036	0.718954	0.783582	0.799163	0.84507	0.820225	0.792254	0.811189	0.713768	0.811448	0.862205	0.818182	0.75625	0.760618	0.779874	0.831063	0.83945	0.659164	0.809302	0.816964	0.795745	0.685106	0.765152	0.807692	0.77037	0.793991	0.804233	0.846154	0.748768	0.815498	0.862069	0.793478	0.717949	0.870722	0.773585	0.859813	0.780488	0.80829	0.942857	0.933333	0.893382	0.775401	0.751701	0.837963	0.77907	0.803987	0.791139	0.925	0.732558	0.857798
11:64885603	0.418079	0.291667	0.238095	0.308725	0.229885	0.307087	0.267241	0.315789	0.320755	0.218543	0.19697	0.187151	0.262799	0.354396	0.271429	0.157895	0.196013	0.216	0.28777	0.211538	0.267516	0.371622	0.241379	0.183391	0.220472	0.241667	0.188976	0.205607	0.257812	0.24183	0.307167	0.181818	0.285141	0.162602	0.298077	0.214689	0.261261	0.580645	0.409091	0.301587	0.196078	0.294545	0.288	0.247423	0.27305	0.245763	0.354839	0.177778	0.188235
11:64885641	0.177885	0.120192	0.038136	0.169014	0.074468	0.065476	0.09863	0.086957	0.104218	0.083333	0.215909	0.073232	0.074675	0.15051	0.07109	0.089655	0.124611	0.034826	0.060976	0.076433	0.08134	0.093567	0.062069	0.065625	0.067797	0.182266	0.089947	0.08589	0.078283	0.102041	0.137705	0.25	0.071942	0.090323	0.154839	0.072072	0.106918	0	0.142857	0.089928	0.09697	0.061728	0.107407	0.164062	0.119266	0.068571	0.125	0.092308	0.059361
[truncated: 7,500 more rows]
[truncated: 47 more columns]
