# Supplementary material for: Epigenetic aging in cows is accelerated by milk production
Source: Epigenetics. 2023 Aug 2;18(1):2240188. doi: 10.1080/15592294.2023.2240188 (PMC10402850; doi:10.1080/15592294.2023.2240188)
Supplement: Supplemental Material [file KEPI_A_2240188_SM7744.zip › Supplementary files/Supplementary_Table_3.xlsx]

## Sheet: Sheet1
SAMPLE NAME	ID	PEN	AGE	MILK PRODUCTION	NO. OF LACTATIONS	REPRODUCTIVE STATUS	DAYS CARRIED CALF
cow1	58652	15	92	113	6	PREG	67
cow2	31298	15	80	116	5	FRESH	0
cow3	70692	15	60	123	3	PREG	70
cow4	8040	15	42	98	2	PREG	96
cow5	64797	15	71	98	4	PREG	49
cow6	72189	15	57	116	4	BRED	0
cow7	77091	15	50	103	3	PREG	51
cow8	30747	15	84	114	6	PREG	89
cow9	70037	15	61	105	4	PREG	47
cow10	10590	15	27	110	1	BRED	0
cow11	6723	Ork	4	0	0	calf	na
cow12	63054	15	74	100	5	PREG	53
cow13	85694	15	41	90	2	PREG	108
cow14	64331	15	72	115	4	PREG	99
cow15	77377	15	50	105	3	FRESH	0
cow16	6704	Ork	4	0	0	calf	na
cow17	71687	15	57	127	3	PREG	122
cow18	64038	15	73	84	5	BRED	0
cow19	6715	Ork	4	0	0	calf	na
cow20	66340	15	69	109	4	PREG	53
cow21	77515	15	49	104	3	FRESH	0
cow22	65360	15	71	107	4	PREG	122
cow23	10045	15	27	117	1	BRED	0
cow24	75834	15	52	104	3	PREG	49
cow25	65957	15	70	120	4	PREG	95
cow26	6710	Ork	4	0	0	calf	na
cow27	65899	15	69	129	5	PREG	55
cow28	6709	Ork	4	0	0	calf	na
cow29	97664	15	29	83	1	PREG	92
cow30	84960	15	42	91	2	BRED	0
cow31	85114	15	42	106	2	BRED	0
cow32	57993	15	95	91	6	PREG	165
cow33	98097	15	28	62	1	PREG	120
cow34	7321	15	48	0	3	FRESH	0
cow35	72722	15	57	99	4	BRED	0
cow36	39353	15	94	93	5	BRED	0
cow37	6705	Ork	4	0	0	calf	na
cow38	8227	15	39	142	2	PREG	53
cow39	73432	15	55	95	3	PREG	123
cow40	70709	15	60	127	4	PREG	88
cow41	76311	15	52	0	3	FRESH	0
cow42	65469	15	70	83	4	PREG	158
cow43	91553	15	34	0	2	FRESH	0
cow44	86181	15	40	98	2	BRED	0
cow45	75065	15	54	90	3	PREG	66
cow46	70373	15	60	115	4	BRED	0
cow47	6711		50		0		na
cow48	69454	15	62	131	4	BRED	0
cow49	97971	15	28	100	1	BRED	0
cow50	6002	15	62	94	3	PREG	81
cow51	9461	15	30	116	1	BRED	0
cow52	7539	15	52	120	3	PREG	111
cow53	67525	15	66	94	4	PREG	55
cow54	6861	15	50	124	3	BRED	0
cow55	7773	15	50	88	3	FRESH	0
cow56	39988	15	89	96	7	FRESH	0
cow57	6743	15	50	120	3	OK/OPEN	0
cow58	7379	15	48	98	3	BRED	0
cow59	7359	15	48	145	3	BRED	0
cow60	12545	15	81	97	5	BRED	0
cow61	9313	15	105	95	7	PREG	96
cow62	9977	15	27	118	1	BRED	0
cow63	41644	15	84	112	5	BRED	0
cow64	7879	15	45	149	2	PREG	150
cow65	5311	15	62	116	4	BRED	0
cow66	92001	15	34	73	2	FRESH	0
cow67	73845	15	55	84	3	PREG	88
cow68	58987	15	91	100	6	BRED	0
cow69	97619	15	29	79	1	PREG	111
cow70	69919	15	61	133	4	BRED	0
cow71	57712	15	96	92	7	BRED	0
cow72	78728	15	48	109	3	PREG	58
cow73	6728	Ork	3	0	0	calf	na
cow74	98384	15	28	78	1	BRED	0
cow75	59686	15	88	118	6	BRED	0
cow76	62853	15	76	100	5	BRED	0
cow77	71981	15	57	107	3	PREG	159
cow78	75595	15	53	123	3	OK/OPEN	0
cow79	81096	15	46	98	2	PREG	145
cow80	64490	15	72	104	4	PREG	109
cow81	69570	15	62	113	3	BRED	0
cow82	86260	15	40	98	2	FRESH	0
cow83	67088	15	67	110	4	BRED	0
cow84	59507	15	89	99	6	BRED	0
cow85	6727	Ork	3	0	0	calf	na
cow86	65682	15	70	94	4	PREG	172
cow87	70492	15	60	100	3	BRED	0
cow88	69473	15	62	109	4	BRED	0
cow89	69033	15	63	100	4	BRED	0
cow90	5719	15	64	115	4	PREG	80
cow91	42302	15	75	90	5	BRED	0
cow92	99203	15	27	108	1	BRED	0
cow93	24940	15	78	108	5	BRED	0
cow94	67346	15	66	140	4	BRED	0
cow95	71437	15	58	90	3	BRED	0
cow96	10015	15	27	100	1	BRED	0
